# Supplementary material for: A computational approach for deciphering the interactions between proximal and distal gene regulators in GC B-cell response
Source: NAR Genom Bioinform. 2024 May 6;6(2):lqae050. doi: 10.1093/nargab/lqae050 (PMC11071120; doi:10.1093/nargab/lqae050)
Supplement: lqae050_Supplemental_Files [file lqae050_supplemental_files.zip › Supplementary_Tables.xlsx]

## Sheet: Table S1
Table S1: List of prepared public datasets
Cell	Information	Gene Expression	H3K4me1	H3K4me3	H3K9me3	H3K27me3	H3K27ac	H3K36me3	ATAC	Dnase
NB	Source	SRA	DeepBlue	DeepBlue	DeepBlue	DeepBlue	DeepBlue	DeepBlue	GEO	n/a
	ID	SRR3743468 SRR3743469	r4279114	r4279113	r4279116	r4279115	r4279111	r4279117	GSE159314
GCB	Source	SRA	DeepBlue	DeepBlue	DeepBlue	DeepBlue	DeepBlue	DeepBlue	GEO	n/a
	ID	SRR3743470 SRR3743471	r4279119	r4279118	r4279122	r4279123	r4279120	r4279121	GSE159314
K562	Source	DepMap	ENCODE	ENCODE	ENCODE	ENCODE	ENCODE	ENCODE	ENCODE	n/a
	ID	ACH-000551	ENCFF540NGG ENCFF135ZLM	ENCFF689QIJ ENCFF706WUF ENCFF885FQN ENCFF122CSI	ENCFF963GZJ	ENCFF323WOT ENCFF801AHF	ENCFF544LXB	ENCFF193ERO ENCFF561OUZ	ENCFF055NNT ENCFF842UZU
THP-1	Source	DepMap	BLUEPRINT	BLUEPRINT	BLUEPRINT	BLUEPRINT	BLUEPRINT	BLUEPRINT	n/a	BLUEPRINT
	ID	ACH-000146	ERX1007432 ERX1007436 ERX1007454 ERX1007469 ERX1484954 ERX712651 ERX712707 ERX712773 ERX941006 ERX941059 ERX943221	ERX1007415 ERX1007452 ERX1007465 ERX1122427 ERX1384812 ERX1489872 ERX1489875 ERX300650 ERX324174 ERX712647 ERX712650 ERX941001 ERX943223	ERX1007433 ERX1007438 ERX1007455 ERX1122443 ERX1122538 ERX940989 ERX940996 ERX941061 ERX943229 ERX943232	ERX1007437 ERX1007441 ERX1122468 ERX1122603 ERX300651 ERX324175 ERX712678 ERX712708 ERX941007 ERX941060	ERX1007435 ERX1007440 ERX1007480 ERX1122467 ERX1384813 ERX1489873 ERX1489874 ERX406934 ERX712715 ERX940971 ERX941002 ERX941058 ERX943227	ERX1007431 ERX1007434 ERX1007453 ERX1007468 ERX1484953 ERX406957 ERX712706 ERX712744 ERX941005 ERX941057 ERX943220		ERX1139709 ERX1139709 ERX1139710 ERX1139710 ERX1139712 ERX1139712 ERX1139713 ERX1139713 ERX1139715 ERX1139715 ERX1139716 ERX1139716 ERX1139719 ERX1139719 ERX1139723 ERX1139723 ERX1139724 ERX1139724 ERX1139725 ERX1139725 ERX1139728 ERX1139728 ERX1488582 ERX1488582 ERX1488583 ERX1488583 ERX1488588 ERX1488588 ERX1488595 ERX1488595 ERX286201 ERX286201
OCI-LY7	Source	CCLE	ENCODE	ENCODE	ENCODE	GEO	ENCODE	ENCODE	n/a	ENCODE
	ID	CVCL_1881	ENCFF154AXX	ENCFF392YEW	ENCFF429HZL	GSM763414 (ChIP, OCI-LY1) GSM763415 (Input, OCI-LY1)	ENCFF023KCS	ENCFF238XGN		ENCFF903CVK

## Sheet: Table S2
Table S2: Expression profile of DEGs in cell lines
Gene	Type	NB	GCB	Ly10	Ly7	BL-41	Mino
AASS	NB-DUGs	5.48642	0.82299	0.52783	0	0.01439	0.00932
ABCA2	NB-DUGs	14.5231	2.37118	1.74509	1.62167	0.57166	2.66304
ABCB1	NB-DUGs	21.8654	0.23166	0.03102	0.00934	0.02382	0
ABCB4	NB-DUGs	55.571	5.38613	2.22208	3.51384	0.58982	0.6866
ABHD6	NB-DUGs	17.0363	4.43317	3.83841	4.33734	3.9078	7.78043
ACAP1	NB-DUGs	278.976	131.143	19.3335	72.6199	21.1707	39.1894
ACP5	NB-DUGs	243.109	35.3557	1.36362	0.75255	0.11752	18.1635
ADAM8	NB-DUGs	46.0471	15.1988	50.6184	2.05719	0.48272	14.2021
ADD2	NB-DUGs	13.2909	1.67603	0	0	0.01433	0.02167
ADGRE5	NB-DUGs	78.4154	21.9582	10.1358	17.9248	6.85244	16.4325
ADRB2	NB-DUGs	13.0518	4.15396	1.62357	0.7683	1.43262	4.39824
AFF1	NB-DUGs	27.8419	1.44771	9.98445	13.2315	12.2459	15.8685
AGTRAP	NB-DUGs	22.9972	9.22181	8.89622	16.0574	17.5332	15.1492
AHNAK	NB-DUGs	11.6085	0.96716	14.0062	0.01338	0.37561	8.06563
AKAP13	NB-DUGs	542.947	71.7535	136.483	52.3825	47.1061	32.3631
AKAP7	NB-DUGs	11.0673	2.09757	2.6319	5.16903	3.2578	0.08961
ALDOC	NB-DUGs	99.5368	40.4312	10.6826	7.68379	5.3298	8.58658
AMDHD2	NB-DUGs	20.0402	7.665	26.578	26.3198	14.4452	16.2953
AMIGO2	NB-DUGs	38.6564	15.381	4.99433	0	0.20125	5.57494
AMT	NB-DUGs	46.8973	22.2169	5.99731	11.7418	3.89081	8.11037
AMY2B	NB-DUGs	53.3514	26.5438	26.1151	17.8373	17.5842	17.6416
ANO9	NB-DUGs	22.3562	8.64998	3.20824	5.52438	2.85584	5.39162
ANTXR2	NB-DUGs	10.8333	1.04533	1.0177	0.07408	0.04484	10.4427
ANXA2R	NB-DUGs	61.0093	24.772	1.34922	6.68729	1.44629	1.96947
ANXA6	NB-DUGs	601.604	122.617	5.45191	34.0801	2.10573	84.8091
AP1S2	NB-DUGs	36.7204	7.38721	16.1857	18.5448	32.1024	58.5781
APOBEC3C	NB-DUGs	283.342	127.825	36.8771	81.9558	80.6895	130.368
APOBEC3D	NB-DUGs	49.3723	11.2813	3.10291	8.46147	3.89988	2.54197
APOBEC3F	NB-DUGs	38.1787	9.45171	1.16027	3.43217	4.0728	2.37276
APOL3	NB-DUGs	38.585	18.1648	1.877	1.49459	0.67335	4.93944
APOL6	NB-DUGs	13.8828	2.31799	3.64183	9.99365	8.82066	0.85838
APP	NB-DUGs	47.8998	1.30748	16.4272	0	1.4668	135.971
ARAP2	NB-DUGs	21.7707	4.24699	11.6195	0.23782	2.12057	5.24462
ARHGAP15	NB-DUGs	167.674	45.5507	37.0268	34.7332	73.7458	83.9595
ARHGAP8	NB-DUGs	9.05511	1.87717	13.9811	0.07943	7.25773	30.016
ARHGAP9	NB-DUGs	351.103	109.079	16.5449	21.155	19.6736	22.3945
ARHGEF3	NB-DUGs	15.0474	3.26784	16.911	25.9661	16.0223	31.1443
ARID5A	NB-DUGs	39.561	16.3147	26.505	7.50415	6.51616	39.673
ARL4C	NB-DUGs	61.2421	2.55024	1.23648	12.6219	0.71279	3.93383
ARRDC5	NB-DUGs	7.85189	1.08506	0	0	0	0
ARSD	NB-DUGs	6.31532	0.41883	0	0	0.04481	0.96463
ASAH1	NB-DUGs	49.2381	13.7782	18.0281	28.6889	21.5027	33.3787
ATP11A	NB-DUGs	11.953	2.67793	10.1462	0	0.08928	13.6999
ATP6V0A1	NB-DUGs	75.3515	22.2067	22.461	4.87272	10.4717	19.4378
ATP8B2	NB-DUGs	13.1258	3.72357	9.0391	10.9047	1.92103	21.6826
BANK1	NB-DUGs	485.25	113.722	20.1248	0.07321	7.34038	43.2677
BCL2	NB-DUGs	32.0716	2.5668	72.7178	0.08408	10.0346	32.6642
BCL9L	NB-DUGs	28.9781	6.51806	3.56262	14.98	4.32257	6.81531
BEND5	NB-DUGs	34.7651	12.3529	3.97502	0	0.05185	2.49903
BEX4	NB-DUGs	47.9342	21.4424	0	0	0.0385	0.08216
BHLHE40	NB-DUGs	55.435	3.65376	42.0363	0.14141	0.49426	42.2178
BHLHE41	NB-DUGs	21.7993	3.02973	0.0961	0	0.03121	13.8372
BIN1	NB-DUGs	147.172	71.8079	0.08567	0.13262	0.61057	43.6331
BTLA	NB-DUGs	57.1527	4.76268	11.091	1.67841	0.03311	1.03834
BTN3A1	NB-DUGs	72.0396	13.1244	6.61125	3.52359	5.54524	7.9946
BTN3A3	NB-DUGs	43.0448	8.78333	3.81115	2.97862	5.09695	6.88231
C11orf24	NB-DUGs	53.1441	26.2363	36.2487	43.5974	43.9371	47.6412
C16orf54	NB-DUGs	50.3816	23.0117	0.07744	0	0.01145	3.98186
C19orf66	NB-DUGs	78.8765	25.6895	22.114	12.1212	10.4728	13.2591
C1GALT1	NB-DUGs	34.9307	13.958	8.30201	9.50461	17.3992	28.4643
C1QTNF6	NB-DUGs	8.47903	1.10629	1.50084	1.54561	0.42887	0.95679
C1orf162	NB-DUGs	178.876	11.8278	1.26099	0.35192	1.15847	5.1217
C1orf74	NB-DUGs	20.5327	7.6992	4.58876	3.81783	4.71322	6.46719
C5orf56	NB-DUGs	32.1926	10.5256	2.95416	0.90709	2.29566	3.87301
CA11	NB-DUGs	12.0977	0.77141	4.53306	2.4045	0.77186	1.18154
CA2	NB-DUGs	10.0284	0.52406	0.37687	0.03537	0.02691	0.13668
CAMK1D	NB-DUGs	65.5824	3.81673	13.6887	16.789	27.6799	23.0671
CAMKK1	NB-DUGs	10.2904	0.67009	0.92844	2.56791	0.07796	2.29843
CAPG	NB-DUGs	140.516	16.9077	11.7065	5.42162	2.64762	71.9368
CAPN12	NB-DUGs	9.50115	1.95043	0.18865	0.1198	0.07441	1.11932
CAPN2	NB-DUGs	12.3768	3.84641	4.32947	0	0.54172	0.46796
CAPN3	NB-DUGs	39.6222	4.12681	3.57554	1.94174	0.95569	6.52403
CAPRIN2	NB-DUGs	17.691	7.09452	4.35203	3.81334	3.86216	6.64524
CARD16	NB-DUGs	46.2832	15.1942	6.20301	0.49706	1.29208	18.245
CARNS1	NB-DUGs	5.88998	0.95725	0.59651	0.18109	0.31411	3.13744
CASP1	NB-DUGs	63.6221	7.54764	7.45978	0.13887	0.32298	24.1321
CASP10	NB-DUGs	7.18667	0.51704	3.99299	0.15419	0.02591	5.78616
CASP4	NB-DUGs	158.055	63.2954	15.6828	1.17199	1.30763	37.4233
CBX7	NB-DUGs	48.167	12.3961	5.60723	3.93094	4.20519	3.60395
CCDC107	NB-DUGs	49.5708	24.2155	17.8953	17.9018	19.5064	10.9411
CCDC88B	NB-DUGs	122.827	45.612	19.9379	32.6952	25.5786	22.9096
CCL4L2	NB-DUGs	46.5168	10.4808	12.5151	0	2.64062	470.724
CCND1	NB-DUGs	8.712	0.77787	0.08563	0.03358	0.93158	766.914
CCND2	NB-DUGs	44.5297	1.50319	63.8607	0	0.05039	1.46914
CCR6	NB-DUGs	178.303	14.0801	0.21423	0.79368	1.07372	0.63113
CCR7	NB-DUGs	61.3853	2.77204	135.947	1.5927	0.07867	107.469
CCSER1	NB-DUGs	6.4612	0.66223	1.94563	0	0	0
CD1A	NB-DUGs	38.0059	7.80111	0.09044	0	0.10314	0.05619
CD1C	NB-DUGs	99.4479	25.78	9.36124	4.96953	2.81802	2.27691
CD1D	NB-DUGs	53.2528	12.8572	2.01481	0.76771	5.42198	1.66554
CD24	NB-DUGs	140.533	34.1686	32.4923	92.227	161.586	225.055
CD44	NB-DUGs	214.158	21.6936	251.556	0	0.69497	75.4279
CD47	NB-DUGs	145.027	56.1139	39.4935	38.5183	22.0186	27.6428
CD48	NB-DUGs	670.702	268.862	80.506	81.4582	200.457	141.804
CD5	NB-DUGs	11.2914	1.48073	11.0209	0.04861	0	34.8561
CD52	NB-DUGs	3005.37	950.364	311.088	1424.24	768.955	1311.94
CD55	NB-DUGs	91.3682	23.2163	21.0877	17.4212	20.613	25.3133
CD6	NB-DUGs	43.8049	2.38632	0.14195	0.0101	0.00956	1.3599
CD72	NB-DUGs	590.62	200.971	75.8741	40.8982	68.8186	37.0663
CDIP1	NB-DUGs	16.4238	4.16656	8.47111	29.285	25.0112	80.1351
CDKN1A	NB-DUGs	39.5839	4.46729	31.3404	0.85908	8.44074	115.225
CEBPB	NB-DUGs	11.7601	3.44784	9.35775	15.7868	7.78822	6.94921
CELF2	NB-DUGs	65.114	9.23543	12.6909	10.512	6.5017	76.0674
CEMP1	NB-DUGs	22.7115	7.41747	9.65423	15.0755	14.0031	11.8815
CERS6	NB-DUGs	10.5321	1.48294	5.60664	0.04146	0.1686	11.2793
CHD1	NB-DUGs	34.2797	13.1144	23.5715	7.29836	17.223	32.6159
CHI3L2	NB-DUGs	737.918	22.3114	4.1953	35.9893	0.30297	42.8333
CHML	NB-DUGs	16.358	1.8296	7.10866	7.90896	4.68436	20.218
CHPT1	NB-DUGs	47.9455	6.18899	16.7515	4.29429	14.0452	30.8146
CHST11	NB-DUGs	51.2346	15.8932	1.10166	14.2564	1.98564	11.0224
CLCF1	NB-DUGs	43.0971	11.367	2.03841	0.13177	0.88726	10.3058
CLCN7	NB-DUGs	77.1452	29.4334	11.3326	10.4213	16.5923	34.7215
CLEC17A	NB-DUGs	258.584	84.4037	35.8734	23.5286	26.5556	51.6779
CLEC2B	NB-DUGs	37.5776	3.16432	3.00581	0.93985	6.35752	16.9906
CLEC4A	NB-DUGs	24.4401	4.44029	1.1268	0.73436	0.26167	0.52658
CLIC3	NB-DUGs	6.8175	0.65311	0.15718	0.34621	0	0.16525
CLMN	NB-DUGs	4.15978	0.13648	0.78373	1.92817	0.93565	3.90581
CMTM3	NB-DUGs	23.5464	8.11287	16.0093	38.4408	3.01592	46.0264
CNFN	NB-DUGs	10.978	2.73854	1.1926	4.28408	1.13181	0.24989
COL19A1	NB-DUGs	23.8654	0.33454	2.04162	0.03157	0.1772	2.7658
CORO2B	NB-DUGs	7.03015	1.44017	6.94406	26.0271	1.33029	0.0141
CR1	NB-DUGs	108.723	24.5965	0.02186	0	0.00442	0
CR2	NB-DUGs	834.278	361.721	2.95488	1.25694	2.38456	0.04665
CREB3L2	NB-DUGs	15.2909	2.62587	33.8549	6.334	18.9832	32.2037
CRIP2	NB-DUGs	5.8734	0.60857	0.36162	0.55726	0.2811	8.3348
CSGALNACT1	NB-DUGs	3.9829	0.20845	0.00717	0	0	1.76401
CTC1	NB-DUGs	47.7788	15.4921	10.787	20.4595	8.01691	11.6508
CTSO	NB-DUGs	33.111	5.07041	5.98346	2.84605	0.23673	0.9156
CTSS	NB-DUGs	175.819	83.8141	37.4208	16.3888	70.5331	44.4983
CYSLTR1	NB-DUGs	31.8454	1.00308	2.28802	0.13011	1.56375	29.0199
CYTH4	NB-DUGs	110.492	51.8809	3.16804	14.3004	1.71507	14.8576
DBNDD2	NB-DUGs	131.126	44.4212	19.295	22.458	7.81606	21.4071
DDAH2	NB-DUGs	90.8364	16.8213	5.82699	13.911	4.28408	14.2642
DDIT4	NB-DUGs	268.396	71.7477	2.68302	11.4946	26.0281	13.3481
DDR1	NB-DUGs	28.4765	5.97088	1.5228	11.8864	1.54272	3.461
DDX58	NB-DUGs	18.3812	7.26405	2.06308	1.36716	1.75164	2.60911
DDX60	NB-DUGs	18.4176	1.09498	0.9769	0	0.02785	0.02193
DDX60L	NB-DUGs	17.8264	1.82372	2.29432	0	0.01924	0.24134
DEF6	NB-DUGs	181.352	59.5855	8.71926	21.3339	18.7718	27.8546
DERL3	NB-DUGs	59.989	23.9958	10.0569	36.7756	9.67501	15.8254
DGAT1	NB-DUGs	324.071	14.3294	6.87711	123.722	15.883	9.86793
DHX32	NB-DUGs	10.72	2.63623	7.47226	0.37905	0.24176	11.6841
DHX58	NB-DUGs	20.3077	3.51273	3.19285	3.74443	0.327	0.76296
DIP2B	NB-DUGs	30.4423	9.41944	13.071	15.3334	25.2059	23.0553
DIRAS1	NB-DUGs	12.5381	0.49323	0.04561	0.08625	0.17994	3.67227
DLGAP3	NB-DUGs	5.60454	0.47064	0.22843	0.0159	1.38082	0.10235
DNASE1L3	NB-DUGs	22.7459	1.2256	0.75284	0.03476	0	1.84624
DOCK10	NB-DUGs	33.354	8.72369	25.1311	6.13603	4.68831	21.0718
DPEP2	NB-DUGs	32.7146	12.7352	0.33143	0.17254	0	2.61926
DPPA4	NB-DUGs	5.50191	0.05827	0	0	0	0
DPYD	NB-DUGs	15.1947	4.44497	1.00887	0.10354	10.2052	3.72674
DSE	NB-DUGs	21.9978	5.41668	18.8578	11.5436	2.50022	5.73662
DSP	NB-DUGs	12.0378	0.40947	0.00292	0.00412	0.20885	0.08616
DTWD2	NB-DUGs	5.19693	0.66818	2.20994	2.74426	2.95836	3.6965
DTX3L	NB-DUGs	66.404	13.4318	13.884	0	2.97209	9.14739
DTX4	NB-DUGs	27.1355	10.7618	1.9865	2.9706	2.09714	6.50179
DUSP3	NB-DUGs	20.1342	2.38368	7.87986	0	5.50417	5.17641
DUSP6	NB-DUGs	71.4056	12.9606	0.23524	0.27359	0.31373	5.67262
ECHDC2	NB-DUGs	22.8431	6.79678	0.0345	0.02619	0.03077	0.01556
EFCAB13	NB-DUGs	8.89776	1.48245	0.627	0.10987	0.9035	4.97225
EGR3	NB-DUGs	68.7905	16.5736	4.751	0.15099	1.01849	85.9477
EML4	NB-DUGs	112.982	29.2086	56.2394	36.6081	38.4006	88.0431
EMP3	NB-DUGs	163.309	19.0066	15.9341	6.15768	7.4455	64.8445
ENC1	NB-DUGs	11.17	1.16049	2.07951	1.51451	11.0318	15.7592
ENG	NB-DUGs	17.3986	4.91573	1.65307	1.66052	0.80598	1.43369
ENGASE	NB-DUGs	22.6439	9.43511	4.36694	0.314	5.64573	13.4245
ENTPD1	NB-DUGs	65.8659	10.2391	22.4392	3.46552	6.82446	26.1226
EPB41L2	NB-DUGs	30.0928	13.7252	9.30714	42.2969	37.818	0.10091
EPSTI1	NB-DUGs	48.9713	22.1141	2.09948	0.03138	0.67425	0.78994
ERF	NB-DUGs	39.2037	16.0828	70.3237	56.5307	34.6668	29.1114
ESAM	NB-DUGs	28.4292	0.53754	0.24326	0.7291	0.22057	0.24419
ETFRF1	NB-DUGs	25.0711	5.71034	8.44814	3.06202	14.9498	19.6926
ETHE1	NB-DUGs	29.9131	8.86382	17.9801	2.08603	3.58758	16.5076
ETV6	NB-DUGs	29.7719	6.03196	44.3695	14.0446	12.712	16.1641
FAM117A	NB-DUGs	48.2796	24.0767	16.1617	42.5483	18.9087	16.0471
FAM117B	NB-DUGs	27.5666	11.9681	7.89495	8.55518	8.51404	7.85529
FAM129C	NB-DUGs	373.323	128.388	383.97	17.5306	123.856	425.633
FAM177B	NB-DUGs	42.5996	1.68894	0.05812	0	0.35567	2.94924
FAM43A	NB-DUGs	61.4175	26.1149	6.22715	22.0333	3.37096	7.14813
FAM46A	NB-DUGs	7.39396	0.52506	2.68819	0	0.04072	0.18864
FBLN2	NB-DUGs	7.74317	0.45746	0	0	0	0.50116
FBRSL1	NB-DUGs	21.8714	9.49762	37.4838	8.58626	13.4488	30.8115
FBXO44	NB-DUGs	32.6583	14.6196	5.93933	2.87388	3.49703	4.25726
FBXO6	NB-DUGs	17.971	2.09887	2.86568	0.08852	0.40969	2.67362
FCER2	NB-DUGs	587.733	32.8197	1.37451	6.6584	1.67037	3.72355
FCGRT	NB-DUGs	24.4873	5.12645	2.376	9.71915	3.13962	4.18899
FCHSD1	NB-DUGs	44.3231	21.7168	7.01109	9.12129	4.89061	8.16795
FCMR	NB-DUGs	590.9	35.0545	23.616	0.9001	1.48018	199.951
FCRL5	NB-DUGs	82.5296	29.4369	43.1067	2.89875	19.4629	52.2108
FGD2	NB-DUGs	192.05	65.1798	34.0485	10.6911	8.75206	19.0414
FGD3	NB-DUGs	55.9321	27.755	6.05522	7.13252	8.38703	11.8387
FGR	NB-DUGs	76.6058	11.7417	2.97196	16.0521	20.2715	2.92218
FKBP11	NB-DUGs	45.377	21.4107	157.371	86.3259	126.674	62.264
FLNA	NB-DUGs	88.8687	38.3528	34.1802	51.7115	38.4889	190.097
FLT3LG	NB-DUGs	20.8839	5.30385	9.1843	12.3372	2.9968	7.6899
FMO5	NB-DUGs	8.3568	0.61256	0.09426	0.16517	0.67956	0.25371
FNDC3A	NB-DUGs	20.5745	8.31979	19.8657	11.9336	16.3763	32.2961
FTL	NB-DUGs	1199.6	510.017	1791.47	744.233	1393.18	2874.61
FTSJ1	NB-DUGs	38.2334	15.2474	42.0146	39.8662	42.128	53.8904
FUOM	NB-DUGs	36.3575	16.3587	16.9789	11.2301	8.93842	14.8339
FUT7	NB-DUGs	13.4337	1.83702	0.3295	0	0	8.58871
FXYD5	NB-DUGs	357.125	76.9125	42.7597	154.826	80.6279	81.1739
FXYD7	NB-DUGs	4.14272	0.21949	1.36026	9.86966	0.42898	0
GAB1	NB-DUGs	5.07231	0.2052	11.4198	15.8924	13.0868	18.431
GAB3	NB-DUGs	16.8229	5.76924	1.28888	0.06479	1.18998	5.49146
GABBR1	NB-DUGs	53.7886	8.50175	7.53609	0	2.06743	3.99004
GALNT10	NB-DUGs	36.2963	6.70436	9.69729	13.289	9.00171	6.00788
GALNT3	NB-DUGs	14.4777	4.78179	0.93025	0.03828	0.93921	0.49072
GALNT6	NB-DUGs	45.071	11.7977	10.8422	0.00657	0.33879	3.68589
GAPT	NB-DUGs	152.99	20.8184	2.46895	11.3577	2.99505	33.2118
GBGT1	NB-DUGs	49.6527	20.8188	0.18683	0	0.17599	0.64944
GBP1	NB-DUGs	43.3734	10.7598	8.24474	0.02396	0.37081	0.09466
GBP2	NB-DUGs	32.3966	1.86473	3.90112	0	0.0277	0.29402
GBP4	NB-DUGs	55.9087	5.90641	0.51676	0	0.0287	0.02899
GBP5	NB-DUGs	37.6211	3.2825	0.01412	0.01066	0.01752	0.327
GGT7	NB-DUGs	15.5026	1.21816	2.82377	0	0.53868	11.9435
GHDC	NB-DUGs	43.9145	18.4098	12.7281	19.2142	14.0724	16.7856
GIMAP2	NB-DUGs	38.4217	12.6629	6.5857	0.44202	0.22048	13.6681
GM2A	NB-DUGs	150.309	63.2507	46.3554	81.6777	59.5345	146.207
GNG7	NB-DUGs	54.7128	25.1832	4.32443	8.41261	12.2507	2.71855
GNPTAB	NB-DUGs	18.4763	6.22514	22.28	28.85	24.1608	16.1547
GPR132	NB-DUGs	36.9175	8.6718	0.5473	6.12344	0.03266	16.7878
GPR174	NB-DUGs	50.7114	6.54723	2.82816	0.95587	2.78611	2.91227
GPR183	NB-DUGs	76.0951	18.973	99.1428	0	0.28792	20.1144
GPR65	NB-DUGs	31.9792	9.15968	3.21783	1.37065	7.63386	21.1478
GPRASP1	NB-DUGs	8.33934	1.57686	0.09223	0	0.00539	0.20788
GRAP2	NB-DUGs	14.3986	0.54102	1.09645	0.04843	0.05086	0.5037
GRASP	NB-DUGs	13.4153	2.12627	0.60731	0.60935	0.29351	0.32237
GSAP	NB-DUGs	73.6735	27.3077	10.0589	0	1.19873	26.9825
GSDMB	NB-DUGs	38.1985	11.7885	5.18843	7.94755	11.3177	9.74222
GYPE	NB-DUGs	6.19385	0.30621	0.02317	0	0.03231	0.18992
HAPLN3	NB-DUGs	20.0979	0.8021	0.17757	0	0.14263	0.15236
HEATR6	NB-DUGs	15.4199	5.44482	5.35131	2.15243	1.10061	9.95004
HEBP1	NB-DUGs	16.5704	4.65433	2.54864	0	3.4933	8.91809
HELZ2	NB-DUGs	26.4091	9.036	1.02575	1.53669	0.05542	8.15333
HERC6	NB-DUGs	8.87233	2.00379	6.12783	0.01175	0.09378	0.01956
HES1	NB-DUGs	14.5751	3.2115	1.6201	4.52233	0.15193	1.38842
HEXB	NB-DUGs	33.532	10.5663	16.7083	1.44138	11.9094	25.0693
HIST1H2BK	NB-DUGs	119.373	52.9233	117.34	8.26677	28.5543	137.055
HK2	NB-DUGs	21.2621	4.61726	23.0282	34.2728	57.628	56.932
HLA-DOA	NB-DUGs	446.697	209.298	19.8397	24.1038	20.3366	24.2209
HLA-DQA2	NB-DUGs	292.973	71.6933	0.09672	0.73192	2.09452	12.9674
HLA-DQB2	NB-DUGs	94.6666	37.377	0.21834	0.70537	0	0
HLA-F	NB-DUGs	381.884	118.556	9.4823	5.84927	5.25411	5.88913
HLA-G	NB-DUGs	10.9007	1.69644	1.93068	8.67877	0.03585	0.04373
HOXB2	NB-DUGs	9.36831	0.46539	0.71198	0.03586	0.02519	0.02161
HPCAL1	NB-DUGs	51.7076	19.4399	13.1473	21.6247	8.58584	49.0664
HS3ST1	NB-DUGs	18.5514	0.37025	0.29333	0	0	0.05154
HSD17B11	NB-DUGs	55.2983	27.545	19.0216	5.88285	7.41271	40.1923
HVCN1	NB-DUGs	433.044	133.613	3.30754	2.88041	62.0643	57.2625
ICAM2	NB-DUGs	83.1067	31.9467	21.4077	47.3023	67.8223	40.2123
ICAM3	NB-DUGs	325.428	101.689	29.5279	66.2145	53.0723	92.3175
ICOSLG	NB-DUGs	65.837	30.9803	1.34123	12.3494	1.83446	10.5121
IFI44L	NB-DUGs	19.7141	0.21341	1.03634	0	0.06375	0.01523
IFI6	NB-DUGs	29.2149	4.43854	6.0618	9.28349	4.70796	6.92831
IFIT1	NB-DUGs	3.66827	0.20183	0.16029	0	0.00946	0.09974
IFIT2	NB-DUGs	27.2556	6.48759	0.47467	0.13392	0.18644	0.34563
IFIT3	NB-DUGs	10.3023	1.25625	1.54997	0.18962	0.23513	2.02072
IFIT5	NB-DUGs	18.9669	4.28653	4.62079	0.07308	0.13922	5.15373
IFITM1	NB-DUGs	286.689	17.2776	31.2499	116.956	90.0355	223.113
IFITM2	NB-DUGs	430.176	42.0188	10.5546	3.58977	37.761	297.726
IFITM3	NB-DUGs	123.971	7.66652	5.50287	13.2355	2.42843	4.59696
IFNAR1	NB-DUGs	34.0333	16.4213	18.2831	23.9508	17.7922	29.6262
IL10RB	NB-DUGs	52.9942	7.72211	17.6301	21.3783	12.3808	30.5344
IL11RA	NB-DUGs	23.4902	7.75678	3.3085	4.80816	1.30433	0.92582
IL13RA1	NB-DUGs	7.39136	0.44101	0.57017	0	0.14897	12.679
IL18BP	NB-DUGs	44.9479	19.0119	12.1022	7.58199	5.46923	9.57524
IL1RAP	NB-DUGs	4.39852	0.45566	1.34537	3.47994	1.1992	1.24217
IL24	NB-DUGs	13.0752	0.62088	0.63483	0	0.14222	2.72397
IL27RA	NB-DUGs	61.1584	5.81373	5.24954	18.8601	10.2715	24.8565
IL2RG	NB-DUGs	429.116	148.163	29.8328	58.1149	53.061	239.799
IL6	NB-DUGs	37.074	2.16876	1.46017	0	0.08933	0.09527
IL6ST	NB-DUGs	11.71	3.33012	10.2186	2.76431	2.77903	5.29004
INF2	NB-DUGs	62.1641	27.2891	7.61799	14.7217	25.0221	77.5952
INTS6L	NB-DUGs	47.6615	23.5256	7.7088	5.31111	10.2876	18.0298
IRAK3	NB-DUGs	6.9527	0.25677	0.1412	0.00795	0.11577	15.534
IRF9	NB-DUGs	137.262	53.1659	18.4493	9.94897	9.73825	10.1289
ISG15	NB-DUGs	56.1882	17.2397	43.0749	52.6586	11.6763	31.8828
ITGA4	NB-DUGs	134.067	21.9215	9.0179	10.8847	32.8237	47.1016
ITM2C	NB-DUGs	48.8324	3.64668	198.855	0	0.30722	203.667
JADE3	NB-DUGs	17.4049	2.92499	27.9665	0.00937	11.5623	12.5669
JAK3	NB-DUGs	169.381	79.5235	19.232	14.283	4.92848	15.4576
JAM3	NB-DUGs	17.991	1.29211	1.26269	1.3274	0.54306	1.36114
JARID2	NB-DUGs	24.1803	4.56817	7.75015	8.94186	8.59369	9.54527
JMJD7	NB-DUGs	32.7056	15.9936	7.519	13.0866	5.92642	13.3777
JMJD7-PLA2G4B	NB-DUGs	32.7056	15.9936	7.519	13.0866	5.92642	13.3777
JUNB	NB-DUGs	582.464	164.654	48.3694	27.3525	13.7532	135.922
KAT2A	NB-DUGs	55.444	21.1378	41.3041	58.6563	45.3026	41.1956
KBTBD6	NB-DUGs	10.5853	2.81385	4.72816	6.93356	13.2455	8.07951
KCNG1	NB-DUGs	29.7555	0.55362	0	0	0.02706	0.0258
KCNIP2	NB-DUGs	18.9759	2.57993	13.4582	1.46523	0.74255	1.31599
KDM7A	NB-DUGs	32.8291	10.9676	2.30044	3.28036	9.54877	11.8352
KHDRBS2	NB-DUGs	9.09557	0.9794	1.38687	0.02154	4.51552	0.85837
KIAA1147	NB-DUGs	58.4782	13.9603	7.45206	1.05611	6.3426	35.492
KIF21B	NB-DUGs	36.5382	17.5849	10.341	21.4132	10.428	20.0406
KLF3	NB-DUGs	14.973	0.40113	0.37315	0	0.06511	0.25453
KLF9	NB-DUGs	11.1079	3.06382	3.49707	0.01074	0.07938	2.49995
KLRC4	NB-DUGs	64.6029	3.97731	13.8091	19.8659	96.7689	1.81457
KLRC4-KLRK1	NB-DUGs	64.6029	3.97731	13.8091	19.8659	96.7689	1.81457
KLRF2	NB-DUGs	7.60456	0.01723	0	0	0.07617	0
KLRK1	NB-DUGs	64.6029	3.97731	13.8091	19.8659	96.7689	1.81457
KMO	NB-DUGs	37.3967	6.93397	6.53057	2.95594	13.7778	9.88825
L3HYPDH	NB-DUGs	19.9128	6.82325	7.25242	2.44002	6.86688	9.81709
L3MBTL3	NB-DUGs	30.815	7.28349	4.1271	3.47138	5.65169	7.89833
LAIR1	NB-DUGs	103.207	1.21358	0.27357	2.95871	0.05715	3.31248
LAIR2	NB-DUGs	4.4431	0.24088	0	0.49506	0	0.05156
LAMC1	NB-DUGs	18.9115	2.44157	9.16817	13.2207	14.6083	18.5189
LARGE2	NB-DUGs	61.1252	4.72134	0.16077	0.11843	0.02561	0.04195
LBH	NB-DUGs	320.384	153.43	69.2533	3.75369	8.04441	42.1276
LCN10	NB-DUGs	55.9097	0.65278	0.0473	0.02905	0.0601	5.20589
LDLRAD4	NB-DUGs	10.4867	2.68858	7.48248	4.12144	3.01681	3.0974
LDOC1	NB-DUGs	15.9341	0.90641	0	0	0.07394	0.10357
LFNG	NB-DUGs	84.6737	4.6358	10.5602	0.19214	1.09381	54.1012
LGALS3BP	NB-DUGs	12.0187	3.47288	0.23213	0.66192	0.59714	3.22873
LGALS9	NB-DUGs	210.14	67.4224	3.08901	0.81903	0.09635	14.9729
LGALS9B	NB-DUGs	13.5259	4.27943	0.47815	0.17659	0.02817	0.94442
LILRA4	NB-DUGs	12.5301	0.70165	1.78648	0.01448	0.01466	13.3188
LIMD1	NB-DUGs	49.3969	5.77565	37.5893	5.97288	1.64658	24.4271
LIMS2	NB-DUGs	22.2519	9.51362	0.76341	1.71003	0.53247	20.0077
LINGO3	NB-DUGs	29.4432	5.88347	0.30483	3.59083	0.04406	6.54296
LITAF	NB-DUGs	178.438	38.3736	50.1463	0.02524	42.8139	85.0887
LMBR1L	NB-DUGs	33.5653	15.602	10.4764	8.27225	6.74844	9.90916
LOC100128108	NB-DUGs	14.9602	2.35461	0	0	2.95879	2.61573
LOC728392	NB-DUGs	23.2943	5.6779	0.25452	1.13482	0.1729	4.03572
LPAR5	NB-DUGs	74.5824	35.8381	8.78372	22.9597	19.7398	20.4995
LPIN2	NB-DUGs	24.8229	10.2256	18.5263	9.91485	8.65909	24.0666
LRRC25	NB-DUGs	5.18586	0.71773	0.75407	8.07665	0	6.59058
LRRK2	NB-DUGs	16.9588	6.69091	31.5709	3.10873	2.25865	5.12561
LTBP3	NB-DUGs	13.1685	2.71308	3.34196	1.67032	1.46954	6.15831
LUZP1	NB-DUGs	7.23358	1.47169	3.99375	7.32106	7.22196	7.51441
LYL1	NB-DUGs	148.659	72.2923	20.4946	50.9779	10.273	41.1271
LYST	NB-DUGs	25.7107	8.22848	0.82069	2.88185	1.23351	2.81155
MACROD2	NB-DUGs	32.5977	4.40983	115.399	0.41018	2.472	0.12825
MAML2	NB-DUGs	12.4757	1.19231	4.41606	0.19637	0.18911	1.35327
MAN2B1	NB-DUGs	180.133	85.4967	79.3754	34.0213	31.8998	59.7537
MAN2C1	NB-DUGs	39.0943	19.0451	28.2232	32.2534	13.0758	12.9044
MAP3K1	NB-DUGs	72.3093	30.2754	17.5663	22.7698	24.3588	28.785
MAP3K5	NB-DUGs	17.3026	3.84578	3.53622	6.25699	7.83224	5.61605
MAPK11	NB-DUGs	10.9605	2.38453	16.6314	41.1119	4.64304	1.84204
MAPKAPK3	NB-DUGs	21.2445	5.87081	29.3473	22.7624	19.8129	24.6562
MARCH3	NB-DUGs	11.1593	2.58125	2.05706	0.27819	1.35999	0.46685
MARCKS	NB-DUGs	19.1034	4.08595	17.9023	0	0.56846	76.3059
MATK	NB-DUGs	30.4657	0.28582	2.22551	0	0	1.72381
MCF2L	NB-DUGs	4.05463	0.3285	0.31894	0.52564	0.01307	0.19324
MED22	NB-DUGs	53.8116	24.3587	23.5987	20.6988	34.9454	23.2132
MEGF6	NB-DUGs	5.25456	0.25598	0.00496	0.0752	0.02103	0.02748
MGAT5	NB-DUGs	151.734	69.4636	13.2002	27.2556	22.4616	24.0316
MLKL	NB-DUGs	18.34	0.69038	4.63321	0.29209	1.46475	1.58944
MLLT6	NB-DUGs	131.179	54.2427	42.39	60.7153	54.3097	49.9151
MMP17	NB-DUGs	22.1286	0.48875	0.05941	0	0.01153	0.03215
MMRN1	NB-DUGs	2.97312	0.00576	0.01168	0	0	0
MNDA	NB-DUGs	5.1192	0.47089	122.064	0	0.13402	0.09968
MOB3B	NB-DUGs	26.5005	1.37044	0.01728	0	0.00695	0.02371
MOB3C	NB-DUGs	22.5046	5.81147	3.05931	0.08889	1.80317	2.92649
MORC3	NB-DUGs	54.3946	16.6085	11.3972	10.5328	15.5786	23.4164
MPEG1	NB-DUGs	183.323	21.766	87.9862	4.36216	1.55161	85.1793
MRNIP	NB-DUGs	18.7995	7.35596	18.0146	6.57983	9.7325	11.238
MTCL1	NB-DUGs	6.76269	0.56337	3.59985	13.0984	6.54417	2.22023
MTMR10	NB-DUGs	44.4941	19.2146	10.1508	8.42091	10.9119	7.4845
MTSS1	NB-DUGs	49.2482	4.78291	3.09941	0.67788	3.35021	1.09364
MUM1	NB-DUGs	33.4779	12.6742	9.63256	20.3307	27.7874	16.8299
MX2	NB-DUGs	68.7464	28.9368	22.4199	0.20019	1.45242	25.5072
MXI1	NB-DUGs	11.504	1.48526	5.47924	13.7676	5.12967	9.93142
MYC	NB-DUGs	179.679	49.9104	163.307	168.928	130.47	310.211
MYO15B	NB-DUGs	32.788	6.21695	0.06394	0.25022	0.03646	1.64868
MYO1F	NB-DUGs	23.9992	2.24171	0.13218	0.40804	0.0129	1.97338
MYO7B	NB-DUGs	15.145	2.24781	0.05403	0.02018	0.01183	1.32871
N4BP2L1	NB-DUGs	23.9412	6.01495	1.28188	0.87751	0.6687	3.54374
N4BP2L2	NB-DUGs	67.9351	32.1524	20.5693	15.1586	25.8311	42.4811
NAAA	NB-DUGs	15.97	6.25461	12.4662	0.60622	7.50479	21.832
NAPRT	NB-DUGs	19.6174	7.40179	23.5597	13.6099	19.9382	5.16705
NCR3	NB-DUGs	75.8761	31.679	0.2047	0.14107	0.08851	10.7996
NDRG1	NB-DUGs	15.8457	2.25062	2.78958	0	0.43004	0.68623
NEIL2	NB-DUGs	34.6842	4.04405	6.16496	2.95904	4.57092	16.4283
NICN1	NB-DUGs	46.8973	22.2169	5.99731	11.7418	3.89081	8.11037
NIPA2	NB-DUGs	104.025	46.815	91.1957	85.1976	175.552	148.144
NIPAL2	NB-DUGs	25.1696	4.66623	5.03774	0	7.21988	8.53291
NLRC5	NB-DUGs	46.2984	13.9788	28.2516	25.1518	16.2085	12.4257
NLRP1	NB-DUGs	80.4092	17.3297	1.8332	4.28238	0.83586	10.7643
NME3	NB-DUGs	37.3792	17.9428	11.2287	5.84171	8.71909	12.0804
NME4	NB-DUGs	42.6036	13.7097	47.3935	2.22968	18.9234	23.5388
NOD1	NB-DUGs	17.0362	4.18396	3.2842	1.59129	1.88484	8.54595
NOTCH1	NB-DUGs	47.3431	16.3407	10.1893	14.7068	5.55523	17.0658
NOTCH2	NB-DUGs	35.3988	10.8721	11.0098	17.4791	6.44246	21.8816
NR1D2	NB-DUGs	19.7726	5.14923	6.74027	11.7759	7.89804	4.44801
NRIP1	NB-DUGs	18.8466	7.88655	2.59919	0	0.08818	0.63198
NRROS	NB-DUGs	15.0992	1.47233	41.8437	7.74073	8.20092	56.571
NT5C3A	NB-DUGs	92.8245	41.9058	18.8272	30.3786	51.542	64.0451
NT5E	NB-DUGs	33.8546	0.21652	0	0	0.20906	0.26116
NUAK2	NB-DUGs	44.5558	14.6736	5.07227	2.84845	5.89261	3.22173
OAS2	NB-DUGs	114.4	33.1703	40.673	26.1348	36.1291	18.268
OAS3	NB-DUGs	20.8886	1.40889	7.00157	0.18012	0.13701	0.3013
OPN3	NB-DUGs	50.618	1.04304	11.9127	6.29847	6.28872	56.869
OR52N4	NB-DUGs	10.1109	0.45747	0	0	0	0.04133
OVGP1	NB-DUGs	7.7172	1.66062	1.76531	0.67971	2.09726	0.70378
P2RX1	NB-DUGs	46.1668	2.86581	0.21241	0.77138	0.58442	7.73829
P2RY10	NB-DUGs	91.9818	8.79578	14.1995	3.75305	15.3234	53.9669
P2RY14	NB-DUGs	9.44777	0.52079	1.5638	0.08534	0	0.01338
PARP14	NB-DUGs	173.279	37.2135	11.3848	0.03072	1.56687	3.10142
PARP15	NB-DUGs	246.623	11.4692	43.1901	0.01534	0.04306	41.3346
PARP9	NB-DUGs	66.1834	12.7346	14.7395	0.02504	1.27595	6.46868
PARVB	NB-DUGs	71.9468	3.54045	11.5374	0.07697	0.13507	65.2329
PARVG	NB-DUGs	132.908	48.1602	0.54868	0.03186	0.16852	20.0507
PATL2	NB-DUGs	21.1884	2.06638	3.01103	1.85551	1.1132	4.14346
PCDH9	NB-DUGs	7.3348	1.03951	3.61948	2.21851	26.4297	23.4032
PCED1A	NB-DUGs	60.5462	24.1402	4.22967	1.26001	4.13302	35.5812
PCK2	NB-DUGs	53.575	20.6908	23.3571	25.907	20.5718	30.9315
PCMTD1	NB-DUGs	49.5179	21.4074	4.30754	4.99881	6.89586	9.4808
PDCD4	NB-DUGs	118.758	24.6646	101.914	84.4498	117.508	168.437
PDE3B	NB-DUGs	6.85365	0.483	4.02998	0.00957	6.70569	32.9608
PDE4B	NB-DUGs	63.8522	16.5488	17.6134	4.33189	12.8935	34.9707
PDE8A	NB-DUGs	17.827	3.63468	12.5286	20.0023	25.6436	13.2626
PDGFA	NB-DUGs	5.02874	0.40971	4.44944	0.01552	0.07746	5.27064
PDLIM1	NB-DUGs	262.78	81.846	88.2876	1.42493	94.7007	539.758
PEAK1	NB-DUGs	19.0335	2.79925	5.77419	4.62685	10.9154	16.7232
PECAM1	NB-DUGs	21.2209	6.56138	1.56977	8.61478	2.02552	0.57725
PGAM2	NB-DUGs	34.3933	10.4006	5.18018	4.53578	4.30634	7.82869
PGAP3	NB-DUGs	28.8895	7.22655	6.58057	9.14463	4.06305	8.43089
PGGHG	NB-DUGs	68.4826	3.69007	37.7468	0	3.30763	94.8381
PGM2L1	NB-DUGs	7.81496	0.58377	0.82462	0.69183	1.7609	1.37449
PHACTR1	NB-DUGs	52.6187	5.775	14.263	0.4577	18.093	18.9846
PHLDB3	NB-DUGs	9.18571	2.08863	7.76575	1.25375	2.80858	2.71407
PIK3IP1	NB-DUGs	124.149	26.0357	2.1238	8.02975	9.91338	3.72022
PIK3R5	NB-DUGs	25.5158	2.50278	0.99121	0.00628	0.01901	0.00498
PIP5K1B	NB-DUGs	12.0721	3.00659	7.04194	6.20174	11.8104	5.26018
PITPNM2	NB-DUGs	6.28933	0.73191	2.39461	0.03673	24.6632	17.472
PLA2G4B	NB-DUGs	32.7056	15.9936	7.519	13.0866	5.92642	13.3777
PLAC8	NB-DUGs	330.924	6.34942	58.6509	0	12.646	3.49091
PLCB2	NB-DUGs	63.8772	19.7472	0.59517	1.76448	0.06125	9.18324
PLCH2	NB-DUGs	9.67826	1.44311	0.09806	0.93206	0.53649	8.32196
PLEC	NB-DUGs	53.1656	24.2534	10.9202	22.9107	22.7184	27.3523
PLEKHA1	NB-DUGs	23.6292	1.57139	8.31678	8.50794	1.05914	0.07229
PLEKHF1	NB-DUGs	13.5658	2.14079	1.41416	0.80784	0.97544	2.94822
PLEKHO1	NB-DUGs	241.975	62.4955	35.4016	80.5775	0.72612	29.243
PLP2	NB-DUGs	119.078	33.0446	90.4456	166.162	80.8244	187.293
PLPP5	NB-DUGs	163.411	12.5181	4.17433	2.31819	2.03311	21.3474
PNP	NB-DUGs	92.5025	41.4405	77.0798	82.697	200.513	92.1931
PNPLA7	NB-DUGs	32.676	6.70337	3.11112	2.39681	0.69236	0.64885
PORCN	NB-DUGs	8.57138	0.27436	5.45381	14.2709	5.07229	10.1594
PPFIBP1	NB-DUGs	7.96951	0.50559	0.81909	0.57881	4.7317	0.25601
PPM1K	NB-DUGs	85.2379	41.7074	15.7396	25.6913	22.4489	9.48184
PREX1	NB-DUGs	48.0036	10.5998	14.6177	12.9644	1.19721	30.3763
PRICKLE1	NB-DUGs	12.1352	1.7374	7.06859	0.51134	8.20241	9.0632
PRKAG2	NB-DUGs	15.3776	1.52766	5.27747	0	7.27422	10.4307
PRR5	NB-DUGs	9.05511	1.87717	13.9811	0.07943	7.25773	30.016
PRR5-ARHGAP8	NB-DUGs	9.05511	1.87717	13.9811	0.07943	7.25773	30.016
PSTPIP1	NB-DUGs	25.5241	9.67791	3.57475	5.93725	3.19929	7.90092
PTGS1	NB-DUGs	29.1428	12.8931	2.1051	0.40458	0.05157	0.56128
PTPRK	NB-DUGs	24.0843	0.2775	0.8097	0	0.08167	0.07042
PTPRO	NB-DUGs	20.1736	1.12034	0.93879	0	0.12761	1.37573
PWWP2B	NB-DUGs	14.3018	1.07622	4.79887	7.06567	4.62146	12.2327
RAB20	NB-DUGs	4.64093	0.30332	0.22942	0	0.05711	3.21571
RAB27A	NB-DUGs	48.8078	19.5746	2.13023	2.24464	5.59103	7.51756
RAB29	NB-DUGs	57.9987	27.1422	110.564	8.86592	11.2584	16.5812
RAB31	NB-DUGs	22.9068	1.87815	10.4048	0	0.03189	0.28094
RAB37	NB-DUGs	48.1716	9.31591	0.02641	0.08498	0	6.55202
RALB	NB-DUGs	50.8098	24.174	9.53491	28.2592	5.61643	10.2743
RARA	NB-DUGs	29.98	5.83379	8.15059	10.7555	6.74562	18.8406
RARRES3	NB-DUGs	32.0117	5.58014	3.12888	2.53123	0.4239	3.77646
RASA2	NB-DUGs	63.9991	28.498	5.88379	9.31252	20.6274	9.21742
RASAL3	NB-DUGs	132.943	49.8097	10.9908	30.4151	15.0158	21.9012
RASGRP2	NB-DUGs	295.999	73.1707	27.8354	52.4651	36.8555	74.2104
RBMS1	NB-DUGs	26.7563	7.73953	4.31826	4.44031	14.9474	28.8175
RENBP	NB-DUGs	23.1766	2.50675	5.49184	2.68842	0.13238	22.3433
RGMB	NB-DUGs	10.2466	1.55153	3.5091	7.09756	3.15703	3.94403
RGPD5	NB-DUGs	7.96638	1.36958	0.18156	0.25214	0.55331	2.53918
RGPD6	NB-DUGs	7.96638	1.36958	0.18156	0.25214	0.55331	2.53918
RGS14	NB-DUGs	50.392	21.9107	9.13334	25.9911	6.80172	33.3815
RHOBTB1	NB-DUGs	3.09372	0.01702	0	0.0104	0.03432	0.09418
RHOF	NB-DUGs	99.0064	41.4617	11.9747	28.8251	9.77831	26.772
RIN3	NB-DUGs	28.8681	1.99022	0.08765	0.01646	0.02212	8.35192
RNASE6	NB-DUGs	200.072	3.62218	1.79624	0.37787	0.04923	94.3149
RNASET2	NB-DUGs	283.353	89.931	92.4544	90.6945	7.39624	98.5118
RNF130	NB-DUGs	20.4803	1.11069	0.65894	0	15.8897	68.6079
RNF213	NB-DUGs	46.3454	10.8744	27.0276	10.1936	2.3275	11.9999
RNPC3	NB-DUGs	53.3514	26.5438	26.1151	17.8373	17.5842	17.6416
RPS6KA3	NB-DUGs	54.2368	19.2463	18.3935	25.961	30.1305	43.5421
RXRA	NB-DUGs	8.50214	1.44638	0.42234	0.39293	0.4249	3.81543
RYK	NB-DUGs	31.9263	6.9621	8.85371	12.0282	17.4285	15.6726
S100A4	NB-DUGs	107.946	18.6592	90.4922	4.30566	14.6809	636.873
S1PR1	NB-DUGs	139.496	1.62762	8.6368	0.19584	3.70774	16.7008
S1PR4	NB-DUGs	78.461	16.4546	2.80403	10.2361	3.95414	49.7326
SACS	NB-DUGs	8.10189	1.77181	14.4652	1.49572	5.19862	27.5184
SAMD9	NB-DUGs	28.4584	6.76692	6.76738	4.82546	8.02124	10.198
SAMD9L	NB-DUGs	43.8699	4.32755	16.6605	1.01076	1.77429	5.63532
SATB1	NB-DUGs	40.7525	16.8557	4.36723	6.99632	0.97546	1.54795
SCARB2	NB-DUGs	10.9608	2.10932	18.5652	0.01385	3.43882	23.1347
SCML1	NB-DUGs	19.9248	5.75837	0.03161	0.11482	0.08046	0.02652
SCN3A	NB-DUGs	7.00912	0.12998	0.62976	0.05128	0.02473	4.23492
SCO2	NB-DUGs	63.5479	25.7911	41.9312	18.2933	14.8828	20.3282
SDK2	NB-DUGs	14.5379	0.08915	0	0	0.00493	0.01803
SELENOM	NB-DUGs	11.801	3.44495	0.90603	0.08923	0.17415	0.09925
SELENON	NB-DUGs	12.6729	2.01843	3.12079	11.4246	5.6676	22.5723
SELL	NB-DUGs	593.567	45.7327	73.5226	3.88017	2.56207	5.36785
SELPLG	NB-DUGs	6.17874	1.16103	3.5182	9.36385	1.68033	3.36249
SERPINB6	NB-DUGs	39.6174	4.06029	20.9765	0	0.27126	7.37026
SESN1	NB-DUGs	25.278	7.25931	8.74742	16.1667	21.1789	8.14282
SESN3	NB-DUGs	75.1267	28.9166	3.09008	2.69994	2.14855	2.8796
SETBP1	NB-DUGs	32.1748	11.1291	1.65961	2.83496	1.97843	4.79137
SH2D3A	NB-DUGs	17.8444	6.2728	2.30854	5.0047	5.37886	4.94835
SH3BP2	NB-DUGs	76.7325	10.2494	3.84214	5.68407	2.35038	9.05604
SH3RF3	NB-DUGs	4.54723	0.19005	0	0	0	0.0086
SIDT2	NB-DUGs	102.536	27.6449	11.6259	10.8946	11.6135	18.724
SIGIRR	NB-DUGs	25.7174	3.54516	8.76407	17.8472	3.51001	5.63453
SIGLEC14	NB-DUGs	69.74	3.14328	1.02184	0.02955	0	0.73605
SIGLEC5	NB-DUGs	11.6861	1.08268	3.12624	0.02347	0	0.28046
SIPA1	NB-DUGs	333.026	141.445	16.7166	38.3671	27.1392	41.8998
SIRPA	NB-DUGs	20.1444	2.82818	7.05077	0.01557	0.06743	31.5271
SKAP1	NB-DUGs	55.0392	19.2445	5.97277	0	0.43165	58.3603
SKI	NB-DUGs	48.6525	3.8174	5.70494	11.9865	5.10862	11.3896
SLA	NB-DUGs	69.8743	20.7601	88.9093	0.5262	0.0232	53.4652
SLC12A7	NB-DUGs	20.2511	2.22584	33.0242	0.00591	0.04259	1.85822
SLC14A1	NB-DUGs	5.89115	0.39759	0.01909	0.12059	0.03559	1.31262
SLC16A5	NB-DUGs	4.12128	0.29014	0.37405	0	0.03445	0.4117
SLC17A9	NB-DUGs	82.799	28.2867	22.1972	0	73.5428	127.352
SLC18B1	NB-DUGs	22.0682	1.2106	2.70872	4.54762	4.15695	17.1265
SLC25A30	NB-DUGs	20.3894	1.73526	7.46912	0	4.80969	40.8837
SLC29A2	NB-DUGs	19.4119	4.80552	12.8013	31.3756	17.1772	10.3593
SLC2A3	NB-DUGs	113.284	55.1448	1.51259	3.10226	1.18921	0.78176
SLC37A2	NB-DUGs	5.41442	0.61404	2.0567	0.20222	0.26726	8.78773
SLC38A11	NB-DUGs	6.28833	0.01638	0.22859	0.04475	0	0
SLC38A5	NB-DUGs	15.1772	1.49953	66.6054	55.366	85.1794	130.074
SLC39A10	NB-DUGs	19.1572	7.44307	7.63809	8.74758	15.6407	20.7704
SLC7A7	NB-DUGs	43.0824	7.53111	27.6688	54.0647	23.52	48.8263
SMAD3	NB-DUGs	83.4489	14.5749	13.1887	45.2202	29.2465	10.2556
SMAGP	NB-DUGs	27.1433	5.68608	0.86984	0.51883	0.28196	0.97938
SMPD2	NB-DUGs	55.9338	25.4478	4.71317	8.45967	6.809	6.09531
SNAI3	NB-DUGs	15.4565	3.41192	1.88752	10.742	1.80686	2.54576
SNN	NB-DUGs	107.698	44.8224	12.2685	41.6759	10.1384	43.2989
SNX18	NB-DUGs	30.4096	4.25131	30.7983	2.62743	1.60948	13.9114
SOCS3	NB-DUGs	23.1368	3.2307	7.97862	0	0.05486	0.10245
SOCS5	NB-DUGs	26.766	8.97139	4.91338	5.1348	9.16486	11.2026
SORBS3	NB-DUGs	10.8894	2.62203	11.2125	46.4048	12.2422	3.86809
SOWAHD	NB-DUGs	21.4308	1.46358	0.932	0.09096	0.34575	8.98823
SP100	NB-DUGs	240.167	105.169	35.5792	16.4432	32.4569	0.11717
SP110	NB-DUGs	123.392	57.8451	38.1679	7.8743	12.5562	0.20325
SPATA20	NB-DUGs	23.252	4.76218	7.21794	0.71331	1.37023	5.32852
SPOCK2	NB-DUGs	61.578	4.80724	0.54539	0.71221	0.22078	26.6052
SPRY1	NB-DUGs	47.1405	0.43408	0.09632	0.89853	1.02092	0.54301
ST3GAL1	NB-DUGs	56.0023	13.6716	18.586	3.2115	0.56215	10.5032
ST3GAL5	NB-DUGs	40.789	13.9678	12.8197	2.88601	3.0821	15.1113
ST6GALNAC3	NB-DUGs	4.85742	0.10733	0.08583	0.22797	0.49385	2.28376
STAT1	NB-DUGs	173.933	29.6229	29.7596	19.9785	13.0909	37.8447
STAT4	NB-DUGs	6.27591	0.5132	0.02917	0	0	0
STEAP1B	NB-DUGs	8.90834	0.77328	17.0279	1.68589	3.18096	0.04423
STMN3	NB-DUGs	19.2175	1.62741	0.62987	0.5859	0.74259	6.57609
STRADB	NB-DUGs	13.3078	4.37768	5.6254	4.1061	3.8824	19.9014
STX3	NB-DUGs	7.763	0.67141	4.3981	8.92089	5.56732	7.34833
SYNPO	NB-DUGs	13.5244	1.11234	1.45838	0.02262	0.0505	0.70648
SYTL1	NB-DUGs	173.902	83.6304	7.35289	17.7322	4.80507	28.1025
TAGLN	NB-DUGs	41.4876	5.1224	4.03528	3.76447	3.61197	3.25031
TBC1D10A	NB-DUGs	42.1399	19.7618	5.14065	7.36822	5.97889	7.52668
TBC1D16	NB-DUGs	7.79207	0.19003	0.86711	0.05852	0.15308	4.52725
TBC1D9	NB-DUGs	35.7308	1.77182	1.42696	3.24968	0.16532	15.7694
TCEAL1	NB-DUGs	18.2013	6.57252	1.9002	0	0.15024	0.32216
TEP1	NB-DUGs	45.8647	20.2031	5.84957	5.0633	4.25796	10.5949
TGFB1	NB-DUGs	161.311	55.4272	78.9547	98.5806	61.7022	69.2547
TGFB3	NB-DUGs	8.15672	0.67295	0.28434	0.04555	0.42787	0.85886
TGFBR2	NB-DUGs	130.16	35.7141	13.7787	14.0598	24.8689	15.813
THRA	NB-DUGs	5.67305	0.91984	4.62085	4.93293	1.55539	12.1432
TIMP1	NB-DUGs	16.6385	2.00259	0	0	0.73738	2.32112
TLR7	NB-DUGs	13.1402	1.53385	1.28811	1.69645	9.20208	9.5853
TMC8	NB-DUGs	273.43	93.7339	34.8971	110.589	30.1865	58.2512
TMEM106A	NB-DUGs	21.3288	8.68746	3.33726	3.97909	1.16277	3.83454
TMEM109	NB-DUGs	175.769	77.7705	62.488	68.5994	147.13	177.672
TMEM150A	NB-DUGs	13.4941	1.02452	2.28138	0.67575	0.66168	10.353
TMEM175	NB-DUGs	47.5801	20.5962	7.6061	11.0994	5.52136	19.1113
TMEM185B	NB-DUGs	22.405	9.84477	9.35412	15.5455	9.24796	30.4596
TMEM204	NB-DUGs	6.11563	0.53407	0.15726	0.24051	0.15754	0.13853
TMEM220	NB-DUGs	6.05881	0.79889	0.485	0.25225	0.28099	0.33816
TMEM63A	NB-DUGs	38.0858	13.1251	3.93789	13.2231	8.0248	8.69188
TMEM71	NB-DUGs	10.2056	0.76936	0.53152	0.21503	0.58024	0.21471
TNFRSF10D	NB-DUGs	8.64588	1.7437	0.86219	0.02657	0.10044	7.82039
TNFRSF13B	NB-DUGs	27.5749	6.70277	150.442	6.62489	11.4752	66.1218
TNFRSF14	NB-DUGs	84.2838	24.4497	5.12717	2.54046	2.07404	5.54169
TNFRSF1B	NB-DUGs	40.8162	3.26333	769.824	0.05546	0.02216	22.3912
TNFSF12	NB-DUGs	102.462	9.73753	7.67914	3.60705	1.93135	13.0305
TNFSF12-TNFSF13	NB-DUGs	102.462	9.73753	7.67914	3.60705	1.93135	13.0305
TNFSF13	NB-DUGs	102.462	9.73753	7.67914	3.60705	1.93135	13.0305
TNNI2	NB-DUGs	10.1034	2.42811	0.03825	1.88625	0.07679	7.03056
TP53I11	NB-DUGs	60.0673	8.29212	16.0978	1.59169	0.12329	47.8577
TPK1	NB-DUGs	14.8399	4.19211	3.53298	7.33505	4.27598	4.74122
TRAF3IP3	NB-DUGs	180.434	51.7728	13.1236	23.0589	0.78018	49.244
TREML2	NB-DUGs	92.2517	5.49481	2.48859	8.4991	2.75404	0.8192
TRIM22	NB-DUGs	345.072	88.4662	50.2976	21.8635	14.6208	36.6774
TRIM44	NB-DUGs	73.6803	27.5872	26.9186	0.06887	0.17366	57.2416
TRIM65	NB-DUGs	16.8252	4.20874	20.3227	33.0927	19.6196	29.2445
TRPM2	NB-DUGs	12.9701	1.36846	9.49518	0.0834	0.00456	21.1557
TSPAN32	NB-DUGs	8.63217	1.13302	0.06396	0.25193	0.13868	0.55047
TSPAN5	NB-DUGs	4.88187	0.44747	1.659	0.03419	0.13318	0.12018
TSTD1	NB-DUGs	105.438	50.5569	143.714	77.5167	48.2556	93.6161
TTC39B	NB-DUGs	14.4649	0.42968	0.14759	0	0.01502	0.05711
TTYH3	NB-DUGs	27.6291	10.7194	7.78151	17.6284	25.0067	192.574
TXNIP	NB-DUGs	1238.47	295.114	21.0722	29.741	56.779	34.5335
TYMP	NB-DUGs	63.5479	25.7911	41.9312	18.2933	14.8828	20.3282
UBA7	NB-DUGs	156.635	55.091	3.09976	26.1288	4.36604	4.9441
UBE2L6	NB-DUGs	167.049	76.8305	87.6797	53.073	46.0491	68.8118
UNC93B1	NB-DUGs	167.208	55.9183	52.4153	21.9777	23.2359	65.284
USF3	NB-DUGs	32.364	14.4772	3.75929	8.57577	2.49789	2.37623
USP6	NB-DUGs	5.32425	0.69898	0.64963	0.39359	0.51547	0.82769
UST	NB-DUGs	18.7376	0.77289	5.24725	1.75253	0.00886	0.84103
UTRN	NB-DUGs	32.8687	6.61182	0.83735	2.62898	1.79965	9.17891
UXS1	NB-DUGs	21.0798	6.35573	10.4701	11.3859	12.4971	21.461
VAV2	NB-DUGs	41.8706	19.5226	24.2788	10.1294	0.13775	22.5393
VAV3	NB-DUGs	51.0043	16.3673	3.76658	4.89958	0.29395	3.23319
VSIR	NB-DUGs	12.9572	3.19687	0.371	2.72183	0.27534	0.37846
WDSUB1	NB-DUGs	16.6398	5.47208	6.70696	0	11.7236	14.6735
WNT10A	NB-DUGs	10.7902	3.256	45.839	10.4099	0.96632	32.7761
WNT16	NB-DUGs	5.38779	0.6465	0.02518	0.02148	0.15185	1.20405
WWC3	NB-DUGs	45.0847	17.9252	14.788	10.5276	9.1654	13.0708
XAF1	NB-DUGs	54.2344	6.68171	0.61263	0	0	0.28874
YBX3	NB-DUGs	62.6984	3.82998	79.3268	124.383	86.3585	50.334
ZBP1	NB-DUGs	29.7674	2.28305	0.34515	0.20091	0	1.29466
ZBTB16	NB-DUGs	4.73145	0.07791	0	0	0	0.00971
ZBTB4	NB-DUGs	47.5555	18.4629	3.20551	1.43484	0.52719	9.18314
ZBTB40	NB-DUGs	35.9487	17.2117	16.4571	7.35041	15.8012	19.3894
ZDHHC14	NB-DUGs	19.833	5.18314	10.7618	0.11885	2.85129	0.23073
ZEB2	NB-DUGs	15.1851	4.92862	12.9767	2.41439	3.44868	24.9745
ZFP36L2	NB-DUGs	280.867	77.3552	52.8688	49.427	52.0892	66.6315
ZMAT1	NB-DUGs	29.8965	14.0607	2.60974	0	3.38015	0.00662
ZMYND11	NB-DUGs	26.5625	1.46576	6.11864	4.06682	0.24228	35.4306
ZNF135	NB-DUGs	14.4509	3.14128	0	0	0.01118	0
ZNF177	NB-DUGs	30.2886	10.6103	1.98331	6.40112	6.75411	8.86912
ZNF224	NB-DUGs	31.781	13.2932	7.35559	3.78087	6.82042	8.78103
ZNF226	NB-DUGs	35.3119	15.5491	12.2406	9.4522	8.98644	11.5148
ZNF232	NB-DUGs	25.8529	11.2142	17.9473	22.2099	12.5817	15.1149
ZNF26	NB-DUGs	24.1943	10.5258	6.47583	5.4037	8.96707	13.1625
ZNF274	NB-DUGs	41.3598	20.4385	9.0373	9.21393	9.38217	13.0996
ZNF285	NB-DUGs	6.98919	1.1396	0.04264	0	0	0.01933
ZNF300	NB-DUGs	11.3034	2.90599	0.05635	0.03282	0.01237	0.04129
ZNF345	NB-DUGs	11.2718	3.03354	0.33154	0.70654	3.07466	3.78242
ZNF358	NB-DUGs	18.2918	1.48794	0	0.01921	0.07632	7.75443
ZNF385A	NB-DUGs	26.4559	6.7374	4.56009	3.68422	2.31035	0.23714
ZNF397	NB-DUGs	45.0762	19.8887	12.3258	12.2604	9.66519	18.9352
ZNF418	NB-DUGs	12.8304	3.42929	0.03108	0.01344	0.11588	0.10291
ZNF419	NB-DUGs	17.9208	5.23733	4.47605	1.35513	3.66734	5.57985
ZNF528	NB-DUGs	14.7924	5.28541	0.00707	0.01298	0.83635	0.05399
ZNF548	NB-DUGs	23.7478	9.0934	6.60856	5.37846	4.21407	6.25255
ZNF550	NB-DUGs	28.5585	11.4604	2.57706	0.61597	10.3329	10.4328
ZNF559	NB-DUGs	30.2886	10.6103	1.98331	6.40112	6.75411	8.86912
ZNF559-ZNF177	NB-DUGs	30.2886	10.6103	1.98331	6.40112	6.75411	8.86912
ZNF577	NB-DUGs	14.0117	4.33804	0	0	2.31165	1.88787
ZNF629	NB-DUGs	3.9032	0.19789	0.28406	3.00016	1.46438	1.37588
ZNF667	NB-DUGs	4.5837	0.39801	0.00777	0	0	0.01238
ZNF791	NB-DUGs	56.5071	20.4318	4.44761	6.22909	4.42561	7.60408
ZNF841	NB-DUGs	22.4565	6.21704	0	0	0.01125	4.23226
ZNF853	NB-DUGs	6.45879	0.27707	0.11263	0.18891	0.14231	4.18382
ZSCAN18	NB-DUGs	56.8286	15.5632	0	0	0.58199	0.05756
A4GALT	GCB-DUGs	4.94263	60.8782	3.92955	37.5358	3.46304	0.03394
AACS	GCB-DUGs	10.5216	27.676	5.2952	7.46256	16.4633	21.1695
ABCA6	GCB-DUGs	0.76859	7.19869	57.3865	1.06253	6.36381	61.2355
ABR	GCB-DUGs	39.0229	93.9896	23.7053	50.7822	20.4316	29.5511
ACAA2	GCB-DUGs	22.3887	48.8771	53.6102	25.5663	92.2415	224.346
ACADM	GCB-DUGs	47.1482	138.329	170.744	129.075	295.309	142.338
ACOT7	GCB-DUGs	6.74245	31.4444	58.0182	96.7863	128.457	78.7607
ACP2	GCB-DUGs	9.11049	23.4087	7.70772	16.1293	6.46492	7.07135
ACPP	GCB-DUGs	0.30132	5.33428	28.1929	8.17466	4.78054	0.05343
ACTA2	GCB-DUGs	1.24604	12.1501	1.55619	0.31533	0.09019	2.25744
ACTL6A	GCB-DUGs	37.3663	78.9169	97.8957	154.741	219.273	108.019
ACY3	GCB-DUGs	8.23315	104.054	57.6865	111.713	84.6678	65.7758
ACYP2	GCB-DUGs	18.7519	42.5832	9.77807	16.3895	10.1348	13.7685
ADGRG5	GCB-DUGs	56.2354	119.311	0.12162	0.66105	0.01038	9.7566
ADPRH	GCB-DUGs	14.1083	38.8635	6.31795	0	0.01246	11.0913
AFF2	GCB-DUGs	2.55162	48.3752	3.3823	15.6323	18.5981	2.29742
AHR	GCB-DUGs	5.71948	45.95	0.01695	0.00974	0.08591	0.06402
AICDA	GCB-DUGs	5.08096	175.131	180.213	7.25302	25.3919	19.4782
AIM1	GCB-DUGs	25.7761	59.1601	11.2415	23.7032	33.734	9.83533
AIM2	GCB-DUGs	26.7881	165.679	59.7641	23.7768	37.114	11.2725
AIMP2	GCB-DUGs	17.1797	41.1478	49.6118	62.4607	133.477	156.346
ALDH18A1	GCB-DUGs	34.9661	71.9662	41.3958	57.9378	169.132	112.174
ALDH2	GCB-DUGs	19.9614	115.196	1.19517	0.13631	16.6636	10.4219
ALDH7A1	GCB-DUGs	0.31222	6.22691	0.00688	0.09766	1.9625	0.0372
AMD1	GCB-DUGs	56.6289	126.654	88.9984	200.398	168.875	93.5413
ANAPC15	GCB-DUGs	35.0148	96.3413	41.2397	64.7218	77.3767	85.8945
ANGPTL6	GCB-DUGs	14.5985	29.6796	5.4855	5.06156	1.34452	7.14025
ANK1	GCB-DUGs	3.70225	17.4946	1.09459	3.34057	0.13155	0.08442
ANKRD13A	GCB-DUGs	130.271	360.489	44.7764	84.2766	91.2972	37.9978
ANKRD26	GCB-DUGs	2.83169	10.3809	4.99423	7.57688	6.40094	9.42299
ANKRD34B	GCB-DUGs	0.07895	4.06546	0	0	0.01171	0.00786
ANLN	GCB-DUGs	2.28441	33.5475	10.3641	19.7755	31.4855	33.3861
ANP32E	GCB-DUGs	80.4205	201.86	129.309	204.043	670.526	226.24
ANXA2	GCB-DUGs	24.3333	59.2361	96.1448	0.05165	217.488	274.332
ANXA5	GCB-DUGs	46.8972	118.603	129.722	58.7696	136.804	142.747
AP3S1	GCB-DUGs	47.3997	106.863	80.8514	52.8919	99.2933	53.9538
APBB2	GCB-DUGs	1.82376	9.40024	4.45051	9.87223	25.4182	22.1599
APIP	GCB-DUGs	20.3737	50.5822	42.8184	58.2499	95.9906	58.2421
AQP3	GCB-DUGs	0.77601	6.16591	14.5199	53.5258	23.8047	5.74115
ARHGAP10	GCB-DUGs	0.19088	5.58844	1.5178	0.33162	0.24161	0.01458
ARHGAP11A	GCB-DUGs	4.76396	51.1597	26.3367	57.4316	62.9021	66.7466
ARHGAP19	GCB-DUGs	22.9902	52.5699	16.6793	35.0184	36.8063	43.2035
ARHGAP33	GCB-DUGs	7.83922	22.9855	9.54762	10.3599	6.7876	7.95327
ARHGAP44	GCB-DUGs	1.24896	26.9361	6.02802	7.11497	3.83836	4.28274
ARHGEF37	GCB-DUGs	0.27931	5.18623	0.03675	0.28641	0.01224	0.02294
ARL3	GCB-DUGs	2.41881	10.0854	15.217	12.4769	7.70031	8.72739
ARMT1	GCB-DUGs	20.2471	47.0509	21.3318	21.919	50.5051	41.6623
ARRDC4	GCB-DUGs	1.87677	12.9609	0	0	1.92003	0.02869
ASAP1	GCB-DUGs	22.089	50.1236	10.4058	9.28378	8.61141	11.287
ASAP3	GCB-DUGs	0.77601	20.3558	0.80437	5.18427	6.18269	0.10126
ASB13	GCB-DUGs	9.68701	205.807	0.96419	6.55744	40.1084	8.208
ASB2	GCB-DUGs	2.2512	40.6728	11.6939	8.99229	0.05474	0.16179
ASF1B	GCB-DUGs	12.2286	115.157	64.4752	114.537	161.085	113.81
ASPH	GCB-DUGs	10.207	31.9965	11.7148	14.2563	8.63472	1.01487
ASPM	GCB-DUGs	2.47997	33.6753	22.275	38.734	48.8896	35.1237
ASRGL1	GCB-DUGs	0.88224	11.927	14.2387	0	30.916	5.37484
ATAD2	GCB-DUGs	12.7123	56.9264	37.3544	42.7909	64.1326	45.8841
ATF5	GCB-DUGs	17.7302	74.0179	583.104	503.743	214.649	457.28
ATP1B1	GCB-DUGs	0.50642	6.44256	44.9185	15.1653	1.35369	1.26577
ATP1B3	GCB-DUGs	34.4028	70.7758	84.7589	160.027	344.299	116.237
ATP23	GCB-DUGs	6.21792	16.3832	14.9529	17.1521	16.9677	14.5481
ATP2A2	GCB-DUGs	37.0799	77.847	98.337	132.488	152.655	99.54
ATP5C1	GCB-DUGs	131.375	271.435	152.901	181.038	345.354	354.687
ATP5L	GCB-DUGs	190.181	583.813	217.383	356.122	400.067	211.988
AURKA	GCB-DUGs	6.89231	79.5374	28.0638	77.9686	107.797	125.45
AURKB	GCB-DUGs	14.6161	161.086	114.583	174.61	92.5071	164.93
B3GALNT1	GCB-DUGs	1.56675	8.52805	0.92002	0	0	10.7533
B3GLCT	GCB-DUGs	4.03641	43.0232	3.31622	1.86088	3.84981	0.90033
BACH2	GCB-DUGs	44.8543	166.486	14.8448	22.181	66.9514	4.68259
BAG2	GCB-DUGs	7.64489	22.5504	19.6732	22.8323	75.5643	39.1338
BAG3	GCB-DUGs	1.80232	17.7253	3.77008	0.79186	6.60262	8.79417
BAIAP2L1	GCB-DUGs	1.92178	26.5756	0.04314	0.19075	0.24784	0.17298
BARD1	GCB-DUGs	11.9298	26.0584	9.21048	15.2421	22.8285	18.9685
BASP1	GCB-DUGs	228.366	634.076	185.681	89.9636	47.6917	36.2563
BBC3	GCB-DUGs	0.55949	6.29777	30.1325	4.96919	0.61892	5.83413
BCAR1	GCB-DUGs	0.21765	4.67017	0.35033	0.00971	4.50384	0.05312
BCAR3	GCB-DUGs	17.689	75.5617	19.5636	7.53598	1.91161	2.77256
BCAS1	GCB-DUGs	0.36836	6.55726	0.09997	0.05031	0.22442	0.06175
BCAS4	GCB-DUGs	87.3012	338.124	30.9283	98.8006	113.212	69.6861
BCAT1	GCB-DUGs	4.52026	31.9673	43.3868	106.584	71.058	62.1488
BCL2A1	GCB-DUGs	68.6772	151.926	201.819	0.18556	2.19779	28.7717
BCL2L11	GCB-DUGs	16.1654	64.4036	63.0433	49.9991	47.3638	0.02024
BCL2L12	GCB-DUGs	22.4544	48.1667	86.2619	55.4729	69.561	54.1624
BCL6	GCB-DUGs	54.5822	412.415	41.1131	143.358	138.253	2.01757
BCL7A	GCB-DUGs	38.7467	226.672	28.4951	63.1491	99.2288	53.827
BCR	GCB-DUGs	15.1066	32.3329	1.49937	5.64435	26.1411	19.1666
BEX3	GCB-DUGs	0.9359	11.3623	0	0	0.55286	0.44482
BFSP2	GCB-DUGs	2.51754	19.4351	2.18889	4.23071	3.93088	1.29916
BICD1	GCB-DUGs	9.27952	26.5608	7.09307	10.4664	10.9181	7.22339
BIK	GCB-DUGs	10.2771	128.549	43.434	71.8504	244.983	12.0862
BIRC5	GCB-DUGs	6.1771	86.7364	58.0517	111.771	131.759	136.608
BLMH	GCB-DUGs	20.8062	63.8743	37.3347	76.0123	130.721	70.8788
BMP7	GCB-DUGs	0.68887	22.6356	8.58679	67.6247	110.131	0.04549
BMPR1A	GCB-DUGs	2.13274	15.8162	4.01246	0.06647	8.18913	16.2611
BNIP3	GCB-DUGs	12.4053	36.2139	8.34784	13.31	50.6884	24.2872
BOLA3	GCB-DUGs	16.1853	35.9258	79.2332	108.534	86.0195	83.0729
BORCS8	GCB-DUGs	53.4498	734.551	132.449	250.165	229.025	45.2301
BORCS8-MEF2B	GCB-DUGs	53.4498	734.551	132.449	250.165	229.025	45.2301
BPNT1	GCB-DUGs	28.0606	209.537	20.5361	57.9594	50.7442	31.3298
BRCA1	GCB-DUGs	4.21291	29.6605	23.0616	42.0115	45.3502	27.9539
BRI3BP	GCB-DUGs	24.3155	83.5079	96.5323	113.141	102.856	56.3929
BRWD1	GCB-DUGs	24.0795	83.6859	11.07	17.4034	14.4479	27.2886
BTG3	GCB-DUGs	10.1525	36.862	32.9135	16.2285	30.3873	22.3768
BTNL9	GCB-DUGs	5.30592	25.562	7.45348	56.6343	0.02827	6.45359
BUB1	GCB-DUGs	12.4028	95.518	31.5896	71.7857	75.0798	149.737
BUB1B	GCB-DUGs	5.8743	75.9396	44.8599	72.7204	105.999	69.7202
BUB1B-PAK6	GCB-DUGs	5.8743	75.9396	44.8599	72.7204	105.999	69.7202
C12orf49	GCB-DUGs	23.0453	54.525	36.0798	49.4178	52.5725	22.8937
C12orf74	GCB-DUGs	0.53662	8.30486	2.71349	0	0	0.01512
C12orf75	GCB-DUGs	32.0158	118.191	95.3736	272.941	201.963	39.7699
C12orf77	GCB-DUGs	0.7103	9.18159	4.21592	1.94508	3.24932	2.90472
C17orf53	GCB-DUGs	1.65213	7.81327	7.52969	10.6898	8.2222	7.93423
C17orf58	GCB-DUGs	2.31586	9.29602	7.03536	6.93327	14.7608	17.1429
C19orf48	GCB-DUGs	44.4692	102.249	259.862	179.044	188.588	140.066
C19orf54	GCB-DUGs	8.15776	20.2199	13.8984	18.3874	11.1514	12.1649
C21orf58	GCB-DUGs	4.72238	24.7927	14.6177	21.2142	11.1766	35.8684
C2orf88	GCB-DUGs	1.90544	18.0011	2.22253	0.48753	2.06738	1.17363
C3orf14	GCB-DUGs	0.37434	5.75077	0.36527	0	0.05117	0.04505
C3orf20	GCB-DUGs	0.17726	4.26858	0.63433	0.79	0.7388	0.0705
C3orf52	GCB-DUGs	0.85845	8.55177	3.99075	2.54287	15.8937	0.82421
CADM1	GCB-DUGs	0.92743	14.8554	0.11145	0.25552	17.1459	4.18367
CADPS	GCB-DUGs	0.6483	15.6943	5.44184	15.6558	8.03905	0.00458
CALM2	GCB-DUGs	332.28	722.585	608.629	615.824	959.137	973.002
CAMK1	GCB-DUGs	7.32305	114.434	2.26189	4.22128	0.60003	0.46015
CAMK2B	GCB-DUGs	0.6536	14.633	0.34356	0.04579	0.01132	0.01765
CAMK4	GCB-DUGs	0.49427	5.07386	5.04611	5.14039	21.8201	6.03899
CAMP	GCB-DUGs	2.1771	38.2946	8.01718	19.4404	6.37229	3.75866
CARHSP1	GCB-DUGs	31.9505	82.6112	16.8748	42.4169	44.9431	39.9199
CARMIL3	GCB-DUGs	0.54848	7.90792	6.53298	0.17712	0.0589	0.11799
CASP3	GCB-DUGs	38.8624	79.3542	36.482	41.8869	68.3341	57.4944
CBWD1	GCB-DUGs	20.7043	41.6218	18.2271	21.0825	69.8395	41.6253
CBX2	GCB-DUGs	0.41177	5.92216	10.1739	15.6273	17.8058	41.4272
CBX5	GCB-DUGs	32.2424	82.667	41.8917	86.5399	89.5522	68.1285
CBX8	GCB-DUGs	2.46869	10.7685	4.07411	7.63415	6.89648	20.619
CCDC102A	GCB-DUGs	6.78414	24.5703	1.31801	8.54615	0.99724	4.51781
CCDC117	GCB-DUGs	27.3625	66.8873	23.5613	21.4847	33.6785	46.9626
CCDC122	GCB-DUGs	1.94819	11.078	0.97134	2.39932	2.22284	0.16448
CCDC126	GCB-DUGs	9.69597	23.4025	12.6522	3.76002	7.10664	11.7369
CCDC167	GCB-DUGs	31.0911	141.601	40.7235	64.1928	86.0489	74.801
CCDC171	GCB-DUGs	0.89876	6.42921	2.58506	2.88323	1.36916	0.80051
CCDC28B	GCB-DUGs	10.3143	32.178	9.62771	20.9768	1.11881	44.2966
CCDC34	GCB-DUGs	2.49299	14.4697	22.5003	37.4317	39.5441	40.8695
CCDC69	GCB-DUGs	153.296	441.702	58.8695	110.307	71.6512	175.334
CCDC88A	GCB-DUGs	8.82222	90.1584	52.2861	46.3103	45.8167	31.7889
CCL18	GCB-DUGs	0.3969	4.77978	0	0	0	0
CCM2	GCB-DUGs	85.3494	175.859	36.7653	30.3792	91.8075	98.7527
CCNA2	GCB-DUGs	10.8509	103.044	99.8929	148.979	133.674	109.318
CCNB1	GCB-DUGs	14.1116	163.209	113.418	166.746	255.627	251.433
CCNB2	GCB-DUGs	11.0442	195.96	70.0412	183.568	187.649	159.123
CCND3	GCB-DUGs	131.662	331.472	51.8384	122.102	150.623	31.2147
CCNE1	GCB-DUGs	2.34179	14.809	19.7595	17.8935	34.871	23.2406
CCNE2	GCB-DUGs	2.47171	22.9797	13.6221	24.6276	27.7287	30.6805
CCNF	GCB-DUGs	7.49764	47.0729	24.7123	45.9739	41.0958	29.8714
CCNI2	GCB-DUGs	0.13253	3.44801	0.56427	0	0	0.57201
CCP110	GCB-DUGs	8.78104	20.3859	13.1938	14.9096	28.4856	23.3412
CD2	GCB-DUGs	0.02986	2.76495	0.49752	1.35515	0	0.048
CD247	GCB-DUGs	1.0068	9.8356	1.42796	0.02228	4.38336	0.92131
CD27	GCB-DUGs	41.3286	409.626	10.2979	33.9832	85.1549	24.641
CD38	GCB-DUGs	19.1387	136.299	15.8637	79.6034	103.296	38.6957
CD3D	GCB-DUGs	0.10798	4.23012	0.15496	0	0.07497	0.19513
CD3E	GCB-DUGs	0.36175	5.60374	3.57101	20.8658	0.41815	1.47031
CD70	GCB-DUGs	3.28637	11.7041	67.7505	107.945	26.9917	301.495
CD80	GCB-DUGs	2.51922	27.4773	5.04315	0.10928	0.32838	2.12305
CD86	GCB-DUGs	18.683	59.8746	20.6998	25.8125	7.23984	25.7927
CD9	GCB-DUGs	8.92258	31.1995	19.7202	0	12.189	7.99669
CDC20	GCB-DUGs	14.9152	198.973	87.9494	113.077	188.142	187.882
CDC25A	GCB-DUGs	1.71898	21.2969	34.8077	65.3707	69.9421	27.2968
CDC25B	GCB-DUGs	41.8069	149.015	48.4995	87.2332	73.4004	70.3187
CDC25C	GCB-DUGs	0.75835	11.9192	4.6089	7.90111	6.21543	6.9454
CDC45	GCB-DUGs	4.53302	50.5958	54.2963	70.8391	103.903	67.7292
CDC6	GCB-DUGs	3.18335	39.0939	63.6469	100.2	120.727	73.8277
CDC7	GCB-DUGs	7.38449	32.6138	31.656	34.3547	42.3918	42.073
CDCA2	GCB-DUGs	2.24141	32.43	12.6412	33.0082	34.7169	29.3253
CDCA4	GCB-DUGs	10.2564	47.7629	43.6184	71.7231	59.5984	84.8523
CDCA5	GCB-DUGs	8.3908	71.6403	92.5802	141.076	171.112	118.702
CDCA7	GCB-DUGs	14.4828	287.349	90.0371	130.329	240.299	169.625
CDCA8	GCB-DUGs	8.4616	106.707	72.5989	117.472	146.402	110.354
CDK1	GCB-DUGs	13.2301	160.609	120.582	184.988	226.413	183.084
CDK13	GCB-DUGs	38.9754	78.7571	14.0974	19.6776	27.1358	32.6093
CDK19	GCB-DUGs	17.6993	38.0013	5.56555	12.6337	8.76362	8.03326
CDKN2C	GCB-DUGs	4.85547	67.3593	16.0105	54.9954	91.6505	58.7049
CDKN3	GCB-DUGs	8.28407	110.86	71.9206	68.6456	72.6192	67.4053
CDR2	GCB-DUGs	5.49244	19.664	14.8016	22.0628	39.6412	34.7993
CDT1	GCB-DUGs	4.20419	55.7516	39.4091	57.3751	78.5677	32.9575
CDYL2	GCB-DUGs	0.80738	10.6349	3.60664	0.0122	0.01027	0.01417
CENPA	GCB-DUGs	3.82782	53.4126	36.1046	34.3508	37.2754	88.3335
CENPE	GCB-DUGs	0.85082	12.5627	9.42347	11.3162	20.5393	21.7325
CENPF	GCB-DUGs	2.97244	39.2513	30.0827	60.1042	70.4891	60.679
CENPH	GCB-DUGs	17.8068	52.6751	63.024	98.6657	83.5249	88.4814
CENPI	GCB-DUGs	1.71533	13.7084	7.37887	10.612	11.474	21.3538
CENPK	GCB-DUGs	7.93463	32.2811	32.5439	32.3573	49.6453	54.3704
CENPL	GCB-DUGs	9.17085	22.571	9.70285	17.4258	43.7956	15.5403
CENPM	GCB-DUGs	32.6506	142.053	113.066	136.95	137.789	80.0659
CENPN	GCB-DUGs	8.03482	26.9173	29.3752	29.6939	44.5416	41.6334
CENPO	GCB-DUGs	9.54639	26.3362	22.9532	31.8028	29.3361	28.9988
CEP55	GCB-DUGs	4.28682	58.2521	44.7111	59.132	45.0299	56.3182
CEP57	GCB-DUGs	43.359	91.3351	27.8338	34.8339	40.9716	41.4566
CEP85	GCB-DUGs	12.7446	34.1455	13.8895	26.4632	36.3313	34.6905
CETN3	GCB-DUGs	16.2575	36.5813	28.783	30.3825	39.5859	38.9503
CFAP20	GCB-DUGs	31.0081	80.3457	36.6802	48.922	92.6668	55.6925
CFAP58	GCB-DUGs	0.19698	5.38382	0.08879	0.64498	0.10592	0.33839
CHAF1A	GCB-DUGs	9.88758	51.7587	41.289	62.9686	88.156	51.8061
CHAF1B	GCB-DUGs	3.8422	19.3367	19.1596	26.1008	27.2177	35.05
CHAMP1	GCB-DUGs	22.8557	50.7756	62.0176	44.1674	33.651	26.2682
CHDH	GCB-DUGs	0.35273	7.72075	4.66126	0.01749	0.01586	3.68949
CHEK1	GCB-DUGs	4.61063	37.5526	49.7593	77.2172	88.9466	49.5333
CHIC2	GCB-DUGs	19.3147	57.2421	28.9449	68.6729	8.95309	14.3128
CHN2	GCB-DUGs	0.17177	6.69442	7.43293	0.23529	6.81527	0.11256
CHRAC1	GCB-DUGs	31.7896	65.6432	54.7531	91.1879	109.47	81.6009
CIT	GCB-DUGs	1.35482	11.7175	5.65074	9.36876	8.76613	9.11106
CKAP2	GCB-DUGs	20.2395	83.5201	64.6482	89.848	70.7454	89.6421
CKAP2L	GCB-DUGs	1.77558	25.2962	11.7329	26.5894	14.5662	18.1063
CKB	GCB-DUGs	0.6567	5.61317	63.438	1.04676	0.70305	3.50605
CKS1B	GCB-DUGs	11.5485	50.4297	35.968	71.9542	265.612	158.902
CKS2	GCB-DUGs	61.5193	393.411	276.453	246.449	1009.78	687.772
CLDN23	GCB-DUGs	0.4144	7.16621	0.20768	4.31995	21.818	4.07415
CLIC4	GCB-DUGs	76.5741	252.879	37.6739	72.2727	102.259	86.3356
CLIP2	GCB-DUGs	11.0564	43.2311	0.13529	0.87519	0.34834	10.0645
CLN6	GCB-DUGs	36.4475	77.508	84.2989	117.804	143.463	94.5419
CLSPN	GCB-DUGs	1.26821	13.7042	10.5002	18.2305	26.1961	23.1286
CLTC	GCB-DUGs	57.441	136.613	44.4777	77.5456	116.347	103.732
CMC1	GCB-DUGs	18.4357	37.5811	23.7611	29.1866	53.0899	51.314
CMPK2	GCB-DUGs	5.04724	23.2534	0.14403	0	0.23805	0.25202
CNIH1	GCB-DUGs	63.3255	167.342	84.035	116.43	150.411	99.1578
CNTLN	GCB-DUGs	0.4688	6.43781	9.06648	0.0142	5.40397	0.00669
COCH	GCB-DUGs	3.19823	11.1647	25.5611	0	129.782	86.0475
COL9A3	GCB-DUGs	2.91911	16.1178	2.18159	0.24061	3.62778	13.0984
COPS8	GCB-DUGs	28.8146	60.1043	37.1447	44.9143	82.4901	81.7898
CORO1B	GCB-DUGs	19.5357	45.9343	26.8338	55.9315	9.50212	36.8476
CPM	GCB-DUGs	3.88405	29.9718	0.45292	0.00831	21.779	0.04843
CPNE2	GCB-DUGs	0.58033	4.88939	0.42379	0.13161	110.051	3.16556
CPNE3	GCB-DUGs	37.0537	100.637	14.8942	97.6892	22.9325	17.3166
CPNE5	GCB-DUGs	98.1502	316.237	11.1134	39.7741	30.1121	1.05697
CPSF3	GCB-DUGs	34.0072	77.9633	58.1069	60.5935	83.0703	130.642
CPTP	GCB-DUGs	12.0019	34.223	11.2944	17.6672	18.8444	15.8011
CPXM1	GCB-DUGs	2.58205	18.5492	0.97608	0	0.02624	43.8923
CRHBP	GCB-DUGs	0.42546	10.5227	1.49533	7.92207	9.26733	0
CRNDE	GCB-DUGs	1.03176	7.64798	25.7749	36.4712	21.7304	0
CSE1L	GCB-DUGs	34.4849	74.1485	101.384	192.537	228.259	198.874
CSF2RB	GCB-DUGs	25.2229	79.3517	4.87695	5.97671	13.8588	8.17256
CSRP1	GCB-DUGs	23.599	56.3439	54.008	93.5882	9.46315	33.2495
CTNNAL1	GCB-DUGs	1.43839	20.1604	20.5536	14.5215	42.3364	17.8655
CTPS1	GCB-DUGs	16.5454	37.064	79.2153	93.5683	122.178	95.7375
CTPS2	GCB-DUGs	6.17445	43.9792	13.2836	0.94896	19.9653	32.545
CTSH	GCB-DUGs	184.469	431.515	82.5935	22.8754	3.92573	69.0045
CTTN	GCB-DUGs	0.85217	14.7655	4.10951	5.52027	0.45986	0.94258
CUX1	GCB-DUGs	16.4964	94.8978	29.4569	53.4534	86.5471	25.8116
CXCL13	GCB-DUGs	1.07147	6.17909	0.85688	0	0.04303	0
CYP39A1	GCB-DUGs	0.06817	3.65197	3.39553	11.7567	7.87305	0
CYS1	GCB-DUGs	1.16101	12.3161	3.53554	0.10326	0.02175	0.01908
DAAM1	GCB-DUGs	4.92311	51.0836	15.1901	27.3958	22.442	12.0932
DARS2	GCB-DUGs	14.9717	31.1246	27.1972	26.0544	81.84	60.7962
DBF4	GCB-DUGs	10.3271	29.5085	30.6716	25.4018	73.4335	52.5384
DBI	GCB-DUGs	301.291	689.258	371.353	339.248	564.056	469.986
DCAF6	GCB-DUGs	20.9658	51.0193	18.2968	12.6814	39.1383	18.6269
DCK	GCB-DUGs	102.425	353.554	96.7328	116.484	78.7004	115.775
DCUN1D1	GCB-DUGs	7.65765	25.1336	9.13253	17.0047	22.6016	11.0449
DEF8	GCB-DUGs	126.276	580.777	30.1857	145.997	51.6579	9.30582
DENND1B	GCB-DUGs	5.82615	18.9999	13.1051	17.0359	6.71698	12.5961
DENND6B	GCB-DUGs	9.71908	26.4734	9.50068	32.1853	7.7826	4.74767
DEPDC1	GCB-DUGs	1.86476	29.2057	9.14964	7.57788	13.4101	18.9566
DEPDC1B	GCB-DUGs	3.29789	37.0836	31.9271	44.0042	29.4296	48.0088
DEPDC5	GCB-DUGs	13.2917	29.1492	7.85615	8.40374	11.6649	14.7623
DERA	GCB-DUGs	20.2859	45.8863	25.9548	22.9449	37.9391	61.8716
DHCR24	GCB-DUGs	11.4376	28.7434	44.3591	49.0589	75.596	60.2988
DHFR	GCB-DUGs	7.12	36.4742	9.36043	29.8208	74.3213	59.7589
DHRS9	GCB-DUGs	11.1974	65.5367	24.9783	0	0.02889	0.05845
DIAPH3	GCB-DUGs	0.84146	9.93278	10.9533	13.0584	17.1938	16.7816
DLGAP5	GCB-DUGs	4.33404	59.9078	33.2685	52.4142	64.6199	61.121
DMC1	GCB-DUGs	0.60443	15.8972	35.7732	92.1514	9.50357	8.17219
DMD	GCB-DUGs	5.59599	27.3919	22.672	12.9243	16.8444	18.2976
DMXL2	GCB-DUGs	0.37445	6.01879	9.35411	3.13534	0.51545	23.0786
DNASE1	GCB-DUGs	5.17958	28.8575	2.7953	7.22655	8.81117	3.92848
DNER	GCB-DUGs	1.63593	18.8753	0.02247	0	0.03302	0.03378
DNMBP	GCB-DUGs	9.17281	24.8348	8.08732	8.81518	19.1558	15.3126
DNMT1	GCB-DUGs	50.6399	233.781	65.6711	132.583	194.708	113.503
DNMT3B	GCB-DUGs	0.26344	5.0343	4.36034	19.6974	9.4361	4.25049
DOCK9	GCB-DUGs	7.55036	20.1528	2.75931	3.40804	3.21657	1.08627
DOK7	GCB-DUGs	2.26194	8.74126	0.23836	0.42925	0.55654	20.0223
DONSON	GCB-DUGs	8.19138	38.9571	36.3378	40.4076	41.5028	44.8294
DPYSL2	GCB-DUGs	6.74781	36.5562	4.58599	16.1448	19.1685	22.091
DSCC1	GCB-DUGs	2.3529	22.328	32.8827	61.9835	67.3752	27.9992
DSTN	GCB-DUGs	16.3553	121.729	97.1855	60.7612	121.425	82.1035
DTL	GCB-DUGs	2.63796	24.0672	24.5477	43.1889	46.2246	37.6861
DTX1	GCB-DUGs	163.624	472.224	179.451	223.534	194.272	209.981
DTX3	GCB-DUGs	4.42401	23.1473	6.4696	0.04214	0.02962	2.21552
DTYMK	GCB-DUGs	22.4298	65.5889	104.594	92.2819	107.836	98.4255
DUSP2	GCB-DUGs	71.7662	225.995	161.774	51.7128	41.9482	444.624
E2F1	GCB-DUGs	5.26868	56.1963	55.0381	59.3648	93.6649	77.806
E2F2	GCB-DUGs	3.35603	43.3725	27.0428	72.526	115.47	44.3299
E2F5	GCB-DUGs	57.4815	200.634	52.0543	51.484	100.308	22.6619
E2F7	GCB-DUGs	0.68867	6.35995	7.86905	4.84301	5.46556	13.6969
E2F8	GCB-DUGs	2.482	35.2107	16.7757	26.656	28.786	20.3946
EAF2	GCB-DUGs	88.1249	243.289	32.9879	22.9653	51.5282	15.8959
EBF1	GCB-DUGs	28.0221	56.6385	12.0387	9.06987	12.2313	9.46715
ECEL1	GCB-DUGs	0.06453	4.88221	0.01514	0.03388	1.93506	0.00904
ECT2	GCB-DUGs	4.00473	37.8202	26.94	53.3454	61.7508	28.6143
EDEM1	GCB-DUGs	89.9842	213.751	63.12	115.199	82.1722	103.706
EED	GCB-DUGs	29.178	72.7008	29.3701	18.0414	50.1219	48.0707
EEPD1	GCB-DUGs	0.47862	13.8962	0.46438	4.34711	1.21939	0.03106
EFNB2	GCB-DUGs	0.17369	3.74349	0.08275	0.02924	0.17567	0.1245
EHD1	GCB-DUGs	121.569	280.009	39.0973	48.3532	148.243	116.049
EHMT1	GCB-DUGs	44.3312	108.23	47.0491	35.0326	39.8629	31.7281
ELL3	GCB-DUGs	115.486	539.468	44.1839	54.1264	186.713	8.78812
ELP6	GCB-DUGs	29.1497	60.7252	34.3518	58.6869	65.7875	33.5186
EMC9	GCB-DUGs	12.5828	31.4858	26.4814	51.3148	12.0121	15.3174
EME1	GCB-DUGs	1.97963	9.59485	6.77678	10.8708	9.10241	13.7594
EML6	GCB-DUGs	7.309	119.225	18.5218	28.3256	65.8374	8.11519
ENO2	GCB-DUGs	15.1956	106.276	15.033	23.0553	0.3555	2.36145
EPS15	GCB-DUGs	59.9007	170.342	23.3551	34.695	35.2827	25.0042
ERCC6L	GCB-DUGs	1.54542	9.50835	6.62117	14.5691	23.3776	18.9481
ERI1	GCB-DUGs	9.93603	26.5147	9.55758	19.7597	37.9765	23.5444
ERI2	GCB-DUGs	2.32922	10.69	6.40589	9.83809	7.15612	16.2815
ESCO2	GCB-DUGs	2.25848	19.5757	10.1084	26.3834	38.6994	21.9608
ESPL1	GCB-DUGs	3.70007	37.8538	24.3362	44.0093	61.8702	34.852
EVC	GCB-DUGs	0.0592	4.99723	0.95614	0	0.02101	0.01669
EVC2	GCB-DUGs	0.29788	12.2244	1.70976	0.06493	0	0
EXO1	GCB-DUGs	1.66229	15.9734	28.3363	44.0682	55.2765	52.3528
EXT1	GCB-DUGs	2.77598	24.702	4.45125	3.11004	2.16155	5.24273
EYA2	GCB-DUGs	0.21302	13.5653	0.0619	0.07181	0.0242	0.02882
EYA3	GCB-DUGs	21.0905	73.9318	20.44	32.8496	30.2107	17.66
EZH2	GCB-DUGs	12.481	126.34	93.5019	58.392	179.673	140.977
EZR	GCB-DUGs	294.25	1036.01	121.334	244.274	386.106	225.845
FABP5	GCB-DUGs	20.114	90.0795	159.41	133.859	505.834	463.091
FAF1	GCB-DUGs	35.0722	73.1153	48.2241	78.3745	68.1771	53.4521
FAHD2B	GCB-DUGs	8.90244	23.3321	26.996	23.3265	19.8535	30.1953
FAIM	GCB-DUGs	5.16793	26.2221	47.4894	1.50125	63.0904	51.5865
FAM104B	GCB-DUGs	10.3304	23.1405	12.678	16.0357	17.2414	27.8927
FAM106A	GCB-DUGs	0.37207	4.53187	0.35195	0.04558	0.01903	0.78768
FAM111B	GCB-DUGs	13.4599	51.1094	12.7352	32.8282	73.6072	30.7395
FAM129A	GCB-DUGs	5.60271	76.0905	4.14998	0.00567	0.04572	4.03191
FAM184A	GCB-DUGs	0.21989	10.8874	1.41669	0.01209	0.00931	0.01779
FAM208B	GCB-DUGs	24.5283	92.2416	26.4422	41.1376	59.1711	26.6243
FAM72A	GCB-DUGs	0.56067	9.29407	3.64495	6.94831	8.34212	8.85285
FAM72B	GCB-DUGs	0.73783	9.54282	4.94106	6.62881	18.0868	15.284
FAM72D	GCB-DUGs	8.40049	111.424	57.2583	85.7665	269.393	129.405
FAM76B	GCB-DUGs	38.0185	118.88	21.3384	22.3116	24.6608	25.7928
FAM81A	GCB-DUGs	2.9783	25.8131	15.8768	16.6657	43.8241	29.6083
FAM83D	GCB-DUGs	2.98739	33.7514	27.8827	32.0919	45.0857	37.9969
FAM98B	GCB-DUGs	12.2808	28.8815	25.7326	35.2233	48.5754	37.6725
FANCA	GCB-DUGs	14.023	118.326	64.9067	77.8863	74.6592	0
FANCG	GCB-DUGs	11.5477	27.5666	24.9165	26.909	22.2739	20.9733
FANCI	GCB-DUGs	11.3625	80.7899	50.323	94.2649	132.088	88.0219
FBLN5	GCB-DUGs	0.08974	4.05623	0	0.02984	0.49579	0.88203
FBXL7	GCB-DUGs	0.23553	7.57003	0	0	0.00826	0.00627
FBXO10	GCB-DUGs	11.6648	38.1316	7.07472	5.66996	4.16957	3.31123
FBXO30	GCB-DUGs	9.56678	33.171	6.86702	15.3469	21.1363	7.97527
FBXO43	GCB-DUGs	0.81912	5.9922	3.58305	2.73156	3.98583	11.0191
FBXO5	GCB-DUGs	13.252	46.7874	35.4051	55.2049	81.1122	63.9053
FCRLB	GCB-DUGs	3.93532	19.8271	2.53806	2.55635	3.06097	4.26529
FDCSP	GCB-DUGs	5.19103	29.1195	0	0	0.11241	0
FEN1	GCB-DUGs	21.9276	101.116	94.434	104.87	213.059	151.725
FEZ1	GCB-DUGs	0.78275	7.087	10.6009	0.04846	0.04668	0.22677
FGD6	GCB-DUGs	3.28909	93.9614	6.47786	8.67166	3.61866	1.13363
FGFR1	GCB-DUGs	0.98291	7.10126	4.07894	30.9677	0.20221	4.36587
FHOD3	GCB-DUGs	0.80723	12.2192	0.22262	0.82227	0.83927	0.31884
FKBP5	GCB-DUGs	15.8951	65.0315	53.8251	137.913	162.256	160.543
FMNL2	GCB-DUGs	1.45243	9.49968	8.83004	0.46878	0.15405	15.9493
FNBP1	GCB-DUGs	107.683	236.912	44.7752	31.6334	4.19058	20.4112
FNDC1	GCB-DUGs	0.1626	8.06126	0.01915	0.22146	0.01317	0.00706
FOLR2	GCB-DUGs	1.72942	10.1537	0.99236	5.07555	1.48974	1.03733
FOXM1	GCB-DUGs	8.13016	65.5008	61.6615	101.896	77.2792	56.2624
FSBP	GCB-DUGs	3.22889	10.6098	4.70089	0	13.267	17.7444
FSCN1	GCB-DUGs	1.24208	6.87703	0.07358	0.13355	0.3223	1.04029
FUCA1	GCB-DUGs	12.9663	36.3381	9.05241	12.1673	11.4211	17.9512
FYTTD1	GCB-DUGs	46.8166	101.178	46.9101	118.387	64.7221	57.3362
FZD3	GCB-DUGs	0.7682	5.42404	1.69648	7.72296	5.94931	5.2162
GABARAPL1	GCB-DUGs	1.3973	20.5022	12.1519	31.3926	18.9351	1.28716
GADD45A	GCB-DUGs	10.4686	24.1906	24.5802	41.6993	33.5583	16.0878
GALNT14	GCB-DUGs	1.8253	32.8976	11.3912	15.4206	18.5141	0.00907
GATM	GCB-DUGs	18.5429	38.0775	229.644	0.90018	22.8606	56.0149
GCAT	GCB-DUGs	1.00462	7.44115	18.1115	10.9648	10.4388	9.61901
GCHFR	GCB-DUGs	20.8573	158.209	24.7677	78.1989	37.661	41.9925
GCNT2	GCB-DUGs	8.48648	23.3793	12.7587	9.6396	8.64795	4.99248
GCSAM	GCB-DUGs	24.6461	197.97	27.9158	66.6621	52.989	1.28245
GDPD5	GCB-DUGs	8.96707	41.1874	1.15912	9.56518	0.23571	0.1734
GEN1	GCB-DUGs	22.9848	77.2065	69.4811	27.1959	36.9772	41.0181
GFI1	GCB-DUGs	0.84779	7.20314	7.28743	0.17576	9.15803	8.30413
GGH	GCB-DUGs	5.54302	18.9928	26.9516	17.208	34.3664	66.0051
GINS1	GCB-DUGs	4.04652	27.19	26.4121	46.8833	54.6563	66.0453
GINS2	GCB-DUGs	10.3279	105.685	76.7687	163.584	204.74	104.536
GINS3	GCB-DUGs	5.40282	30.6106	34.5478	66.6643	65.1683	21.2256
GINS4	GCB-DUGs	6.06886	18.4107	13.0465	33.0499	23.5993	7.19536
GKAP1	GCB-DUGs	5.29398	14.7203	3.39636	3.22205	4.21313	2.47874
GLUL	GCB-DUGs	3.70137	20.9112	15.4856	0.0069	0.17761	13.6747
GMDS	GCB-DUGs	19.9131	72.1364	68.5208	14.0652	76.1378	29.896
GMNN	GCB-DUGs	10.7052	76.2729	92.5925	128.662	169.174	88.0769
GMPS	GCB-DUGs	32.617	70.4879	36.9684	128.7	149.244	124.398
GNA13	GCB-DUGs	100.566	221.566	44.0359	97.7896	131.899	49.5864
GNAZ	GCB-DUGs	4.85765	18.393	11.0847	7.89627	9.02548	1.79123
GNB3	GCB-DUGs	0.70636	11.5342	15.6189	25.9286	5.72163	3.37118
GON7	GCB-DUGs	20.4998	42.8047	29.6853	48.0361	67.3482	51.9078
GOT1	GCB-DUGs	18.3952	38.3734	37.1279	36.9374	53.759	35.2681
GOT2	GCB-DUGs	36.7265	117.302	257.417	228.621	325.411	173.236
GPD1L	GCB-DUGs	5.47509	15.1072	10.6698	17.4583	21.4441	16.2651
GPER1	GCB-DUGs	0.92964	17.6983	5.25258	14.6706	8.34878	29.3438
GPR137B	GCB-DUGs	9.11681	42.6647	2.25563	2.93744	0.17405	3.60267
GPR143	GCB-DUGs	0.02116	3.84961	0.0953	0.02437	0	0
GPR160	GCB-DUGs	40.4383	172.461	41.8157	51.2675	25.4996	6.14856
GPSM2	GCB-DUGs	3.63826	33.0488	13.265	27.6121	22.7287	17.4944
GPT2	GCB-DUGs	5.57108	32.0215	10.5823	16.9405	31.738	27.9713
GRAMD1B	GCB-DUGs	0.71083	5.58639	8.5925	0.0188	0.33281	1.71408
GRAMD1C	GCB-DUGs	4.05015	12.3041	0.49828	0.34167	0.29638	0.03752
GSN	GCB-DUGs	14.5278	150.956	4.23552	1.15208	1.05321	1.04861
GSTA4	GCB-DUGs	4.82323	16.6856	0.91772	0.42704	0.7743	5.49369
GSTP1	GCB-DUGs	193.507	630.987	571.288	1234.41	443.193	1204.24
GSTZ1	GCB-DUGs	17.0377	47.3788	13.2349	25.4843	17.9303	32.5253
GTDC1	GCB-DUGs	11.5313	45.7613	21.2597	13.4022	13.112	19.7402
GTSE1	GCB-DUGs	4.48609	58.0035	34.1045	51.617	53.9129	38.6609
H1F0	GCB-DUGs	1.42905	19.4241	0	0	0.46799	0.9744
H2AFX	GCB-DUGs	37.5084	203.679	191.534	202.273	53.4404	116.93
H2AFZ	GCB-DUGs	207.09	1163.69	634.567	657.633	1476.13	1037.12
HACD4	GCB-DUGs	7.88922	20.5951	11.6036	0.09453	0.03618	6.98375
HADH	GCB-DUGs	32.9918	74.7235	54.439	81.4257	116.743	111.614
HAUS1	GCB-DUGs	40.326	81.4284	39.1226	41.942	81.9226	116.542
HAUS2	GCB-DUGs	13.2501	30.1187	32.8363	36.6694	58.893	35.7237
HAUS4	GCB-DUGs	38.3232	103.274	44.7206	59.8944	44.9922	48.7507
HAUS8	GCB-DUGs	11.7651	61.572	21.2311	26.8332	42.9879	26.5442
HDAC7	GCB-DUGs	58.654	174.407	51.5336	43.2756	54.2083	23.3893
HELLS	GCB-DUGs	5.20451	28.6283	25.1108	32.9595	47.1316	39.9293
HEMGN	GCB-DUGs	0.37434	6.49585	0.32537	3.61916	8.12924	0.02056
HES6	GCB-DUGs	2.51781	31.0761	7.82248	0	8.77671	13.008
HIST1H1B	GCB-DUGs	6.38333	20.5875	2.26371	1.30681	0.43161	1.56296
HIST1H2AI	GCB-DUGs	3.66177	16.1425	6.94048	2.42454	1.42564	8.57502
HIST1H2AJ	GCB-DUGs	1.93069	10.6508	5.0209	2.61374	1.16212	8.4458
HIST1H2BB	GCB-DUGs	3.12696	11.9248	1.65775	0.81672	0	0.21498
HIST1H2BH	GCB-DUGs	7.54602	26.9003	3.96698	0	2.4989	98.3881
HIST1H2BJ	GCB-DUGs	6.17806	16.6687	5.02706	0.81161	3.62361	24.4246
HIST1H2BL	GCB-DUGs	4.36921	15.2854	13.2817	10.9102	2.49273	8.07468
HIST1H2BM	GCB-DUGs	3.94416	19.7623	6.12174	8.2328	0.9466	2.30584
HIST1H2BO	GCB-DUGs	1.32026	10.8777	5.56581	0.77237	2.13423	7.43876
HIST1H3B	GCB-DUGs	2.85877	19.5996	2.1404	1.45349	0.41511	1.29813
HIST1H3C	GCB-DUGs	1.97878	10.2246	1.71984	1.23907	0	8.12926
HIST1H3F	GCB-DUGs	1.30286	10.544	0.2999	0.16325	1.50072	3.65791
HIST1H3G	GCB-DUGs	1.91532	15.6733	2.34162	2.49984	0.49875	5.11973
HIST1H4D	GCB-DUGs	4.04779	12.345	0.97399	0.24925	0.89453	3.41143
HIST1H4L	GCB-DUGs	1.21888	7.95178	1.20036	2.54538	0.47563	0.53501
HIST3H2A	GCB-DUGs	1.32384	8.11025	0.18131	9.92671	2.01056	0
HJURP	GCB-DUGs	4.36691	67.1788	28.6496	46.2897	55.249	63.5674
HLTF	GCB-DUGs	12.7996	35.1958	9.84444	48.2645	43.1766	16.9812
HMGA1	GCB-DUGs	203.397	648.533	359.7	772.243	1025.54	674.613
HMGB3	GCB-DUGs	2.51452	37.8126	20.1685	30.4206	58.7264	118.013
HMGN1	GCB-DUGs	323.266	955.288	171.909	259.531	469.424	734.229
HMMR	GCB-DUGs	4.87583	64.9815	47.8221	83.1472	53.4911	76.9269
HOPX	GCB-DUGs	18.1583	51.0325	0	0	0.12007	0.20555
HOXA3	GCB-DUGs	0.1284	3.58441	0.83503	0.19027	0.0803	0.04966
HOXA5	GCB-DUGs	0.21459	5.9054	3.67577	1.06248	0.92392	0.19751
HOXA7	GCB-DUGs	0.39938	5.78094	0.05883	0	0.25394	0.02885
HOXA9	GCB-DUGs	0.19716	3.8608	0.02127	0	0.18501	14.5264
HOXC4	GCB-DUGs	6.43715	16.9037	32.6046	26.2329	21.5315	10.7725
HOXC5	GCB-DUGs	6.43715	16.9037	32.6046	26.2329	21.5315	10.7725
HOXC6	GCB-DUGs	6.43715	16.9037	32.6046	26.2329	21.5315	10.7725
HS2ST1	GCB-DUGs	17.9762	61.2096	30.0721	71.2543	74.3499	45.6604
HSDL2	GCB-DUGs	11.8957	30.1209	13.5477	9.46605	16.897	12.3175
HSP90AA1	GCB-DUGs	326.435	967.323	345.779	497.516	2123.13	2172.99
HSPA2	GCB-DUGs	1.15649	10.9114	0.10331	0.06029	0.53085	0.39654
HSPB11	GCB-DUGs	48.4956	112.954	87.609	51.5308	66.0399	87.6117
HSPH1	GCB-DUGs	32.9641	148.773	117.909	137.921	306.18	176.372
HTR3A	GCB-DUGs	24.7802	141.297	0.29803	0.01796	0.60904	0
HYPK	GCB-DUGs	205.501	465.845	250.618	379.13	801.911	266.588
ID2	GCB-DUGs	5.26377	34.18	113.184	67.5829	92.7479	91.8554
IDH2	GCB-DUGs	69.1615	144.144	84.1131	97.8945	51.576	289.421
IGF2BP3	GCB-DUGs	2.4414	41.2996	36.001	27.4089	55.1398	87.5634
IKBKE	GCB-DUGs	19.1611	52.3268	6.46062	12.6442	11.4296	13.6877
IL10	GCB-DUGs	0.32493	4.66015	58.8879	0.22257	0	0.46272
IL1RN	GCB-DUGs	0.59607	6.06392	0	0.02303	0.02346	0
IL2RB	GCB-DUGs	3.08711	12.2729	13.0191	0.01633	0.01576	2.14168
IL4R	GCB-DUGs	206.497	423.732	32.5965	19.3829	11.1919	18.1533
ILDR1	GCB-DUGs	1.77429	10.9626	0.43239	0.86319	0.36875	0.43895
IMP4	GCB-DUGs	46.9371	115.274	66.7227	90.8636	167.125	74.0772
INCENP	GCB-DUGs	11.0877	56.657	23.0037	34.2409	44.877	57.9558
ING3	GCB-DUGs	26.2296	57.9318	22.5712	22.3702	59.5969	45.7516
INIP	GCB-DUGs	20.4001	47.8001	29.7489	34.1671	41.6406	28.5132
INO80C	GCB-DUGs	25.1606	52.2064	22.0512	24.0914	56.9813	57.7163
INTS7	GCB-DUGs	9.05028	21.342	16.9101	25.1297	29.6003	29.0283
IQCD	GCB-DUGs	1.09315	11.7968	3.69566	14.5709	5.7486	0.43395
IQGAP3	GCB-DUGs	1.19234	13.5417	2.45704	5.2593	2.48591	5.02549
IRF8	GCB-DUGs	377.639	852.298	77.8776	105.263	234.514	47.5605
ITGAE	GCB-DUGs	9.07626	22.317	12.0833	4.95469	3.73364	4.72427
ITGB1	GCB-DUGs	22.9326	97.4309	40.3428	88.5855	62.8602	50.2862
ITGB3BP	GCB-DUGs	20.5453	47.1674	35.3914	35.3893	59.5215	46.0084
ITK	GCB-DUGs	0.3773	8.90817	1.09087	3.9702	0.02495	0
ITPKB	GCB-DUGs	47.7058	100.187	2.88842	13.7143	15.9753	10.8529
JAML	GCB-DUGs	0.20955	7.50076	0.56249	0.79197	1.13033	45.4209
JUP	GCB-DUGs	31.3057	66.1943	2.34798	29.0832	1.75152	3.77081
KANK1	GCB-DUGs	0.59558	19.5431	2.02247	23.4121	6.24461	5.96212
KANK2	GCB-DUGs	0.67048	42.0558	10.6446	46.6023	24.7099	6.65714
KATNAL1	GCB-DUGs	5.24819	30.9304	2.56822	8.0631	8.30833	7.57524
KBTBD8	GCB-DUGs	54.4554	113.634	28.2988	13.2226	54.428	32.0957
KCNK12	GCB-DUGs	1.82334	18.4456	3.98426	11.5823	5.33614	3.34084
KCNMA1	GCB-DUGs	0.50708	11.7368	9.26916	0	0.05362	0.00952
KCNMB4	GCB-DUGs	0.62757	7.943	2.66717	14.1989	2.19948	0.50425
KCNN3	GCB-DUGs	0.73541	14.5782	3.60562	13.189	1.16453	0.20209
KDM1B	GCB-DUGs	19.5878	43.9315	18.1252	32.2476	14.3101	16.9863
KHDC1	GCB-DUGs	2.23688	9.82585	7.50763	11.801	16.8083	15.0647
KIAA0391	GCB-DUGs	23.6332	50.9212	31.5282	47.5459	55.4826	52.8216
KIAA1211	GCB-DUGs	0.26816	8.99047	1.21967	5.63954	0.09542	3.58238
KIAA1524	GCB-DUGs	5.58156	23.4296	34.9555	43.4856	26.8081	23.2852
KIF11	GCB-DUGs	7.77222	97.1857	47.4577	97.8591	79.6566	93.4804
KIF14	GCB-DUGs	1.08351	14.0229	10.6695	11.5871	19.1027	24.3058
KIF15	GCB-DUGs	2.23747	17.294	13.2543	11.493	29.1185	22.4525
KIF18A	GCB-DUGs	3.0001	22.2302	7.06414	16.0558	24.5383	16.1782
KIF18B	GCB-DUGs	3.21958	42.5057	24.8376	44.8089	50.2088	39.3575
KIF1C	GCB-DUGs	3.59408	11.5479	17.313	17.2325	8.25131	10.4042
KIF20A	GCB-DUGs	3.29986	50.519	12.7371	21.7131	40.2659	41.7453
KIF20B	GCB-DUGs	5.83273	18.8815	18.6484	24.7381	30.2138	26.4593
KIF22	GCB-DUGs	35.8233	156.404	73.4482	98.8124	125.684	119.32
KIF23	GCB-DUGs	3.59591	50.4609	25.3956	44.9995	60.9158	51.3754
KIF24	GCB-DUGs	0.9296	8.46868	6.0135	6.14492	5.2986	3.48522
KIF2A	GCB-DUGs	28.3769	63.8273	49.1207	84.6528	36.4209	59.2994
KIF2C	GCB-DUGs	7.23135	84.6212	48.7721	88.8971	85.9183	82.0528
KIF3A	GCB-DUGs	3.71661	13.0861	4.23587	9.53404	9.77857	6.07862
KIF4A	GCB-DUGs	2.15265	28.368	8.54839	16.4095	29.4031	40.0036
KIFC1	GCB-DUGs	11.005	150.185	27.0792	57.7259	100.241	61.1082
KLHL42	GCB-DUGs	8.66857	23.4201	11.5064	7.00266	13.6453	9.40656
KLHL5	GCB-DUGs	21.0439	57.6303	7.70458	25.7011	12.2585	8.8223
KLHL6	GCB-DUGs	50.6558	456.05	37.3083	94.1042	142.963	15.2809
KMT5A	GCB-DUGs	10.6411	28.0952	16.5051	28.1179	54.8153	38.3813
KNL1	GCB-DUGs	3.78455	32.3916	12.4129	24.0413	31.998	15.8708
KNSTRN	GCB-DUGs	10.5399	44.9526	27.1423	45.3695	56.1231	59.3203
KNTC1	GCB-DUGs	15.2249	36.4201	20.6573	32.9884	38.6166	33.9178
KPNA2	GCB-DUGs	39.5933	291.684	168.508	223.49	457.37	383.439
LACC1	GCB-DUGs	4.23293	12.421	3.14578	8.48569	10.8658	0.12314
LBR	GCB-DUGs	111.394	409.416	128.673	178.667	329.824	206.52
LDHA	GCB-DUGs	287.657	641.667	720.498	802.87	1755.59	1273.1
LDHB	GCB-DUGs	254.238	661.287	1259.37	1397.06	1933.03	1736.99
LGALS1	GCB-DUGs	12.5223	84.1995	25.9972	5.85584	4.61497	461.451
LGALS3	GCB-DUGs	5.74064	21.2838	7.15265	0.64167	1.31454	8.37311
LHFPL2	GCB-DUGs	7.82444	65.3375	2.60905	16.9368	7.27615	25.4629
LIMA1	GCB-DUGs	3.6288	25.8057	18.8854	13.6419	26.1556	2.85396
LIMK1	GCB-DUGs	44.0258	99.4152	38.8274	28.0366	77.0327	44.235
LIMS1	GCB-DUGs	11.1512	43.8873	14.6202	17.8247	30.3301	48.0048
LIN9	GCB-DUGs	4.48794	16.1679	10.5355	20.9087	17.2655	13.1934
LMCD1	GCB-DUGs	0.71312	11.7783	4.9677	3.48453	21.3586	2.97411
LMNB1	GCB-DUGs	52.7652	274.936	132.927	237.845	298.78	281.017
LMNB2	GCB-DUGs	20.2837	77.1093	68.6733	100.273	133.446	98.1665
LMO2	GCB-DUGs	74.4404	453.947	0.156	0.0268	0.02188	0.03585
LNPEP	GCB-DUGs	30.9297	67.8054	19.9337	26.2796	25.2756	15.5763
LOC150051	GCB-DUGs	0.27697	3.89634	4.30421	4.85872	3.07902	7.15796
LOC283710	GCB-DUGs	10.0266	30.2753	9.15099	26.0577	17.2648	1.25138
LOC645177	GCB-DUGs	0.64847	10.6386	1.81177	2.53331	1.35527	1.09716
LOXL2	GCB-DUGs	2.61429	104.859	8.4539	10.3169	0.88983	0.26101
LPAR2	GCB-DUGs	15.4016	32.0521	17.4752	31.1499	4.50005	8.06893
LPP	GCB-DUGs	11.0913	82.1233	4.88536	12.0618	5.91017	2.78952
LRCH3	GCB-DUGs	22.0951	49.7731	12.8561	21.9069	26.2878	15.0017
LRIG1	GCB-DUGs	13.4494	54.4059	19.5125	46.4778	59.4763	5.78503
LRR1	GCB-DUGs	16.1773	59.2285	60.5672	68.703	87.6651	45.7914
LRRC20	GCB-DUGs	0.93463	9.36499	6.31791	6.34013	6.47717	14.862
LRRC32	GCB-DUGs	1.16949	8.33582	3.75991	4.89371	0.66679	1.1181
LRRC4	GCB-DUGs	1.66818	12.0234	0.40053	0.34073	0.14412	0.30258
LRRC57	GCB-DUGs	11.0525	25.0461	9.85898	10.0246	15.0522	14.0913
LRRK1	GCB-DUGs	15.9239	97.9235	22.584	55.8018	71.6351	17.0907
LTBP1	GCB-DUGs	0.3235	6.5951	7.98141	47.2156	55.7636	5.19212
LYPLA1	GCB-DUGs	63.9986	153.656	43.0066	74.9054	127.692	132.596
LYPLAL1	GCB-DUGs	17.5763	69.3096	13.9594	7.23158	19.698	18.4621
LYZ	GCB-DUGs	1.80814	18.3201	0.08317	0.22173	0.31431	0.94702
MAD2L1	GCB-DUGs	13.9123	99.741	109.932	122.724	283.949	184.112
MAFF	GCB-DUGs	1.40679	6.86649	1.96282	0.66625	0.45523	0.70014
MAML3	GCB-DUGs	1.47029	17.1849	0.17275	4.03334	0.02893	0.02544
MAP3K7CL	GCB-DUGs	6.42507	62.7473	16.6627	7.54062	0.10344	4.45766
MAP4K1	GCB-DUGs	141.453	298.464	76.4544	120.28	59.6125	78.9716
MAP4K4	GCB-DUGs	91.0347	247.384	38.6604	74.3638	62.8496	69.0073
MAPK12	GCB-DUGs	1.2031	9.44348	53.1373	75.8735	31.3096	21.4638
MARCKSL1	GCB-DUGs	482.992	1288.73	98.8247	354.02	231.771	373.549
MAST2	GCB-DUGs	7.62268	73.4152	11.839	25.2556	12.0135	11.8185
MASTL	GCB-DUGs	7.45838	20.9348	17.1923	21.7534	28.3686	18.8483
MCAM	GCB-DUGs	0.25198	4.74042	2.81224	0.8156	0.30451	0.50669
MCM10	GCB-DUGs	1.46782	13.7868	22.1824	33.2375	55.1288	38.621
MCM4	GCB-DUGs	18.8279	161.661	97.9685	202.41	340.081	219.29
MCM5	GCB-DUGs	127.872	291.777	235.091	243.411	362.267	293.195
MCM6	GCB-DUGs	22.2519	148.033	95.7234	199.499	281.627	163.926
MCM7	GCB-DUGs	96.5964	308.486	306.482	368.263	866.376	524.555
MCM8	GCB-DUGs	13.8647	29.1442	40.4576	56.8375	53.3173	54.6123
MCOLN2	GCB-DUGs	11.3581	77.1248	66.2022	38.2547	51.8752	54.9162
MCTP2	GCB-DUGs	20.6057	49.2039	3.48614	17.2804	21.7583	6.26084
MCUB	GCB-DUGs	65.7968	179.141	33.2765	72.271	90.4683	76.9138
MDFIC	GCB-DUGs	22.1065	87.481	88.4706	0.01304	0.07398	14.4226
MDM2	GCB-DUGs	17.4188	50.5352	32.0619	33.1139	59.4545	42.6053
MED12L	GCB-DUGs	0.45093	9.78032	0.95163	5.44955	1.17324	0.00259
MEF2B	GCB-DUGs	53.4498	734.551	132.449	250.165	229.025	45.2301
MELK	GCB-DUGs	3.76161	43.4446	35.7983	48.7934	48.1751	40.1655
MEST	GCB-DUGs	4.96285	14.8117	0.10154	0.02454	125.631	241.812
MET	GCB-DUGs	0.30146	10.2033	18.274	0.01975	0.35353	0.35519
METAP2	GCB-DUGs	44.4849	282.466	99.2265	228.048	213.33	110.854
METRNL	GCB-DUGs	8.73769	38.4647	0.39577	11.8269	9.70215	23.8931
MFGE8	GCB-DUGs	1.32424	7.42108	1.84328	0.02032	8.44199	5.9676
MFHAS1	GCB-DUGs	8.08153	43.3061	7.47745	24.7268	18.4806	11.0284
MGAT3	GCB-DUGs	8.33179	38.1597	21.2126	22.3645	8.0535	14.1698
MGLL	GCB-DUGs	0.65776	6.58687	103.129	19.0852	4.31953	13.9649
MIS18BP1	GCB-DUGs	21.6428	61.8613	32.5384	36.785	37.8097	39.5768
MIXL1	GCB-DUGs	1.83669	31.348	1.08754	0.15971	2.39234	0.04701
MKI67	GCB-DUGs	10.4442	114.815	46.8481	71.9761	142.613	99.5206
MME	GCB-DUGs	4.04176	138.645	12.2751	60.2088	90.5636	0.09858
MMP9	GCB-DUGs	1.05696	7.78547	0.01959	0.12373	0	0.01177
MMS22L	GCB-DUGs	3.16471	10.4641	6.42455	13.3515	14.589	12.6598
MND1	GCB-DUGs	3.71066	49.8315	35.9601	65.806	48.4279	63.0568
MNS1	GCB-DUGs	0.22521	4.88976	5.29569	6.00686	17.1801	1.4031
MOB1B	GCB-DUGs	8.49196	75.7561	8.66941	12.9914	7.69909	13.859
MPHOSPH9	GCB-DUGs	9.24132	24.4634	15.7119	17.4835	15.7769	17.5242
MPST	GCB-DUGs	9.05914	30.3835	19.9707	29.6049	26.665	57.9783
MREG	GCB-DUGs	5.80564	16.4302	10.3336	0	19.5593	7.57353
MROH1	GCB-DUGs	14.4308	31.6262	14.0038	21.881	23.0129	16.1807
MSH2	GCB-DUGs	32.0823	82.6834	69.4009	96.1462	129.934	132.039
MSH6	GCB-DUGs	29.7987	133.137	72.5986	167.373	164.604	97.7343
MSI2	GCB-DUGs	34.8525	89.7227	36.5845	97.5436	141.326	75.4592
MSRB2	GCB-DUGs	3.13426	10.7211	3.047	8.63149	3.80737	1.84225
MTA3	GCB-DUGs	8.59633	93.5057	34.3751	115.623	129.571	26.4949
MTF2	GCB-DUGs	34.4682	106.31	26.0811	35.5587	67.6864	42.8714
MTFR2	GCB-DUGs	4.58	19.8835	9.04476	11.1629	36.5108	28.1059
MTHFD2	GCB-DUGs	47.1756	146.443	280.317	250.03	345.137	297.895
MTMR12	GCB-DUGs	25.5069	79.4763	40.1645	58.3274	42.0294	21.4718
MTMR2	GCB-DUGs	11.5576	24.853	12.6616	0.26203	14.3811	25.8716
MTX1	GCB-DUGs	13.5813	30.2124	10.5124	11.5422	33.7671	30.096
MXD3	GCB-DUGs	8.31363	50.8156	11.1815	17.7934	6.83983	11.6801
MYB	GCB-DUGs	0.72177	5.39771	9.32523	17.7768	66.03	44.2951
MYBL1	GCB-DUGs	8.25366	202.484	9.9312	29.4065	12.102	2.33422
MYH11	GCB-DUGs	0.47953	8.17803	1.17069	8.85703	0.94689	0.0893
MYL6B	GCB-DUGs	15.9344	60.8868	67.1982	83.0626	39.1249	54.1253
MYO1D	GCB-DUGs	5.26376	18.4261	8.49314	10.9909	6.23595	0.02905
MYO1E	GCB-DUGs	31.3733	223.564	17.6467	1.04577	8.48426	16.1816
MYO9A	GCB-DUGs	5.81763	16.9179	7.94676	17.5787	6.09932	4.53628
MYRIP	GCB-DUGs	0.32897	12.0422	0.42221	0.00719	0.01315	0.01402
MZT1	GCB-DUGs	16.5719	49.4694	56.2997	60.3768	120.563	84.7846
MZT2A	GCB-DUGs	46.09	129.799	135.096	185.14	85.4984	168.407
NAA38	GCB-DUGs	32.0246	81.0798	55.8083	121.422	48.0251	68.0153
NAA50	GCB-DUGs	49.7948	115.437	88.8701	138.431	85.023	57.1467
NADK2	GCB-DUGs	9.51272	31.5461	20.6936	35.4543	21.4393	13.6023
NANS	GCB-DUGs	33.8601	346.205	60.9103	73.0265	66.353	48.7402
NCALD	GCB-DUGs	0.46533	9.43582	2.30096	2.92468	0.11693	0.01493
NCAPD2	GCB-DUGs	49.2335	173.426	52.4771	69.4217	115.226	158.521
NCAPD3	GCB-DUGs	8.50303	29.7732	28.5988	34.9234	42.5717	36.1529
NCAPG	GCB-DUGs	5.15245	62.2251	38.655	65.031	67.0952	49.0877
NCAPG2	GCB-DUGs	9.03204	58.0131	47.1568	56.6138	77.4976	87.9241
NCAPH	GCB-DUGs	2.4778	31.6317	20.3624	28.6751	30.4802	39.8198
NCOA7	GCB-DUGs	7.97456	32.3914	6.22898	12.4837	27.0394	12.9777
NDC1	GCB-DUGs	16.8759	101.311	40.4214	83.8099	119.622	70.8086
NDC80	GCB-DUGs	5.66932	54.2554	19.9941	46.116	59.2102	83.1428
NDFIP2	GCB-DUGs	0.87358	12.2826	18.0983	6.25294	10.8013	18.5152
NDN	GCB-DUGs	0.20189	7.76032	0	0	0.01875	0
NDRG4	GCB-DUGs	0.37069	4.56276	0.57222	1.23977	4.04723	1.23421
NDUFV2	GCB-DUGs	81.4952	182.953	407.074	194.487	206.071	283.528
NECAB3	GCB-DUGs	2.4134	15.5974	5.45068	9.37249	11.2208	9.03864
NEDD4L	GCB-DUGs	2.06794	15.5979	9.92101	3.06669	1.46138	16.4955
NEIL3	GCB-DUGs	1.05035	23.7288	4.47091	4.51442	34.1281	25.3296
NEK2	GCB-DUGs	2.65444	40.3011	21.5931	37.6506	41.5509	49.8703
NEK6	GCB-DUGs	24.5096	112.671	15.2479	12.8354	12.6687	19.2626
NEMP1	GCB-DUGs	26.2084	61.4266	33.4655	46.7701	68.0825	60.5386
NFATC4	GCB-DUGs	0.44537	5.73561	7.27193	16.2105	8.01557	1.79218
NFIL3	GCB-DUGs	1.93747	10.9854	6.65298	5.27795	8.23441	7.48957
NIN	GCB-DUGs	53.4012	107.785	48.7385	60.3268	32.6634	37.529
NINJ2	GCB-DUGs	7.73723	42.5324	6.0866	0.92351	1.83755	7.06599
NINL	GCB-DUGs	0.40287	6.18213	1.85051	0	0.10423	15.4062
NKX6-3	GCB-DUGs	1.05543	7.8291	0	0.0676	0.01451	0
NLK	GCB-DUGs	16.264	39.7437	7.21051	14.2003	18.3984	11.897
NLRP11	GCB-DUGs	0.33586	7.22263	7.72807	22.5049	41.3302	0.16416
NLRP4	GCB-DUGs	0.7481	43.9718	0.42218	5.59141	0.31622	0
NMU	GCB-DUGs	0.36887	7.1177	1.90807	0	0.25549	0
NOL9	GCB-DUGs	20.2356	41.9296	11.9179	26.2547	19.089	13.2678
NPAS1	GCB-DUGs	0.61633	11.3467	2.38893	3.68369	1.96805	1.0865
NSD2	GCB-DUGs	20.7857	98.3213	58.7683	96.4448	101.048	91.0609
NT5DC2	GCB-DUGs	6.27759	33.2366	84.431	53.9174	121.088	90.7835
NUDT17	GCB-DUGs	5.56398	16.9865	9.74613	4.61191	13.5598	2.68784
NUF2	GCB-DUGs	6.027	65.5782	30.6175	47.8366	83.4304	51.1943
NUGGC	GCB-DUGs	8.36424	222.598	6.26574	23.7151	24.4655	0.25776
NUP37	GCB-DUGs	25.3817	66.3967	75.2337	67.0393	69.2308	63.0233
NXPH4	GCB-DUGs	1.03805	7.89418	12.3958	34.3268	9.16598	4.42212
ODC1	GCB-DUGs	192.254	605.741	911.52	782.57	766.802	761.175
OIP5	GCB-DUGs	3.69563	32.4188	31.7605	44.7248	54.0309	50.8833
OR13A1	GCB-DUGs	1.40279	8.57675	2.9481	8.71026	20.4746	1.31902
ORC1	GCB-DUGs	3.4108	28.3483	27.8295	36.9221	54.811	29.4047
OSBPL10	GCB-DUGs	20.2175	92.6905	18.6488	41.5594	31.338	1.7226
OSBPL3	GCB-DUGs	14.3252	31.9125	22.286	67.9874	66.3867	10.5696
OSBPL9	GCB-DUGs	41.2025	95.6837	42.7336	52.2532	76.558	64.8309
OSR2	GCB-DUGs	0.0779	4.46117	0.91532	1.05339	6.15925	3.66923
OTULIN	GCB-DUGs	17.3301	61.0887	10.6365	15.6443	22.3366	19.0384
P2RY12	GCB-DUGs	2.77453	40.3026	0.04861	0.24121	0.12253	0
PACSIN1	GCB-DUGs	0.33584	4.4874	5.7214	38.2164	16.7966	4.61996
PADI2	GCB-DUGs	0.07649	3.63793	1.51771	0.00799	0.03692	0.07363
PAFAH1B3	GCB-DUGs	18.9828	40.7568	69.7459	58.3752	28.6969	77.0064
PAG1	GCB-DUGs	20.7263	111.284	11.0451	46.2421	22.2785	0.4923
PAICS	GCB-DUGs	48.4388	105.087	224.148	286.979	253.476	344.498
PAK6	GCB-DUGs	5.8743	75.9396	44.8599	72.7204	105.999	69.7202
PALLD	GCB-DUGs	0.93823	11.0859	2.94099	0.0681	0.14671	0.17503
PAPSS1	GCB-DUGs	20.3328	105.489	36.1099	42.2269	59.9252	45.3342
PAQR4	GCB-DUGs	6.24131	54.757	42.2788	49.7427	66.9575	36.7626
PARP2	GCB-DUGs	15.5708	34.5708	26.5266	27.4102	45.7516	49.4305
PARPBP	GCB-DUGs	3.84047	21.5371	23.6376	19.1205	39.7932	35.818
PASK	GCB-DUGs	11.0441	37.5577	19.467	14.8842	17.718	27.4644
PBK	GCB-DUGs	2.78106	51.764	39.3932	88.9713	100.769	46.6164
PCCB	GCB-DUGs	16.0005	37.5526	60.4532	37.9378	77.3173	70.7047
PCDHGA1	GCB-DUGs	3.7557	63.6676	14.3636	53.7554	32.16	6.15863
PCDHGA10	GCB-DUGs	3.7557	63.6676	14.3636	53.7554	32.16	6.15863
PCDHGA11	GCB-DUGs	3.7557	63.6676	14.3636	53.7554	32.16	6.15863
PCDHGA12	GCB-DUGs	3.7557	63.6676	14.3636	53.7554	32.16	6.15863
PCDHGA2	GCB-DUGs	3.7557	63.6676	14.3636	53.7554	32.16	6.15863
PCDHGA3	GCB-DUGs	3.7557	63.6676	14.3636	53.7554	32.16	6.15863
PCDHGA4	GCB-DUGs	3.7557	63.6676	14.3636	53.7554	32.16	6.15863
PCDHGA5	GCB-DUGs	3.7557	63.6676	14.3636	53.7554	32.16	6.15863
PCDHGA6	GCB-DUGs	3.7557	63.6676	14.3636	53.7554	32.16	6.15863
PCDHGA7	GCB-DUGs	3.7557	63.6676	14.3636	53.7554	32.16	6.15863
PCDHGA8	GCB-DUGs	3.7557	63.6676	14.3636	53.7554	32.16	6.15863
PCDHGA9	GCB-DUGs	3.7557	63.6676	14.3636	53.7554	32.16	6.15863
PCDHGB1	GCB-DUGs	3.7557	63.6676	14.3636	53.7554	32.16	6.15863
PCDHGB2	GCB-DUGs	3.7557	63.6676	14.3636	53.7554	32.16	6.15863
PCDHGB3	GCB-DUGs	3.7557	63.6676	14.3636	53.7554	32.16	6.15863
PCDHGB4	GCB-DUGs	3.7557	63.6676	14.3636	53.7554	32.16	6.15863
PCDHGB5	GCB-DUGs	3.7557	63.6676	14.3636	53.7554	32.16	6.15863
PCDHGB6	GCB-DUGs	3.7557	63.6676	14.3636	53.7554	32.16	6.15863
PCDHGB7	GCB-DUGs	3.7557	63.6676	14.3636	53.7554	32.16	6.15863
PCDHGC3	GCB-DUGs	3.7557	63.6676	14.3636	53.7554	32.16	6.15863
PCDHGC4	GCB-DUGs	3.7557	63.6676	14.3636	53.7554	32.16	6.15863
PCDHGC5	GCB-DUGs	3.7557	63.6676	14.3636	53.7554	32.16	6.15863
PCK1	GCB-DUGs	0.00514	2.90341	0.17068	1.19583	0.14957	0.00861
PCNA	GCB-DUGs	92.1308	482.153	457.867	420.444	958.95	925.989
PDCD1	GCB-DUGs	0.53429	5.02395	8.18414	0	1.24067	44.8329
PDE9A	GCB-DUGs	1.06897	12.7714	0.37927	11.3388	0.16546	3.51519
PDGFD	GCB-DUGs	1.69518	56.7038	2.69312	2.3079	1.46879	0.01477
PDIA4	GCB-DUGs	74.1842	166.742	91.6548	82.1308	175.677	204.391
PDXP	GCB-DUGs	20.7463	70.9749	63.5823	55.1871	70.8701	95.128
PEG10	GCB-DUGs	2.70717	38.1559	1.36683	3.13781	111.789	80.6762
PELI1	GCB-DUGs	20.0215	144.759	73.7094	55.2166	80.0506	46.6093
PEX5	GCB-DUGs	22.869	156.507	31.3771	49.4466	51.0195	30.7938
PFDN4	GCB-DUGs	13.1869	29.9763	34.7124	28.865	54.1348	62.9949
PFKM	GCB-DUGs	14.9976	42.2302	36.3559	60.9622	147.68	65.6583
PFN2	GCB-DUGs	1.61248	9.94092	3.83885	2.55005	1.41099	25.2851
PHAX	GCB-DUGs	15.6699	46.6485	17.7657	40.8948	51.8962	22.2788
PHF19	GCB-DUGs	21.6929	110.395	89.1097	107.302	126.023	52.6341
PHF6	GCB-DUGs	35.9936	163.392	37.933	51.4614	70.1444	90.9398
PHGDH	GCB-DUGs	8.63458	103.518	47.2943	180.88	197.594	134.511
PHLPP1	GCB-DUGs	4.01062	15.4833	6.47957	7.67037	14.2757	6.79009
PID1	GCB-DUGs	0.28624	5.11657	5.57572	0	0.01407	0.02084
PIF1	GCB-DUGs	2.68423	34.958	26.0855	46.7692	32.9308	43.4908
PIK3CG	GCB-DUGs	34.7584	87.6843	4.25848	8.72161	27.3512	22.2118
PIM1	GCB-DUGs	32.1496	136.997	160.812	23.7571	34.3102	50.9548
PIP	GCB-DUGs	0.09517	3.56819	0	0	0	0
PITPNC1	GCB-DUGs	3.16384	34.0893	25.547	12.911	4.79387	6.11703
PKM	GCB-DUGs	433.596	1199.74	793.399	1022.1	2048.06	1163.7
PKMYT1	GCB-DUGs	4.18798	43.454	43.1457	63.0475	73.242	32.6917
PLCG2	GCB-DUGs	132.527	275.037	37.4787	56.1949	103.275	88.865
PLEK	GCB-DUGs	69.2306	202.077	163.761	45.62	72.3293	86.0516
PLEKHG7	GCB-DUGs	1.52002	12.9575	4.3087	0.01856	0.04293	0.03584
PLIN2	GCB-DUGs	6.41564	21.9334	8.08362	0.01929	16.5212	21.5513
PLIN3	GCB-DUGs	43.4369	105.464	15.6849	41.2501	45.2129	30.7376
PLK1	GCB-DUGs	13.0245	182.462	92.8193	125.987	154.264	182.276
PLK4	GCB-DUGs	3.47788	30.5308	24.2414	35.9095	43.0315	39.4962
PLXNB2	GCB-DUGs	15.5719	126.807	6.02165	10.5511	3.93219	40.863
PM20D2	GCB-DUGs	17.0539	49.4459	30.534	43.5583	82.9104	77.0343
POC1A	GCB-DUGs	2.49404	20.8709	14.0007	19.1497	18.2221	17.1554
POLA1	GCB-DUGs	8.71283	27.4039	18.39	27.8683	37.302	33.1711
POLA2	GCB-DUGs	15.544	39.6446	28.1896	38.4643	59.7533	42.2724
POLD3	GCB-DUGs	8.96006	22.9228	19.4104	24.9965	28.1835	29.2801
POLE	GCB-DUGs	16.17	37.3103	43.4521	43.773	48.5859	36.5925
POLE2	GCB-DUGs	2.5755	15.0975	10.4222	11.0718	39.4443	28.5249
POLH	GCB-DUGs	20.126	50.1669	9.96664	18.2717	28.4064	13.3873
POLQ	GCB-DUGs	1.83366	15.9692	15.2835	26.1856	17.4425	11.2354
POMP	GCB-DUGs	62.2629	132.54	340.647	279.723	256.32	327.851
POU2AF1	GCB-DUGs	289.638	1032.34	163.844	145.824	296.094	72.5759
POU3F1	GCB-DUGs	0.70384	14.45	43.5569	0.02968	0.10491	0.0338
POU4F1	GCB-DUGs	0.14238	11.5276	0.01097	0.01315	0.54532	0.03099
PPM1G	GCB-DUGs	79.2856	177.079	161.875	184.747	305.661	270.69
PPP1R14C	GCB-DUGs	0.21617	5.53856	0	0	0.35805	0.14418
PRC1	GCB-DUGs	9.86344	123.481	46.2897	89.2455	108.441	61.7667
PRDM15	GCB-DUGs	13.8203	74.0317	25.2252	8.33594	101.958	10.7332
PRIM1	GCB-DUGs	14.1562	37.1782	41.4683	31.3123	41.0728	80.5713
PRKAR2B	GCB-DUGs	1.14481	18.2682	37.0558	92.0329	342.236	3.31775
PRKCA	GCB-DUGs	0.46008	6.99668	2.3821	13.5087	46.7351	0.05973
PRKCD	GCB-DUGs	44.0508	156.779	41.0728	83.3465	56.8905	36.6721
PRKCH	GCB-DUGs	2.55349	9.86359	0.41538	0.15685	0.3301	0.60939
PRPSAP2	GCB-DUGs	56.4623	188.91	51.2576	35.5125	26.816	41.7141
PRR11	GCB-DUGs	2.91809	36.101	22.1788	39.3933	31.5096	42.5585
PSAT1	GCB-DUGs	6.57369	33.4707	83.5032	155.076	79.9692	19.1778
PSIP1	GCB-DUGs	64.9436	212.239	63.9394	122.644	78.0196	53.1895
PSMC3IP	GCB-DUGs	3.49348	13.3747	23.0498	27.8039	39.8054	20.0071
PSMD9	GCB-DUGs	20.0472	41.4422	27.4838	56.3152	53.5414	34.613
PSMG1	GCB-DUGs	13.5721	29.9475	100.882	129.771	108.027	114.98
PSPH	GCB-DUGs	3.41847	18.5914	15.8811	16.9295	47.3647	46.0992
PSRC1	GCB-DUGs	1.73421	30.4612	7.7547	23.2048	11.5747	12.7526
PTAFR	GCB-DUGs	8.17711	39.9703	3.62849	23.415	1.66119	17.8169
PTGR1	GCB-DUGs	0.21814	4.40535	0	0	0.29823	0.41686
PTMS	GCB-DUGs	3.2112	29.0722	9.33432	0.20251	10.1398	4.91797
PTPN18	GCB-DUGs	80.708	301.652	30.9725	59.1343	34.3014	26.3539
PTPN9	GCB-DUGs	21.4104	50.1841	17.9324	41.4907	36.3648	24.3681
PTPRB	GCB-DUGs	0.14557	3.76954	1.35911	0.02789	0.00374	0.00252
PTPRS	GCB-DUGs	3.47833	46.8782	4.35072	28.6289	2.81995	0.04564
PTS	GCB-DUGs	13.4115	33.3168	18.9796	27.906	33.3384	7.91373
PTTG1	GCB-DUGs	28.339	307.385	120.206	215.71	287.446	199.976
PUDP	GCB-DUGs	17.0395	57.9424	27.3929	21.5876	29.4181	29.5873
PUS10	GCB-DUGs	14.8454	31.848	7.8955	5.21808	7.42411	10.8191
PVRIG	GCB-DUGs	31.5799	65.9122	13.0905	32.7834	81.1088	15.5179
PXDN	GCB-DUGs	0.52477	13.5569	1.52602	0	0.03396	0.06035
PXDNL	GCB-DUGs	0.46809	4.81005	0.04387	0.03249	0	0.015
PXMP2	GCB-DUGs	4.90047	39.0521	50.2854	44.86	47.0303	49.5461
PXN	GCB-DUGs	2.27331	8.59105	12.2835	24.6151	8.57497	4.88098
QPCT	GCB-DUGs	6.67322	43.3246	0.17646	0.06166	0.02413	1.61772
R3HDM1	GCB-DUGs	19.4795	45.4291	31.9009	48.9403	59.8581	58.1415
RAB3GAP2	GCB-DUGs	19.7308	42.0066	15.7629	16.1726	21.2426	20.8265
RACGAP1	GCB-DUGs	11.8511	91.2395	39.388	42.5632	93.938	58.4237
RAD17	GCB-DUGs	30.6759	99.3451	25.0755	29.4041	44.4971	31.7482
RAD51	GCB-DUGs	4.23728	41.9769	24.7811	48.0436	59.4658	40.8011
RAD51AP1	GCB-DUGs	7.03495	27.7077	49.6567	43.7267	50.6712	55.4509
RAD54B	GCB-DUGs	3.22889	10.6098	4.70089	0	13.267	17.7444
RAD54L	GCB-DUGs	2.90615	24.8319	21.0239	29.5886	26.9991	28.4549
RAMP1	GCB-DUGs	0.04966	4.44145	0.06243	0	2.68481	9.69514
RAN	GCB-DUGs	138.948	326.122	371.158	359.489	1163.05	938.432
RAP1B	GCB-DUGs	82.1013	217.855	103.327	82.6166	140.491	103.728
RAP2A	GCB-DUGs	9.90684	41.3965	14.1495	8.20972	9.071	15.9785
RAPGEF5	GCB-DUGs	3.58279	72.9575	9.72006	15.6023	41.8814	6.66662
RASAL1	GCB-DUGs	2.01384	16.1853	48.9145	29.4102	28.5952	24.8365
RASGRP1	GCB-DUGs	13.2698	50.4404	28.1698	4.42579	12.3769	0.21392
RASGRP3	GCB-DUGs	43.3528	216.36	107.135	8.42572	20.3509	2.27721
RASL11A	GCB-DUGs	15.23	70.0672	0.49632	1.97713	0.50973	0.57531
RASSF6	GCB-DUGs	2.38067	26.9274	63.6401	64.2677	11.6032	38.13
RBBP4	GCB-DUGs	59.0717	157.217	41.6463	69.0479	153.17	124.514
RBBP7	GCB-DUGs	122.184	414.429	164.334	205.908	340.443	384.414
RBBP8	GCB-DUGs	9.94231	36.3711	35.4712	43.1406	61.3493	62.5267
RBKS	GCB-DUGs	4.13863	25.2714	2.51731	2.24408	1.32108	1.65552
RBL1	GCB-DUGs	8.62836	25.0883	25.414	26.9717	21.9489	34.3828
RCCD1	GCB-DUGs	11.6357	39.8025	30.2499	56.1315	38.1235	27.5985
RCOR1	GCB-DUGs	25.2093	63.2604	16.2365	28.7394	28.4992	31.8289
RECQL4	GCB-DUGs	4.42993	32.1259	50.3508	49.2613	124.188	83.0658
RECQL5	GCB-DUGs	21.6176	48.0733	14.5528	15.9385	13.9491	15.1133
RFC1	GCB-DUGs	27.7669	124.904	37.784	48.9688	55.2392	43.9322
RFC3	GCB-DUGs	15.4466	72.3208	117.563	190.84	303.56	152.233
RFC4	GCB-DUGs	29.3892	68.2552	104.55	152.484	189.536	92.6429
RFC5	GCB-DUGs	16.9271	37.378	51.9068	48.6081	52.0344	50.3957
RFTN1	GCB-DUGs	244.656	750.544	65.8624	77.2341	54.8687	9.0541
RGCC	GCB-DUGs	3.59627	37.9813	46.1703	127.096	127.825	3.2981
RGS1	GCB-DUGs	180.735	816.512	27.0445	0.35998	0.91541	6.90288
RGS10	GCB-DUGs	39.3571	142.717	65.2444	18.4179	32.2991	84.2983
RGS13	GCB-DUGs	28.5151	555.31	59.9302	102.894	178.652	0.09182
RGS16	GCB-DUGs	11.6044	77.9879	7.76836	21.5966	48.8928	38.3995
RGS2	GCB-DUGs	24.4507	309.967	11.2458	4.38454	26.732	54.951
RGS3	GCB-DUGs	11.5766	28.0536	9.37084	2.22868	1.30375	1.24815
RGS8	GCB-DUGs	0.04454	3.54488	0.00527	0.10773	0.10914	0.01315
RIPK2	GCB-DUGs	17.9918	37.8166	22.2518	11.7682	23.1114	18.7754
RLN2	GCB-DUGs	1.71403	7.93214	0.50427	0	0	0.31624
RMI1	GCB-DUGs	10.3702	36.5772	26.3801	31.3947	39.1381	25.0018
RNASEH2A	GCB-DUGs	26.7687	71.0809	69.2122	130.412	58.9672	125.067
RND1	GCB-DUGs	0.80119	11.2527	5.83479	7.32968	3.34069	1.69578
RNF121	GCB-DUGs	14.5477	32.5879	28.5117	14.289	13.5379	21.4352
RNF144B	GCB-DUGs	9.02281	79.0571	23.7403	46.5692	114.994	6.13279
RNF19B	GCB-DUGs	14.1238	105.817	14.5184	22.99	19.7865	11.0782
RNFT2	GCB-DUGs	2.13974	11.1256	4.65135	7.17327	4.22127	4.62412
RNGTT	GCB-DUGs	24.2093	101.256	15.8345	23.4364	33.2807	32.0717
RPRD1B	GCB-DUGs	26.7933	155.376	23.4822	32.7747	48.5114	32.5965
RRAS2	GCB-DUGs	32.9484	119.567	8.71301	0.164	12.6656	32.5717
RRM1	GCB-DUGs	25.9795	135.769	51.1429	106.307	219.25	143.904
RRM2	GCB-DUGs	14.9578	172.886	189.28	197.896	218.989	265.332
RRM2B	GCB-DUGs	22.4096	95.5959	28.3879	53.4403	60.0183	19.6761
RTN3	GCB-DUGs	17.2221	54.4269	27.2394	55.4736	110.062	82.3691
RUFY3	GCB-DUGs	24.2549	51.5924	12.4216	8.87552	15.8945	28.4633
RWDD2B	GCB-DUGs	10.6632	23.2528	13.0489	40.8904	23.3053	31.0535
S100A10	GCB-DUGs	50.4175	259.611	22.9276	0	48.6453	12.4912
S100A13	GCB-DUGs	7.80981	19.7407	26.0172	26.9429	30.652	18.9739
S100A8	GCB-DUGs	2.30311	11.6061	0	0	0.13834	0.20158
S100A9	GCB-DUGs	2.30238	9.53513	0	0	0.65929	0.80326
S100Z	GCB-DUGs	1.01892	10.9996	4.1905	17.182	45.5766	0
S1PR2	GCB-DUGs	13.5741	148.271	5.70234	67.0923	45.5027	1.44114
SAC3D1	GCB-DUGs	6.523	24.5672	21.0653	29.0132	15.8796	16.1104
SAE1	GCB-DUGs	56.4897	162.984	203.118	187.194	236.668	200.706
SAMD12	GCB-DUGs	0.3282	4.77962	0.19225	0.09153	3.69364	0.01665
SAMD15	GCB-DUGs	0.23186	3.79349	0.47046	1.07828	0.61607	0.62985
SAMHD1	GCB-DUGs	12.2103	34.0018	14.8562	23.0749	29.782	46.8738
SAP30	GCB-DUGs	4.90918	18.3448	31.1019	61.229	56.7517	42.749
SAPCD2	GCB-DUGs	3.23573	29.2147	42.2445	51.1792	56.1123	27.4557
SCARB1	GCB-DUGs	15.161	129.992	48.3644	35.5505	75.8762	48.0518
SCCPDH	GCB-DUGs	6.63905	21.5102	24.1133	0.06804	32.2749	65.8257
SCIMP	GCB-DUGs	51.5145	164.197	0.21057	0.74083	0.25999	0.73436
SCRN1	GCB-DUGs	15.6004	90.641	19.4958	35.0864	18.9016	2.30953
SDR16C5	GCB-DUGs	0.06732	3.2361	0	0	0.01293	0.02712
SEC14L1	GCB-DUGs	55.2226	260.973	57.4248	96.6501	87.235	50.206
SEL1L3	GCB-DUGs	181.788	609.854	46.6873	131.053	140.288	78.2613
SEMA4A	GCB-DUGs	22.4585	317.054	33.0479	47.6396	32.7874	16.5346
SEPT11	GCB-DUGs	7.05289	22.9948	4.17247	0.20271	12.3248	60.973
SEPT8	GCB-DUGs	2.23885	11.3309	5.51043	0.02194	6.16172	9.17714
SERPINA9	GCB-DUGs	25.0736	677.322	0.03923	4.34659	0.26805	0
SFXN1	GCB-DUGs	20.7855	54.645	73.9091	112.926	115.824	78.4843
SFXN4	GCB-DUGs	18.389	40.3599	40.722	51.5225	52.7204	58.9897
SGCB	GCB-DUGs	2.72499	9.92175	4.59489	7.05162	7.11938	5.0206
SGCE	GCB-DUGs	3.94165	15.2304	5.59108	10.6624	24.696	16.5487
SGK1	GCB-DUGs	38.9764	149.455	9.47094	7.77049	0.48021	0.73009
SGMS1	GCB-DUGs	13.7865	41.2047	9.59435	9.31103	15.5901	7.03445
SGO1	GCB-DUGs	6.30532	26.0703	19.0175	22.9981	27.8716	16.852
SGO2	GCB-DUGs	3.44156	24.838	15.5481	20.7969	41.0087	29.7872
SGPP1	GCB-DUGs	30.7313	220.9	33.6977	28.1028	44.7439	45.6963
SH2B2	GCB-DUGs	31.0348	78.577	28.8455	75.9778	117.734	54.5665
SH3BGR	GCB-DUGs	10.039	32.5687	21.6948	39.2786	37.9593	53.4278
SH3D21	GCB-DUGs	0.86246	6.86667	5.02695	2.85063	4.00338	2.00553
SH3KBP1	GCB-DUGs	67.7536	159.376	12.0673	39.5259	35.0651	42.3152
SH3RF1	GCB-DUGs	2.36762	18.8426	4.18286	0	0.02765	0.03479
SHCBP1	GCB-DUGs	6.32657	81.3928	27.1497	28.8652	59.702	56.129
SHISA8	GCB-DUGs	4.53038	14.4734	0.2711	0	0	0.17487
SHMT1	GCB-DUGs	8.46252	34.2701	21.5709	36.4044	17.9734	26.8687
SHROOM2	GCB-DUGs	0.03678	3.09432	0.04288	0	0.02637	0.00511
SHROOM3	GCB-DUGs	0.27362	8.74955	0.01692	0	0.03309	0.02667
SKA1	GCB-DUGs	2.31403	21.2622	30.9202	29.9502	37.7024	39.5965
SKA2	GCB-DUGs	13.1286	52.856	42.9031	65.1137	69.0993	38.7247
SKA3	GCB-DUGs	1.60894	19.0398	33.5222	46.3192	51.9815	46.4255
SLBP	GCB-DUGs	53.1231	255.671	174.215	139.475	184.681	135.873
SLC12A8	GCB-DUGs	0.44916	6.92377	0.07079	0.05732	0.04231	1.00355
SLC15A4	GCB-DUGs	64.1412	129.94	43.9211	38.1832	45.5975	32.7728
SLC16A1	GCB-DUGs	8.57897	40.8624	48.0184	84.433	161.735	102.748
SLC16A2	GCB-DUGs	0.35254	18.4806	0	0	0.02731	0.02779
SLC16A6	GCB-DUGs	1.80896	11.6631	9.33081	18.3471	16.1538	11.6492
SLC1A1	GCB-DUGs	0.96764	24.1723	1.46055	0	0.01105	0.02282
SLC1A4	GCB-DUGs	26.5047	101.541	12.9586	14.6673	62.7826	53.0151
SLC1A5	GCB-DUGs	25.8174	61.447	163.464	193.393	194.426	132.795
SLC20A1	GCB-DUGs	27.0111	63.6389	41.5174	58.3411	99.203	100.983
SLC25A10	GCB-DUGs	2.43324	10.105	17.2157	26.0515	24.167	20.5865
SLC25A20	GCB-DUGs	8.87464	23.1296	9.34132	13.6403	23.6311	15.6596
SLC25A27	GCB-DUGs	0.28682	10.5707	5.73546	22.8624	15.1521	0.01136
SLC25A40	GCB-DUGs	18.709	38.9898	18.1129	15.8462	44.3844	43.4755
SLC29A1	GCB-DUGs	7.62681	24.3194	106.417	59.1747	131.035	170.956
SLC2A5	GCB-DUGs	41.6874	275.516	132.206	190.037	162.659	11.4427
SLC30A4	GCB-DUGs	7.80687	38.449	1.14998	1.65429	2.00586	0.2762
SLC35D1	GCB-DUGs	10.8993	27.7753	8.84784	18.3663	36.57	20.8876
SLC39A11	GCB-DUGs	6.75475	17.4964	6.1017	6.47707	10.2675	7.85893
SLC41A1	GCB-DUGs	23.1751	68.4787	15.8652	5.21937	15.0234	10.6043
SLC41A2	GCB-DUGs	0.8942	7.06625	3.45739	2.77362	2.78018	5.36323
SLC43A1	GCB-DUGs	9.27723	66.981	18.4207	14.506	33.3681	27.6384
SLC43A3	GCB-DUGs	19.0909	58.793	186.355	152.547	164.514	172.593
SLC5A3	GCB-DUGs	62.5814	202.11	102.566	79.2386	128.654	268.446
SLC7A3	GCB-DUGs	0.21181	5.17186	0	0	0	0
SLC7A5	GCB-DUGs	14.7906	38.0483	135.658	254.251	349.66	199.161
SLC9B2	GCB-DUGs	7.89582	20.1514	21.5023	26.4972	16.5363	27.1079
SLCO3A1	GCB-DUGs	1.57904	40.5944	4.72827	24.6159	19.9603	0.04551
SLIT1	GCB-DUGs	22.9902	52.5699	16.6793	35.0184	36.8063	43.2035
SLX4	GCB-DUGs	9.69733	32.4306	4.95462	13.7198	9.49931	5.78606
SMC2	GCB-DUGs	13.0847	48.4157	43.8096	60.0889	75.9797	37.1767
SMC4	GCB-DUGs	26.1332	161.678	96.0661	260.581	331.546	162.064
SMCO4	GCB-DUGs	3.23871	28.4172	6.78522	7.24648	1.4344	0.72598
SMIM20	GCB-DUGs	31.675	112.105	32.7904	32.2837	68.1704	62.1972
SMPDL3A	GCB-DUGs	1.17996	15.7487	0.98002	0	2.83874	0.01769
SMS	GCB-DUGs	27.1152	101.963	41.1548	24.2475	144.911	155.773
SMTN	GCB-DUGs	1.89752	17.1599	8.1454	6.57473	4.39937	6.27355
SMYD3	GCB-DUGs	10.3892	28.2758	9.53365	6.66923	20.4584	21.3333
SNRPD1	GCB-DUGs	51.3787	118.57	177.055	221.665	277.385	315.253
SNTA1	GCB-DUGs	3.58763	35.3217	7.74174	12.3081	9.66996	11.6497
SNX30	GCB-DUGs	10.7796	42.6038	11.8148	10.6769	8.11595	5.44833
SORL1	GCB-DUGs	49.8378	140.696	41.8878	94.0059	94.4311	2.60401
SOX5	GCB-DUGs	1.34253	15.3343	7.9251	0	0.67433	0.00869
SOX9	GCB-DUGs	0.11409	3.99822	0	0	0.14564	0.03028
SPAG16	GCB-DUGs	11.5118	27.3004	5.78597	1.16995	6.33563	14.9631
SPAG5	GCB-DUGs	7.39197	74.3208	41.6401	51.3828	74.821	75.5057
SPC24	GCB-DUGs	2.92027	32.9462	25.1566	53.2987	36.2399	29.2681
SPC25	GCB-DUGs	3.76977	42.6321	29.1207	46.0269	50.5182	57.9529
SPDL1	GCB-DUGs	10.9252	32.0562	26.532	38.8224	58.352	44.007
SPIN4	GCB-DUGs	3.46837	14.1269	7.73152	16.1209	16.893	20.8814
SPP1	GCB-DUGs	0.76785	18.3591	4.18406	0	44.1515	3.39475
SPRED2	GCB-DUGs	8.44067	118.291	12.31	23.1134	44.9411	14.8082
SPRR3	GCB-DUGs	1.19389	7.42543	0	0	0	0
SPTAN1	GCB-DUGs	64.0308	141.05	26.8501	39.9347	48.1002	44.6024
SRGN	GCB-DUGs	33.3261	85.2346	46.0504	4.80066	19.7508	227.153
SSBP2	GCB-DUGs	17.5992	69.1887	5.70357	25.8212	47.6016	23.8967
SSBP3	GCB-DUGs	4.82906	40.1422	6.65069	25.3488	7.6288	18.3629
ST14	GCB-DUGs	13.6822	97.8443	62.2357	80.2327	252.434	62.1132
ST7	GCB-DUGs	1.49093	8.48329	23.4202	10.1958	21.8302	11.5278
STAC3	GCB-DUGs	4.98816	37.0438	2.97997	4.70856	4.03407	2.10342
STAU2	GCB-DUGs	12.9192	29.9244	15.8555	29.0697	24.4923	31.2508
STIL	GCB-DUGs	3.19212	25.8244	12.6157	26.2236	28.527	20.3319
STK38L	GCB-DUGs	10.9651	34.767	43.6837	13.924	14.5606	22.8675
STK39	GCB-DUGs	13.2789	73.016	24.3226	66.0076	34.686	24.781
STK40	GCB-DUGs	70.4262	165.495	28.4291	48.5234	73.7145	28.0175
STMN1	GCB-DUGs	76.2307	786.053	489.286	970.189	881.295	943.325
STX11	GCB-DUGs	2.67312	17.7583	0.24773	0.01008	0	1.44442
STYXL1	GCB-DUGs	26.1159	63.3807	21.2199	18.4931	44.9732	76.794
SUGCT	GCB-DUGs	1.62303	80.7385	0.01978	0.25199	0.3444	0.88355
SUSD3	GCB-DUGs	59.5103	250.809	28.326	46.8964	21.6693	9.45121
SUV39H1	GCB-DUGs	8.72407	25.1913	18.531	25.8161	31.7383	34.5265
SYBU	GCB-DUGs	3.42908	104.035	2.76172	0.96971	11.1849	0.09308
SYNE2	GCB-DUGs	21.4263	159.878	12.0582	36.8211	34.561	12.6413
SYT11	GCB-DUGs	6.48331	30.0809	7.58057	37.8427	46.6294	2.44261
SYTL2	GCB-DUGs	0.54595	18.8104	1.4075	5.67168	11.8709	0.18679
SYVN1	GCB-DUGs	190.706	436.478	119.338	158.481	138.982	87.046
TACC3	GCB-DUGs	39.703	209.035	73.8684	93.6357	122.62	119.925
TAF1B	GCB-DUGs	9.28926	23.175	14.1705	11.3715	12.1772	19.9718
TAS1R3	GCB-DUGs	1.17817	17.1114	20.8757	1.31765	1.31396	0.51922
TAT	GCB-DUGs	0.3301	5.58756	0.11108	0.01617	0.01381	0.03985
TBC1D2	GCB-DUGs	3.56811	13.9055	1.32164	1.01385	0.69314	1.17575
TBC1D4	GCB-DUGs	4.64282	45.5158	16.1589	7.94751	23.8552	0.14776
TBX10	GCB-DUGs	0.12977	3.51295	1.32509	3.74038	3.52471	1.14264
TCEAL9	GCB-DUGs	1.03342	7.67838	0	0	0.17311	0.18481
TCF19	GCB-DUGs	12.3246	49.72	30.8361	35.5411	27.6321	25.6648
TCF3	GCB-DUGs	100.172	219.277	100.585	218.885	266.935	196.927
TCTEX1D2	GCB-DUGs	6.39115	35.159	32.007	42.9293	36.6123	21.446
TDH	GCB-DUGs	0.76016	5.75196	0.21024	1.24389	31.0338	0.06181
TEC	GCB-DUGs	5.14868	20.595	3.12815	4.20366	2.08625	3.05709
TERF2	GCB-DUGs	33.6808	193.506	20.8931	30.7916	55.3179	31.5991
TESC	GCB-DUGs	4.53618	31.4601	84.7639	10.5624	24.7602	12.3233
TEX9	GCB-DUGs	1.21438	18.3964	10.1592	39.0423	8.64913	0.79485
TGM2	GCB-DUGs	1.54267	11.6545	3.39313	0	0.87621	0.21696
THG1L	GCB-DUGs	7.06146	17.4187	15.0116	15.3351	22.0958	24.389
THOP1	GCB-DUGs	25.0044	56.4088	66.0653	59.0001	87.0971	91.5402
TIAM2	GCB-DUGs	0.47367	11.7078	1.42846	3.06255	0.13308	0.0202
TICRR	GCB-DUGs	0.82687	9.4726	9.53142	21.0259	21.2964	13.9619
TIFA	GCB-DUGs	29.5453	101.67	37.6694	29.9448	65.0611	39.5959
TIMM8B	GCB-DUGs	31.4105	66.1567	87.3681	93.7026	128.112	128.052
TIPIN	GCB-DUGs	8.69381	28.4507	35.0818	54.5667	105.944	40.1785
TJP2	GCB-DUGs	1.28744	29.5983	5.44319	0.75767	11.1423	0.85604
TK1	GCB-DUGs	18.1488	181.578	45.3653	88.5405	87.2402	88.4604
TKT	GCB-DUGs	91.3614	336.923	164.223	206.5	383.011	237.069
TM4SF19	GCB-DUGs	6.39115	35.159	32.007	42.9293	36.6123	21.446
TMC5	GCB-DUGs	0.18879	4.33261	1.7734	0.07877	0.49967	0.04357
TMCC2	GCB-DUGs	0.60523	5.73383	0.7501	2.08484	1.48277	0.91911
TMED8	GCB-DUGs	25.3768	68.7415	19.7739	63.1893	21.8747	23.5282
TMEM106C	GCB-DUGs	35.1495	92.8006	72.0624	60.9864	119.706	116.828
TMEM123	GCB-DUGs	249.147	514.912	120.287	145.167	159.308	122.837
TMEM14A	GCB-DUGs	12.0041	37.4863	20.6498	37.4077	35.913	49.9294
TMEM156	GCB-DUGs	55.3458	121.99	4.90563	8.00738	27.2957	18.9544
TMEM159	GCB-DUGs	24.4031	57.89	9.39654	3.85526	15.4019	17.5699
TMEM161A	GCB-DUGs	19.8079	42.3576	14.4699	33.9116	26.9556	33.6571
TMEM163	GCB-DUGs	4.82613	21.9585	1.45212	0.11174	0.45768	0.32071
TMEM97	GCB-DUGs	5.90155	18.8137	57.2542	69.5851	86.8527	51.8739
TMPO	GCB-DUGs	96.4258	284.258	197.42	251.635	287.632	283.486
TNFRSF17	GCB-DUGs	33.5895	73.1523	13.6731	19.277	171.789	43.8851
TNFSF8	GCB-DUGs	7.26253	39.9288	3.96595	10.2464	31.5872	11.9813
TNFSF9	GCB-DUGs	1.28987	11.4443	28.6502	28.2066	4.62476	93.3431
TNS3	GCB-DUGs	5.86835	22.2514	14.5677	12.9296	17.6894	41.7245
TOB1	GCB-DUGs	16.7564	38.959	14.4038	30.6303	20.214	18.0446
TOP2A	GCB-DUGs	13.2936	182.161	78.6428	146.913	149.18	255.753
TOPBP1	GCB-DUGs	32.2201	64.6394	53.9922	74.4993	114.647	37.1419
TOX	GCB-DUGs	4.82087	94.2429	9.57393	0.06619	6.98617	0.05065
TP53INP2	GCB-DUGs	4.72357	47.853	2.84065	2.34804	6.04709	4.91631
TP73	GCB-DUGs	0.75558	8.44517	0.12455	0.00625	0.12071	7.96704
TPGS2	GCB-DUGs	24.9891	82.5978	40.6343	62.3307	76.8693	104.423
TPX2	GCB-DUGs	10.1268	142.296	93.5842	306.784	142.215	141.457
TRA2B	GCB-DUGs	96.6442	219.197	143.14	188.26	242.879	148.522
TRAF1	GCB-DUGs	14.9015	47.9512	21.9738	8.38401	3.36852	5.75556
TRAIP	GCB-DUGs	4.202	14.0698	11.4285	19.7214	17.6428	11.9118
TRERF1	GCB-DUGs	0.7433	15.0819	7.71854	8.27273	4.5204	4.61519
TRIB1	GCB-DUGs	12.9919	33.8627	13.9784	11.5821	21.7516	34.2776
TRIM55	GCB-DUGs	0.08237	4.46241	0.07584	0	0.0636	0.03173
TRIM59	GCB-DUGs	13.2893	39.9414	15.5008	23.8823	40.0433	19.2364
TRIP13	GCB-DUGs	3.83335	20.5393	47.9741	60.4312	81.5354	51.1195
TROAP	GCB-DUGs	6.31768	69.1236	78.5782	104.387	102.719	68.8162
TSC1	GCB-DUGs	18.3848	46.6208	11.2648	4.72717	10.8844	4.97956
TST	GCB-DUGs	1.53174	17.1399	9.7153	20.1142	12.9302	45.3994
TTF2	GCB-DUGs	8.8131	26.9432	23.8842	29.7812	48.3195	51.8879
TTK	GCB-DUGs	2.81016	33.2822	23.8434	30.1297	33.2591	37.0952
TUBA1B	GCB-DUGs	392.8	1553.78	855.042	1192.12	3768.52	2673.25
TUBA1C	GCB-DUGs	190.653	811.5	492.098	739.098	1500.62	985.45
TUBB2A	GCB-DUGs	1.75846	25.6412	2.70349	5.54744	97.0375	2.38479
TUBB2B	GCB-DUGs	0.08152	5.27374	0.03501	0	204.213	4.62466
TUBB3	GCB-DUGs	3.45845	126.399	38.8789	215.812	116.508	25.3897
TUBB4B	GCB-DUGs	93.2079	480.582	366.199	504.924	536.814	300.917
TWSG1	GCB-DUGs	4.05358	21.015	15.065	9.60785	9.40749	18.4665
TXLNG	GCB-DUGs	22.5402	45.2514	33.5739	23.6538	43.0079	36.2901
TXNDC16	GCB-DUGs	2.45666	9.66388	4.87981	17.6274	9.5041	5.32051
TXNDC17	GCB-DUGs	12.3679	26.1445	29.4666	32.9047	36.5743	49.367
TXNRD1	GCB-DUGs	26.5156	75.0914	94.2863	128.566	218.268	179.612
TYMS	GCB-DUGs	19.1194	213.905	111.92	241.674	413.113	440.893
TYMSOS	GCB-DUGs	0.50954	5.69665	2.64137	6.55858	5.47765	7.55264
UBAP2	GCB-DUGs	13.605	37.9507	42.9439	56.4321	46.2048	36.5925
UBE2E1	GCB-DUGs	103.961	220.665	101.174	97.2412	210.364	146.228
UBE2S	GCB-DUGs	12.5534	97.1763	123.273	133.067	148.978	158.816
UBE2T	GCB-DUGs	11.78	65.1459	72.8162	95.2317	123.269	103.007
UBR5	GCB-DUGs	33.1956	81.5406	35.167	57.4513	62.9413	36.9581
UBR7	GCB-DUGs	30.6759	71.3475	22.2603	31.392	54.7124	56.0124
UBXN2A	GCB-DUGs	7.15535	17.7208	14.5184	15.4269	12.5651	19.3362
UCHL1	GCB-DUGs	5.85961	105.712	131.557	520.947	883.379	0.9618
UCHL3	GCB-DUGs	20.5162	42.3024	69.4495	57.5479	104.026	92.6644
UGGT1	GCB-DUGs	20.6511	87.9238	18.6498	27.7213	25.2623	30.9415
UHRF1	GCB-DUGs	5.86519	30.194	17.6707	43.9188	137.811	70.3301
UNG	GCB-DUGs	21.9742	64.8983	101.403	99.6198	162.359	86.7913
UQCRFS1	GCB-DUGs	67.4257	138.379	112.939	126.277	167.89	190.591
USP1	GCB-DUGs	36.2726	95.2747	96.2496	102.276	128.989	111.14
USP2	GCB-DUGs	0.0293	3.3794	8.75629	46.0482	0.09854	0.09994
USP49	GCB-DUGs	5.11805	14.3392	6.68625	9.76354	17.5538	10.7315
VDR	GCB-DUGs	1.66291	9.45526	1.02385	0.34872	6.94716	0.82139
VGLL4	GCB-DUGs	23.9255	79.6245	14.4613	23.9964	51.2493	25.5184
VRK1	GCB-DUGs	26.9669	69.3715	65.5389	79.272	131.463	154.332
WASF3	GCB-DUGs	0.24672	8.0767	2.53682	0.28585	1.68505	0.00615
WDHD1	GCB-DUGs	4.35209	16.0494	15.8356	25.2211	34.7782	31.702
WDR41	GCB-DUGs	16.2156	37.7856	25.1059	27.7388	27.5856	32.9061
WDR62	GCB-DUGs	2.33618	21.5422	23.6826	34.2172	35.0585	22.8515
WDR66	GCB-DUGs	0.74511	14.3596	5.28812	2.91389	2.00666	0.29126
WDR76	GCB-DUGs	10.3226	79.424	32.4406	58.5004	121.468	32.3111
WEE1	GCB-DUGs	22.3861	184.681	67.9506	84.5091	94.3086	99.0691
WRB	GCB-DUGs	10.039	32.5687	21.6948	39.2786	37.9593	53.4278
XPNPEP1	GCB-DUGs	35.9753	102.661	47.993	141.316	56.9188	41.2822
XRCC2	GCB-DUGs	2.07098	11.2724	20.1849	26.6745	67.9746	37.1715
XRCC4	GCB-DUGs	8.5436	20.4849	11.2838	10.4708	24.4346	21.0201
YEATS2	GCB-DUGs	16.6607	55.1519	19.8851	38.0745	51.8091	26.6591
YEATS4	GCB-DUGs	21.2009	50.5979	72.3762	69.9503	90.3417	59.3868
YWHAH	GCB-DUGs	41.6022	191.559	121.799	124.961	233.025	173.168
ZC3H12D	GCB-DUGs	62.1352	135.761	17.3878	5.00499	5.45548	13.0107
ZFAND4	GCB-DUGs	10.6454	71.4255	1.88047	9.2856	8.3467	0.31351
ZFAND6	GCB-DUGs	80.8095	185.637	47.9628	70.8017	118.232	77.1914
ZFAT	GCB-DUGs	7.68067	23.3793	27.8508	4.7489	6.69698	8.18302
ZNF106	GCB-DUGs	35.4236	94.8827	23.8779	41.7399	26.7442	27.9058
ZNF185	GCB-DUGs	2.06439	17.8749	0.46863	0.34076	0.48765	3.34262
ZNF367	GCB-DUGs	4.78725	26.605	25.1501	17.7002	20.665	14.3325
ZNF581	GCB-DUGs	62.7928	159.512	58.5736	68.2935	59.3969	33.0747
ZNF608	GCB-DUGs	8.84787	52.3284	5.26006	5.73439	15.3343	17.8998
ZNF732	GCB-DUGs	0.40405	7.34989	0.07675	0.09904	0.03579	0.03412
ZNF775	GCB-DUGs	3.2194	15.9648	4.56499	2.19703	7.87865	13.3324
ZNF804A	GCB-DUGs	0.50371	5.81024	14.1522	12.7789	22.392	33.0432
ZNF827	GCB-DUGs	8.99187	27.0975	9.47771	7.43689	7.61509	7.09416
ZWILCH	GCB-DUGs	10.9601	31.0249	48.2486	96.103	109.45	50.9131
ZWINT	GCB-DUGs	9.91053	116.356	126.351	114.658	164.76	207.673
ZYG11A	GCB-DUGs	0.41159	6.59606	0.00972	0	0.01081	0.01934

## Sheet: Table S3
Table S3: Distribution of cell-type-specific LRC-gene pairs
	NB						GCB
	Anchor at LRC region			Anchor at NB-DUG promoter			Anchor at LRC region			Anchor at GCB-DUG promoter
Chromosome	Common	Changed	Unique	Common	Unique	Free	Common	Changed	Unique	Common	Unique	Free
chr1	2099	4766	7947	99	19	64	1637	3679	3101	99	15	68
chr2	2485	5724	9668	63	12	40	1888	4475	4384	63	11	41
chr3	1098	2489	6236	45	19	33	984	2048	2703	45	14	38
chr4	1033	2046	6851	52	7	17	740	1486	2512	52	7	17
chr5	948	3595	7509	46	7	36	759	2510	2755	46	7	36
chr6	1774	3816	7422	61	4	39	1278	2604	2325	61	4	39
chr7	890	1625	4074	35	8	28	649	1257	1687	35	5	31
chr8	1112	2481	6984	37	12	19	910	1856	2176	37	9	22
chr9	977	1039	2636	34	7	24	645	781	1344	34	6	25
chr10	509	915	3104	30	5	21	395	695	1265	30	4	22
chr11	861	1389	3460	43	12	52	694	1084	1513	43	9	55
chr12	1431	4626	5372	75	13	41	1072	3504	2175	75	11	43
chr13	351	767	3473	24	4	6	279	663	1304	24	3	7
chr14	373	840	2056	24	6	19	310	741	1191	24	5	20
chr15	1050	1772	2404	35	6	26	814	1416	1109	35	7	25
chr16	339	291	1223	21	3	31	275	240	658	21	2	32
chr17	650	1227	1454	46	13	39	493	1036	980	46	11	41
chr18	927	488	2264	14	1	8	510	350	854	14	0	9
chr19	434	732	671	44	7	51	427	658	591	44	6	52
chr20	323	340	798	19	3	18	264	310	608	19	4	17
chr21	188	195	938	11	1	11	170	174	563	11	0	12
chr22	351	550	665	18	4	26	291	475	412	18	4	26
chrX	312	689	3610	30	5	16	279	557	1736	30	4	17
Common: LRC-target gene pairs found in both cell types
Changed: the LRC is found in the another cell, but its target gene is different
Unique: the LRC-target gene pair is present only in one of the cell types
Free: no gene-targeting LRCs found

## Sheet: Table S4
Table S4: Differentially up-regulated genes between K562 and THP1
	TPMs
Gene	THP1	K562	log2FC (K562/THP1)
A4GALT	12.36	0.09	-7.1015
AAGAB	22.23	46.8	1.074
ABCA1	7.51	0.02	-8.5526
ABCA2	92.31	10.8	-3.0955
ABCA5	5.4	2.21	-1.2889
ABCA7	14.49	30.3	1.0643
ABCA8	0	14.83	23.822
ABCB6	4.57	12.34	1.4331
ABCB8	13.9	43.6	1.6492
ABCC3	4.87	0.43	-3.5015
ABCC4	8.2	19.43	1.2446
ABCC5	6.33	36.84	2.541
ABCC6	12.83	0.46	-4.8017
ABCD1	24.77	5.83	-2.087
ABHD14A	25.18	6.45	-1.9649
ABHD14B	29.56	78.94	1.4171
ABHD15	14.46	3.96	-1.8685
ABHD17B	14.68	5.59	-1.3929
ABHD17C	11.46	0.38	-4.9145
ABHD5	8.58	25.33	1.5618
ABO	0.01	27.61	11.4308
ABR	41.23	2.62	-3.9761
ABRACL	240.95	2.67	-6.4957
ABRAXAS1	3.9	38.8	3.3145
ABT1	8.16	19.37	1.2472
ABTB1	11.2	4.38	-1.3545
ABTB2	4.23	0.27	-3.9696
ACACB	13.68	3.94	-1.7958
ACADS	10.72	22.34	1.0593
ACIN1	183.34	87.46	-1.0678
ACOT11	13.74	0.48	-4.8392
ACOT13	5.21	31.89	2.6137
ACOT2	30.51	0.27	-6.8202
ACOT4	6.78	0.03	-7.8201
ACOT9	13.47	31.19	1.2113
ACOX3	16.3	7.74	-1.0745
ACP3	12.43	0.52	-4.5792
ACP6	4.53	1.22	-1.8926
ACSL3	36.85	79.17	1.1033
ACSL5	15.6	0.26	-5.9069
ACSS1	8.46	0.08	-6.7245
ACTR3B	8.66	21.61	1.3193
ACTR6	17.04	65.04	1.9324
ACVR1	2.52	12.03	2.2551
ACVR2B	1.93	9.12	2.2404
ACVRL1	5.37	1.49	-1.8496
ADA	14.55	6.47	-1.1692
ADA2	7.54	0.05	-7.2365
ADAL	6.57	15.9	1.2751
ADAM9	16.31	33.35	1.0319
ADAMTS1	8.28	0.01	-9.6933
ADAMTS14	0.21	43.52	7.6951
ADAMTS2	29.52	0.02	-10.5274
ADAMTS3	0.43	7.03	4.0311
ADAMTSL4	34.35	144.78	2.0755
ADAMTSL5	2.16	6.59	1.6092
ADAP1	58.47	0.88	-6.054
ADAR	106.26	52.67	-1.0125
ADCY1	10.06	0.13	-6.274
ADCY3	34.3	16.5	-1.0557
ADCY9	40.9	0.24	-7.4129
ADD2	14.64	32.69	1.1589
ADD3	5.69	37.74	2.7296
ADGRA2	65.6	2.03	-5.0141
ADGRA3	21.84	0.11	-7.6333
ADGRG5	12.27	0.05	-7.939
ADGRL2	57.79	0.09	-9.3267
ADGRL3	24.19	0.11	-7.7808
ADGRV1	0.04	43.95	10.1016
ADK	20.55	45.99	1.1622
ADM2	4.2	15.05	1.8413
ADNP2	21.18	10.07	-1.0726
ADTRP	0.04	16.87	8.7202
AFF1	26.77	13.33	-1.0059
AFF2	6.56	0.12	-5.7726
AFF3	19.97	0.05	-8.6417
AFP	0	5.79	22.4651
AFTPH	27.67	13.6	-1.0247
AGAP4	4.34	14.12	1.702
AGAP5	4.36	9.54	1.1297
AGAP6	6.93	20.86	1.5898
AGBL5	15.68	42.78	1.448
AGK	19	45.63	1.264
AGMAT	8.35	0.01	-9.7055
AGO3	3.34	7.7	1.205
AGPAT2	128.99	30.59	-2.0761
AGPAT5	36.38	17.34	-1.069
AHI1	7.63	17.64	1.2091
AHRR	42.39	1.59	-4.7366
AIFM2	3.65	11.49	1.6544
AIFM3	12.81	0.27	-5.5682
AJUBA	1.51	6.88	2.1879
AKAP13	14.32	0.37	-5.2744
AKAP17A	51.57	25.68	-1.0059
AKAP7	7.94	2.25	-1.8192
AKAP8	28.68	13.99	-1.0356
AKNA	14.47	60.85	2.0722
AKR1C2	2.61	91.66	5.1342
AKR1C3	1.05	13.3	3.663
AKR1E2	1.57	15.46	3.2997
AKT3	14.99	0.45	-5.0579
ALAD	42.28	20.52	-1.0429
ALAS1	53.95	22.03	-1.2922
ALAS2	0.03	18.91	9.2999
ALCAM	50.92	0.5	-6.6702
ALDH1A1	3.74	92.03	4.621
ALDH1B1	40.95	15.46	-1.4053
ALDH1L2	15.11	36.5	1.2724
ALDH2	119.11	43.83	-1.4423
ALDH3A2	13.39	0.53	-4.659
ALDH3B1	35.7	0.83	-5.4267
ALDH4A1	6.84	14.57	1.0909
ALDH5A1	7.84	17.46	1.1551
ALDH7A1	6.35	0.23	-4.787
ALG1	19.01	8.51	-1.1595
ALG12	10.89	4.41	-1.3042
ALPK3	11	0.1	-6.7813
ALS2CL	8.87	0.37	-4.5833
ALX1	28.71	0.04	-9.4873
AMD1	62.06	27.47	-1.1758
AMDHD2	8.97	25.46	1.5051
AMER1	3.77	1.03	-1.8719
AMHR2	0	52.3	25.6403
AMIGO2	2.4	15.64	2.7041
AMN1	4.07	12.79	1.6519
AMY2B	6.48	1.39	-2.2209
AMZ2	22.78	49.69	1.1252
ANGPT1	0.05	19.98	8.6424
ANK1	3.35	32.41	3.2742
ANK3	0.58	30.27	5.7057
ANKH	1.62	7.32	2.1758
ANKLE1	21.88	2.54	-3.1067
ANKMY2	13.98	36.84	1.3979
ANKRA2	8.14	17.19	1.0785
ANKRD16	2.52	5.72	1.1826
ANKRD18A	15.1	0.01	-10.5602
ANKRD26	1.6	9.19	2.522
ANKRD27	18.39	37.1	1.0125
ANKRD35	7.39	0.02	-8.5294
ANKRD37	1.83	15.07	3.0418
ANKRD44	5.33	0.07	-6.2506
ANKRD55	5.09	2.15	-1.2433
ANKS6	12.6	27.82	1.1427
ANO10	10.31	39.98	1.9552
ANO8	1.46	6.66	2.1896
ANO9	1.3	11.63	3.1613
ANOS1	8.88	0	-23.0821
ANPEP	204.31	5.07	-5.3326
ANTXR2	9.6	51.39	2.4204
ANXA2R	14.65	5.56	-1.3977
ANXA3	3.37	25.42	2.9151
ANXA4	90.62	10.23	-3.147
ANXA6	124.62	13.47	-3.2097
AOC1	20.79	0	-24.3094
AOPEP	4.64	9.32	1.0062
APBB3	11.31	23.69	1.0667
APIP	26.69	82.04	1.62
APLP1	3.53	9.17	1.3773
APMAP	52.75	15.35	-1.7809
APOBEC3B	18.79	45.59	1.2788
APOBR	42.19	5.39	-2.9685
APOL1	10.33	26.24	1.3449
APOL4	0	13.11	23.6442
APOM	4.09	15.33	1.9062
APOO	8.4	41.3	2.2977
AQP10	0.01	3.29	8.3618
AR	11.41	0.02	-9.156
AREG	0.48	15.87	5.0471
AREL1	19.06	8.48	-1.1684
ARG2	0.69	96.22	7.1236
ARHGAP11B	10.52	4.98	-1.0789
ARHGAP15	61.96	5.14	-3.5915
ARHGAP17	75.78	18.6	-2.0265
ARHGAP18	6.65	19.38	1.5431
ARHGAP19	13.07	28.23	1.111
ARHGAP21	5.1	25.46	2.3197
ARHGAP22	0.77	4.45	2.5309
ARHGAP24	0.81	7.7	3.2489
ARHGAP26	12.8	1.07	-3.5805
ARHGAP27	31.87	2.35	-3.7615
ARHGAP45	103.26	9.08	-3.5074
ARHGAP5	0.09	7.69	6.4169
ARHGAP6	0.28	36.13	7.0116
ARHGAP9	95.53	5.03	-4.2473
ARHGEF1	145.91	59.93	-1.2837
ARHGEF10	18.79	5.09	-1.8842
ARHGEF10L	13.93	0.05	-8.122
ARHGEF12	7.65	27.56	1.849
ARHGEF17	19.8	0.21	-6.559
ARHGEF25	6.35	19.57	1.6238
ARHGEF39	28.83	9.11	-1.662
ARHGEF40	11.39	3.7	-1.6222
ARHGEF6	42.91	19.69	-1.1239
ARHGEF9	17.78	0.55	-5.0147
ARID2	19.19	8.99	-1.094
ARID5A	16.19	5.24	-1.6275
ARL11	13.69	1.11	-3.6245
ARL15	3.21	31.27	3.2841
ARL16	52.82	23.9	-1.1441
ARL17A	6.18	16.38	1.4063
ARL17B	10.64	4.15	-1.3583
ARL5B	1.72	13.33	2.9542
ARL6IP6	20.84	45.66	1.1316
ARMC10	23.25	46.74	1.0074
ARMC5	14.85	6.77	-1.1332
ARMC8	21.39	10.52	-1.0238
ARMCX1	12.34	0.8	-3.9472
ARMCX4	6.84	0.05	-7.0959
ARMT1	10.9	33.2	1.6069
ARRB2	21.94	8.95	-1.2936
ARRDC1	103.33	32.53	-1.6674
ARRDC3	9.11	37	2.022
ARRDC4	17.03	38.52	1.1775
ARSA	24.67	6.57	-1.9088
ARSB	22.67	1.46	-3.9567
ARSD	23.25	0.35	-6.0537
ARSK	2.13	6.69	1.6512
ARV1	31.65	73.51	1.2157
ARVCF	1.62	25.3	3.9651
ASAH2B	0.06	12.64	7.7188
ASAP1	24.32	7.99	-1.6059
ASAP3	0.12	38.8	8.3369
ASB13	5.84	16.56	1.5037
ASCC1	9.25	58.07	2.6503
ASCC2	64.74	32.18	-1.0085
ASGR2	4.31	0	-22.0393
ASIC1	9.59	1.46	-2.7156
ASPHD1	39.47	0.26	-7.2461
ATAD1	8.45	17.93	1.0854
ATAD5	8.31	19.43	1.2254
ATF1	7.62	22.04	1.5323
ATF3	3.61	85.3	4.5625
ATF7IP2	18.09	115.54	2.6751
ATG16L1	14.87	6.88	-1.1119
ATG16L2	81.08	31.18	-1.3787
ATG4A	5.84	16.77	1.5218
ATP11A	23.63	9.91	-1.2537
ATP13A1	78.65	34.66	-1.1822
ATP13A2	13.24	27.67	1.0634
ATP1B1	7.3	3	-1.2829
ATP2A3	18.96	205.6	3.4388
ATP2B3	4.75	0.01	-8.8916
ATP2B4	37.71	16.7	-1.1751
ATP6V0A1	27.87	63.9	1.1971
ATP6V1C2	5.37	1.16	-2.2108
ATP7B	1.8	8.76	2.2829
ATP8B4	63.18	0.66	-6.5809
ATRX	21.96	9.46	-1.215
ATXN10	84.7	38.63	-1.1326
ATXN1L	11.39	5.56	-1.0346
ATXN2L	114.54	240.85	1.0723
AUNIP	5.2	22.48	2.1121
AURKB	40.82	125.02	1.6148
AURKC	0.88	5.05	2.5207
AVL9	12.87	30.51	1.2453
B3GALNT1	9.98	1.84	-2.4393
B3GALT6	27.19	5.68	-2.2591
B3GNT7	20.59	0	-24.2954
B3GNT9	3.36	1.6	-1.0704
B4GALNT1	5.03	13.32	1.405
B4GALNT4	0.08	14.96	7.5469
B9D1	5.9	17.3	1.552
BACE1	37.67	1.59	-4.5663
BACH1	9.1	20.35	1.1611
BAHCC1	50.8	11.12	-2.1917
BAIAP2	11.51	34.62	1.5887
BAIAP2L1	0.89	17.18	4.2708
BAIAP3	0.45	6.34	3.8165
BAMBI	0.63	9.1	3.8524
BARX1	131.58	0.23	-9.1601
BASP1	84.97	0.29	-8.1948
BATF	35.87	0.87	-5.3656
BATF2	1.16	5.7	2.2968
BATF3	13.46	2.31	-2.5427
BAX	187.51	66.22	-1.5016
BAZ1A	111.28	15.94	-2.8035
BBC3	4.59	44.65	3.2821
BBIP1	7.56	18.64	1.3019
BBOF1	0.54	7.02	3.7004
BBS4	12.77	46.65	1.8691
BBS5	2.23	6.13	1.4588
BBS7	6.94	16.28	1.2301
BCAR1	4.94	10.16	1.0403
BCAT2	16.72	41.99	1.3285
BCKDHB	15.43	6.33	-1.2855
BCL11A	10.14	0.14	-6.1785
BCL2	41.41	0.61	-6.085
BCS1L	63.52	28.42	-1.1603
BDH1	24	0.07	-8.4214
BEGAIN	9.39	0.13	-6.1745
BEX5	0.55	7.55	3.779
BHLHE22	135.9	0.04	-11.7302
BICD1	6.67	15.18	1.1864
BICDL1	15.22	0.56	-4.7644
BIK	23.19	0.08	-8.1793
BIN1	12.65	3.56	-1.8292
BIN2	48.94	0.3	-7.3499
BIVM	7.66	19.76	1.3672
BLOC1S5	5.87	21.37	1.8642
BLZF1	11.86	25.03	1.0776
BMP2K	12.61	36.59	1.5369
BNIP3	11.35	42.76	1.9136
BOLA1	18.67	0.58	-5.0085
BOP1	126.96	47.18	-1.4281
BPHL	1.59	10.74	2.7559
BRD1	22.9	10.6	-1.1113
BRF1	28.39	11.66	-1.2838
BRI3BP	41.6	10.86	-1.9376
BRSK1	1.83	15.85	3.1146
BST1	65.83	0.02	-11.6845
BTAF1	18.3	41.21	1.1712
BTBD19	5.58	2.08	-1.4237
BTBD7	16.68	4.29	-1.9591
BTN2A2	4.69	11.81	1.3323
BTN3A1	4.39	9.01	1.0373
BTNL9	0.82	62.59	6.2542
BTRC	1.22	8.73	2.8391
BVES	5.33	0.18	-4.8881
C11orf21	11.93	0.42	-4.8281
C11orf24	25.06	65.05	1.3762
C11orf54	7.92	38.38	2.2768
C12orf75	6.6	0.31	-4.4121
C12orf76	12.99	40.68	1.6469
C14orf93	7.03	15.45	1.136
C16orf54	15.42	0.02	-9.5905
C16orf95	2.75	12.77	2.2153
C17orf58	6.67	20.79	1.6401
C17orf75	16.4	45.64	1.4766
C19orf81	2.25	11.78	2.3883
C1orf122	14.28	28.6	1.002
C1orf159	9.26	20.79	1.1668
C1orf162	28.54	2.3	-3.6333
C1orf167	1.55	8.81	2.5069
C1orf21	19.78	0.29	-6.0918
C1orf35	54.53	25.81	-1.0791
C1orf50	21.14	5.08	-2.0571
C1S	4.59	0.93	-2.3032
C2	14.39	2.36	-2.6082
C2CD2L	16.44	34.3	1.061
C2orf69	10.89	4.89	-1.1551
C2orf74	40.52	0.11	-8.525
C2orf76	20.63	7.68	-1.4256
C2orf88	0.33	19.26	5.867
C3	41.72	3.61	-3.5307
C3orf38	15.36	7.01	-1.1317
C3orf80	13.16	0.67	-4.2959
C4orf33	7.23	32.92	2.1869
C5orf34	5.94	15.92	1.4223
C6orf136	6.25	29.17	2.2226
C6orf52	0	7.21	22.7816
C8orf82	12.74	5.09	-1.3236
C8orf88	6.16	51.04	3.0506
CA11	5.75	24.11	2.068
CA3	5.58	0.58	-3.2661
CA8	1.19	16.87	3.8254
CACNA1A	5.53	0.22	-4.6517
CACNA2D3	20.35	0.06	-8.4058
CACNA2D4	25.47	0.69	-5.2061
CACNB1	7.93	3.41	-1.2175
CALB1	0.22	40.75	7.5331
CALHM6	6.56	0.07	-6.5502
CAMK1	69.32	6.65	-3.3818
CAMK2D	33.29	0.15	-7.794
CAMK2G	11.52	24.39	1.0821
CAND2	2.6	8.11	1.6412
CAP2	3.2	0.08	-5.3219
CAPN15	50.03	22.46	-1.1554
CAPN3	19.91	1.08	-4.2044
CARD11	2.32	28.89	3.6384
CARD16	37.99	0.09	-8.7215
CARD6	6.97	3.06	-1.1876
CARD8	62.2	19.87	-1.6463
CARD9	129.28	27.74	-2.2205
CARMIL2	1.01	3.94	1.9638
CARS2	53.75	22.9	-1.2309
CASP1	73.43	0	-26.1299
CASP4	57.22	0.31	-7.5281
CASP6	6.23	30.71	2.3014
CASP7	9.11	22.64	1.3134
CASP8AP2	28.05	11.75	-1.2553
CASP9	5.73	25.25	2.1397
CASS4	1.56	11.56	2.8895
CAT	251.99	80.46	-1.647
CATSPER1	15.66	0.81	-4.273
CAV1	18.5	0.34	-5.7658
CAV2	4.12	24.06	2.5459
CAVIN1	0.54	44.89	6.3773
CAVIN2	0.18	28.49	7.3063
CBR1	45.92	14.93	-1.6209
CBX2	4.74	10.88	1.1987
CBX6	34.26	6.4	-2.4204
CCDC115	17.56	62.21	1.8249
CCDC136	5.44	33.36	2.6164
CCDC142	13.38	5.63	-1.2489
CCDC149	5.92	0.03	-7.6244
CCDC150	5.59	11.2	1.0026
CCDC152	0	8.94	23.0918
CCDC163	1.98	8.26	2.0606
CCDC169	3.36	8.53	1.3441
CCDC28B	9.4	39.06	2.055
CCDC30	6.22	1.01	-2.6226
CCDC6	5.53	12.59	1.1869
CCDC71	28.96	7.07	-2.0343
CCDC71L	2.62	65.1	4.635
CCDC74A	0.9	16.42	4.1894
CCDC77	8.12	17.01	1.0668
CCDC78	15.05	4.02	-1.9045
CCDC88B	80.69	17.16	-2.2333
CCDC92	13.74	6.17	-1.155
CCL23	26.46	0	-24.6573
CCL5	61.74	0.53	-6.8641
CCNA1	9.94	0.05	-7.6351
CCNB1IP1	49.22	106.91	1.1191
CCND1	4.09	1.29	-1.6647
CCND2	0.29	14.95	5.6879
CCNE2	26.9	9.21	-1.5463
CCNH	31.95	74.59	1.2232
CCNI2	1.3	3.21	1.3041
CCNYL1	14.45	5.6	-1.3676
CCP110	21.81	10.16	-1.1021
CCPG1	32.36	121.5	1.9087
CCR1	25.52	0.02	-10.3173
CCR2	95.98	0.01	-13.2284
CCRL2	0.99	5.4	2.4475
CCSAP	16.52	7.35	-1.1684
CCZ1B	85	36.86	-1.2054
CD14	4.86	0.39	-3.6394
CD163L1	10.8	1.48	-2.8674
CD1D	23.7	0.08	-8.2107
CD24	1.03	36.8	5.159
CD244	20.09	0	-24.26
CD276	44.29	6.53	-2.7618
CD2AP	9.91	22.82	1.2033
CD300LF	30.15	0.03	-9.9729
CD302	12.79	0.06	-7.7358
CD36	9.91	0.36	-4.7828
CD37	190.72	13.2	-3.8528
CD38	26.08	0.23	-6.8252
CD3D	0.16	10.4	6.0224
CD4	72.96	0.24	-8.2479
CD44	31.31	2.21	-3.8245
CD55	15.01	88.76	2.564
CD58	15.13	30.36	1.0048
CD69	0	68	26.019
CD74	94.56	1.58	-5.9032
CD80	0.04	13.71	8.421
CD82	37.04	4.24	-3.1269
CD93	39.21	0.07	-9.1296
CDA	8.02	0.24	-5.0625
CDC14A	7.91	18.26	1.2069
CDC25B	7.48	20.66	1.4657
CDC25C	11.71	32.57	1.4758
CDC42BPA	0.21	26.21	6.9636
CDC42EP1	12.09	34.33	1.5057
CDC42EP3	16.08	1.92	-3.0661
CDC42EP4	3.11	15.25	2.2938
CDCA7L	44.85	3.01	-3.8973
CDCP1	0.3	7.45	4.6342
CDH2	3.15	0.14	-4.4918
CDH23	9.81	0.37	-4.7287
CDH24	1.59	6.16	1.9539
CDIP1	15.63	0.66	-4.5657
CDK14	4.02	0.61	-2.7203
CDK18	7.8	0.94	-3.0527
CDK20	17.84	1.08	-4.046
CDK6	37.01	18.44	-1.0051
CDK7	24.1	51.77	1.1031
CDK8	7.51	20.98	1.4821
CDKAL1	3.84	12.5	1.7027
CDKN1C	1.17	8.5	2.861
CDKN2C	246.55	67.48	-1.8693
CDO1	5.09	0.06	-6.4065
CDR2L	2.04	8.8	2.1089
CDRT4	0.36	10.66	4.8881
CDT1	44.94	116.13	1.3697
CDYL2	3.35	0.13	-4.6876
CEACAM21	5.53	0.75	-2.8823
CEACAM6	12.31	0.12	-6.6806
CEBPB	11.77	31.11	1.4023
CEBPD	48.77	6.4	-2.9298
CEBPE	6.58	0.12	-5.777
CELF2	28.64	5.07	-2.498
CELSR1	14.12	0.12	-6.8785
CELSR2	4.78	9.75	1.0284
CEMIP2	2.92	13.36	2.1939
CEMP1	1.94	5.5	1.5034
CENATAC	25.71	12.77	-1.0096
CENPH	21.64	118.32	2.4509
CENPN	63.1	212.48	1.7516
CENPS-CORT	2.39	7.78	1.7028
CEP290	7.69	19.33	1.3298
CEP41	10.74	3.84	-1.4838
CEP44	9.77	27.3	1.4825
CEP63	25.92	10.59	-1.2914
CEP70	13.79	28.48	1.0463
CEP85	31.29	70.56	1.1731
CERS1	8.17	2.05	-1.9947
CERS6	28.75	5.09	-2.4978
CES3	9.35	3.06	-1.6114
CFAP161	0.01	17.64	10.7845
CFAP251	0.46	11.74	4.6737
CFAP97	7.94	24.42	1.6209
CFH	0.06	74.75	10.2829
CFP	7.29	0.8	-3.1878
CGAS	18.74	0.27	-6.117
CGREF1	23.89	0.55	-5.4408
CHAC1	5.83	60.53	3.3761
CHCHD6	6.02	20.67	1.7797
CHD8	51.46	19.57	-1.3948
CHKB	63.63	15.04	-2.0809
CHML	11.17	25.44	1.1875
CHMP4C	0.01	10.88	10.0873
CHMP7	49.2	19.76	-1.3161
CHORDC1	61.59	30.31	-1.0229
CHPF	10.21	27.72	1.4409
CHPT1	20.19	71.06	1.8154
CHST11	25.82	12.76	-1.0169
CHST14	20.44	9.62	-1.0873
CHST2	0.78	12.65	4.0195
CHSY1	40.25	9.1	-2.1451
CIB2	1.11	20.51	4.2077
CIBAR1	27.3	3.9	-2.8074
CIDEB	27.96	0.18	-7.2792
CISD1	10.53	36.34	1.7871
CISD2	22.02	49.8	1.1773
CISD3	23.36	9.97	-1.2284
CISH	7.62	93.74	3.6208
CKAP4	27.89	0.35	-6.3162
CKM	9.6	0.18	-5.737
CLCC1	10.12	32.9	1.7009
CLDN23	5.86	1.28	-2.1948
CLEC12A	6.19	0.03	-7.6888
CLEC18B	0.27	7.64	4.8225
CLEC2D	1.78	5.64	1.6638
CLGN	6.94	15.35	1.1452
CLIC2	1.24	56.68	5.5144
CLIP1	11	34.79	1.6612
CLIP4	3.93	0.17	-4.5309
CLK4	21.93	10.77	-1.0259
CLPB	32.14	12.62	-1.3487
CLSTN1	93.45	26.48	-1.8193
CLSTN2	10.04	0.05	-7.6496
CLSTN3	4.79	12.46	1.3792
CLTCL1	64.99	8.04	-3.015
CLU	27.47	0.94	-4.8691
CLYBL	7.73	3.18	-1.2814
CMBL	0.97	69.27	6.1581
CMC2	85.42	203.36	1.2514
CMC4	4.84	16.24	1.7465
CMTM6	44.81	21.24	-1.077
CMTM7	30.52	0.27	-6.8206
CNFN	5.6	0.48	-3.5443
CNIH3	5.49	0.68	-3.0132
CNN1	0.23	3.63	3.9803
CNN3	16.35	0.79	-4.3713
CNOT10	29.95	66.57	1.1523
CNOT9	41.77	20.71	-1.0121
CNRIP1	5.73	1.43	-2.0025
CNTLN	11.18	0.1	-6.8048
CNTN4	7.33	0.02	-8.5176
CNTNAP3	5.36	0.1	-5.7441
CNTNAP3B	10.88	1.08	-3.3326
COA1	54.15	142.5	1.3959
COCH	7.84	68.94	3.1364
COG5	10.57	29.44	1.4778
COG6	4.73	11.68	1.3041
COL14A1	0.15	3.72	4.6323
COL23A1	21.12	0.09	-7.8745
COL4A1	8.58	0.01	-9.7447
COL4A2	2.82	9.68	1.7793
COL6A1	16.73	0.6	-4.8013
COL6A2	10.1	3.31	-1.6095
COL6A3	0.67	16.55	4.6265
COL8A2	28.28	0.04	-9.4655
COL9A3	14.17	3.41	-2.055
COLGALT2	3.64	33.97	3.2223
COMMD9	31.6	11.17	-1.5003
COMTD1	5.08	21.08	2.053
COPG2	12.37	41.55	1.748
COPZ2	19.98	0.94	-4.4098
COQ10A	7.64	24.02	1.6526
CORO1A	353.89	13.86	-4.6743
CPE	14.01	0.5	-4.8084
CPEB1	0.89	15.81	4.1509
CPEB2	15.84	2.25	-2.8156
CPEB4	3.25	25.84	2.9911
CPLANE2	6.39	13.87	1.1181
CPM	55.61	0.12	-8.8562
CPNE2	63.6	15.23	-2.0621
CPNE8	26.89	3.43	-2.9708
CPT1A	56.25	11.49	-2.2915
CPT1B	30.76	7.28	-2.079
CPT1C	0.5	8.36	4.0635
CPVL	37.5	0.85	-5.4633
CPZ	0.13	68.9	9.0498
CR1L	0.04	19.34	8.9173
CRABP1	44.74	0.28	-7.32
CRABP2	0.57	4.04	2.8253
CRACR2B	15.82	36.31	1.1986
CRBN	15.15	40.59	1.4218
CREB1	34.33	15.5	-1.1472
CREB3L1	0.67	9.83	3.875
CREM	5.01	59.17	3.562
CRIP1	101.82	0.51	-7.6413
CRLF3	5.95	26.51	2.1556
CRPPA	0.69	6.88	3.3177
CRTC1	7.33	2.63	-1.4788
CRTC2	38.32	17.19	-1.1565
CRY1	4.83	25.22	2.3845
CRYBG1	7.1	0.15	-5.5648
CRYBG2	0.09	18.46	7.6802
CRYBG3	5.14	0.08	-6.0056
CRYZ	6.6	46.24	2.8086
CRYZL1	22.84	46.2	1.0163
CSAG3	0.07	23.8	8.4094
CSF1R	35.54	0.11	-8.3358
CSF2RA	12.75	0.08	-7.3163
CSF2RB	9.97	0.16	-5.9614
CSF3R	134.67	5.14	-4.7115
CSKMT	2.92	20.25	2.7939
CSMD1	0.03	13.16	8.7769
CSRNP1	3.22	13.46	2.0635
CSRP1	101.14	33.81	-1.5808
CSTF2T	7.76	18.86	1.2812
CT45A2	0	10.58	23.3348
CT55	0.07	42.74	9.254
CTAG2	0.04	13.55	8.404
CTBP2	20.74	1.36	-3.9307
CTCF	42.05	18.65	-1.1729
CTDP1	17.54	5.86	-1.5817
CTH	1.22	97.31	6.3176
CTNNAL1	13.9	49.5	1.8323
CTNND1	12.45	38.04	1.6114
CTNS	4.1	10.69	1.3826
CTSA	117.33	32.26	-1.8628
CTSF	3.16	8.39	1.4087
CTSO	6.69	0.27	-4.631
CTSV	11.62	0.81	-3.8425
CUL2	9.18	20.73	1.1752
CUL9	39.02	18.69	-1.0619
CUX1	14.21	36.58	1.3641
CX3CR1	16.93	0.01	-10.7252
CXCL11	0	16.69	23.9925
CXCL2	0.67	7.69	3.5207
CXCL3	0.07	15.05	7.7482
CXCL8	4.77	25.63	2.4258
CXCR2	20.88	0.12	-7.4429
CXCR4	40.81	0.24	-7.4097
CXXC1	80.82	34.89	-1.2119
CYB561	6.31	31.38	2.3141
CYB561D2	26.43	7.98	-1.7277
CYB5A	47.69	15.09	-1.6601
CYBC1	131.41	47.8	-1.459
CYFIP2	5.27	14.67	1.477
CYLD	8.45	3.97	-1.0898
CYP1B1	24.39	0.13	-7.5516
CYP27A1	5.74	0.12	-5.5799
CYP2R1	4.47	53.47	3.5804
CYP2S1	14.04	1.14	-3.6224
CYTH4	49.41	0.23	-7.747
DAB2	6.96	18.87	1.4389
DAGLB	22.78	6.47	-1.8159
DALRD3	29.83	14.58	-1.0328
DAPK1	11.1	24.54	1.1446
DAPK2	0.88	5.48	2.6386
DAPP1	12.3	3.6	-1.7726
DBNDD1	1.04	8.85	3.0891
DBNDD2	19.16	40.11	1.0659
DBNL	131.27	34.61	-1.9233
DBR1	19.58	8.19	-1.2574
DCAF1	16.11	7.7	-1.065
DCAF12L1	7.23	0.01	-9.4977
DCAF12L2	5.76	0.02	-8.1699
DCAF16	10.95	36.84	1.7503
DCAF17	7.54	19.85	1.3965
DCAF4L2	0.01	11.53	10.171
DCAKD	12.98	35.06	1.4335
DCBLD2	5.7	2.53	-1.1718
DCHS2	0.01	6.41	9.324
DCLRE1A	5.05	12.92	1.3553
DCP2	18.16	41.79	1.2024
DCPS	33.23	8.69	-1.9351
DDAH2	14.3	38.49	1.4285
DDIT3	56.83	230.33	2.019
DDR1	0.44	23.23	5.7223
DDX60L	38.11	3.76	-3.3414
DENND1A	45.8	18.74	-1.2892
DENND2B	3.03	0.93	-1.704
DENND2D	25.89	0.07	-8.5308
DENND3	74.29	1.52	-5.611
DENND5A	14.67	42.02	1.5182
DEPDC5	9.86	4.42	-1.1575
DEPTOR	8.47	0.29	-4.8682
DERPC	19.18	8.97	-1.0964
DES	0.11	12.11	6.7825
DEUP1	0.84	14.76	4.1352
DGAT1	80.71	36.8	-1.133
DGAT2	31.63	1.63	-4.2783
DGCR2	25.47	57.32	1.1702
DGCR6	3.03	14.28	2.2366
DGKD	42.69	17.67	-1.2726
DGLUCY	40.53	15.94	-1.3463
DHDH	0.17	4.93	4.858
DHODH	11.41	5.07	-1.1702
DHRS1	6.74	17	1.3347
DHRS11	3.6	39.06	3.4396
DHRS12	6.57	3.27	-1.0066
DHRS2	0.34	52.13	7.2604
DHRS3	2.25	12.76	2.5036
DHRS4	49.26	23.16	-1.0888
DHRS7	14.64	34.56	1.2392
DHRSX	11.72	5.54	-1.081
DHX16	17.16	38.8	1.177
DHX32	1.91	11.64	2.6074
DIAPH2	7.83	0.2	-5.2909
DIP2B	4.43	11.91	1.4268
DIPK1A	0.94	5.11	2.4426
DIPK2A	9.7	4.03	-1.2672
DIRAS1	15.03	3.82	-1.9762
DIRAS3	0.03	21.55	9.4885
DISC1	9.92	0.05	-7.6322
DLG3	1.19	7.64	2.6826
DLG5	4.59	23.45	2.353
DLK1	0	38.69	25.2055
DLX1	6.77	24.9	1.8789
DLX2	0.08	5.08	5.9887
DMC1	1.23	10.56	3.1019
DMD	0.51	19.62	5.2657
DMPK	3.92	30.95	2.981
DMRT2	7.29	0.03	-7.9248
DMRTA2	33.09	0	-24.9799
DMWD	4.43	19.73	2.155
DMXL1	7.49	20.07	1.422
DMXL2	32.6	101.35	1.6364
DNA2	9.87	27.74	1.4908
DNAAF3	0.42	18.7	5.4765
DNAH1	5.82	1.88	-1.6303
DNAH14	13.17	85.4	2.697
DNAJA4	53.26	0.38	-7.1309
DNAJB4	6.87	17.47	1.3465
DNAJC10	19.05	43.75	1.1995
DNAJC5B	22.14	0	-24.4002
DNAJC6	1.38	23.98	4.1191
DNHD1	8.48	18.06	1.0907
DNMT3A	17.37	8.61	-1.0125
DNMT3B	3.2	30.17	3.237
DOC2A	10.39	1.23	-3.0785
DOCK10	34.97	0.34	-6.6844
DOCK11	17.52	38.03	1.1181
DOCK5	11.95	0.1	-6.9009
DOCK9	0.66	9.77	3.8878
DOK1	41.58	16.94	-1.2955
DOK2	65.18	0.71	-6.5205
DOK3	75.14	12.88	-2.5444
DOK4	2.4	10.59	2.1416
DOLPP1	9.8	22.22	1.181
DONSON	22.27	67.45	1.5987
DOP1A	8.96	3.58	-1.3235
DOP1B	12.07	1.25	-3.2714
DPCD	7.35	15.3	1.0577
DPY19L1	8.33	21.48	1.3666
DPYD	29.35	0.14	-7.7118
DPYSL2	11.61	1.48	-2.9717
DSG2	9.43	50.2	2.4124
DST	31	10.24	-1.5981
DSTYK	4.51	11.17	1.3084
DTNA	23.12	0.46	-5.6514
DTNBP1	7.76	35.72	2.2026
DTWD2	1.33	8.87	2.7375
DTX2	8.09	19.66	1.2811
DUS4L	5.52	18.07	1.7109
DUSP1	0.97	14.63	3.9148
DUSP16	0.9	6.28	2.8028
DUSP2	7.12	0	-22.7634
DUSP23	50.65	18.51	-1.4523
DUSP3	45.53	16	-1.5087
DUSP6	19.87	0.08	-7.9564
DUSP7	31.54	5.89	-2.4208
DYNC2I1	4.88	23.25	2.2523
DYNC2I2	40.67	113.77	1.4841
DYNC2LI1	11.99	31.7	1.4027
DYRK1B	1.5	6.28	2.0658
DYRK2	11.16	3.03	-1.8809
DYRK3	0.74	9.81	3.7287
DYRK4	5.09	19.61	1.9459
DZANK1	28.69	0.09	-8.3164
DZIP1	16.31	0.02	-9.6715
DZIP1L	9	0.54	-4.0589
DZIP3	1.84	8.13	2.1435
E2F2	5.46	11.95	1.13
E2F3	9.35	23.19	1.3105
EAF2	54.96	9.5	-2.5324
EBPL	43.14	21.46	-1.0074
ECD	7.68	27.07	1.8175
ECE1	5.58	32.36	2.5359
ECHDC3	2.64	9.51	1.8489
ECI1	31.24	166.13	2.4108
ECI2	10.44	103.48	3.3092
EDARADD	0.72	12.2	4.0827
EDEM3	52.04	23.73	-1.1329
EEF1AKMT1	17.41	4.99	-1.8028
EFCAB10	0.22	17.45	6.3096
EFCAB11	7.26	16.5	1.1844
EFEMP2	21.85	5.19	-2.0738
EFHD1	0.93	15.25	4.0354
EFNA3	0.72	4.03	2.4847
EFNB1	6.71	0.93	-2.851
EGFL8	2.04	13.54	2.7306
EGLN1	63.59	29.29	-1.1184
EGLN3	0.17	12.71	6.2243
EGR1	24.32	54.42	1.162
EHD2	5.5	28.94	2.3956
EHD4	13.87	3.96	-1.8084
EHMT1	64.46	27.73	-1.217
EID2B	2.65	11.6	2.1301
EIF2AK3	8.25	18.05	1.1295
EIF4G3	70.42	34.76	-1.0186
EIF5	159.74	74.73	-1.096
ELAC1	12.32	4.1	-1.5873
ELF1	83.21	26.94	-1.627
ELK3	13.57	3.45	-1.9758
ELMO1	20.23	1.88	-3.4277
ELMOD2	6.04	13.47	1.1571
ELOVL5	76.99	168.6	1.1309
ELOVL6	0.06	25.37	8.7239
ELOVL7	0.84	14.29	4.0885
EMC1	54.37	25.31	-1.1031
EME2	16.9	4.24	-1.9949
EMID1	2.79	21.57	2.9507
EMILIN2	46.54	0.14	-8.3769
EMP3	95.93	224.42	1.2261
ENAH	7.01	0.39	-4.1679
ENG	58.5	2.5	-4.5484
ENHO	3.21	0.05	-6.0045
ENO2	1.38	43.71	4.9852
ENPP3	0.03	5.98	7.639
ENTPD5	6.55	13.31	1.0229
EPB41	13.63	161.53	3.5669
EPB41L5	1.31	8.37	2.6757
EPC1	6.02	12.22	1.0214
EPCAM	0.55	46.15	6.3908
EPDR1	23.83	0.1	-7.8966
EPHB4	5.75	27.77	2.2719
EPHX1	35.86	15.84	-1.1788
EPHX2	17.29	54.68	1.6611
EPS8L2	3.1	10.29	1.7309
EPS8L3	4.93	0	-22.2332
ERBB2	2.39	6.11	1.3542
ERCC6	3.24	8.22	1.3431
ERICH2	0.05	10.49	7.7128
ERMAP	53.94	19.03	-1.5031
ERN1	4.23	19.47	2.2025
ERO1A	14.84	31.11	1.0679
ESCO1	7.54	19.31	1.3567
ESPN	4.74	0.29	-4.0308
ESRRB	0.06	32.22	9.0688
ETFRF1	10.49	21.94	1.0645
ETS1	16.36	2.05	-2.9965
ETV1	0.27	15.22	5.8169
ETV4	3.31	41.87	3.661
ETV5	4.81	18.37	1.9332
ETV6	6.52	2.37	-1.46
EVA1B	2.26	9.75	2.1091
EVI2B	18.06	3.46	-2.384
EXOC4	19.41	39.18	1.0133
EXOC6	11.02	40.47	1.8767
EXOC7	41.02	18.79	-1.1264
EXOC8	16.32	7.78	-1.0688
EXOG	6.34	13.84	1.1263
EXOSC1	28.35	64.24	1.1801
EXOSC3	112.58	54.1	-1.0573
EXTL2	4.49	16.86	1.9088
F11R	14.96	41.32	1.4657
F12	0.21	9.92	5.5619
F13A1	11.82	0.01	-10.2069
F2R	2.72	10.27	1.9168
F2RL3	1.83	8.28	2.1778
F3	10.8	0.11	-6.6174
F8A3	9.28	0.01	-9.8578
FAAH	12.61	0.92	-3.7768
FAAP20	29.62	86.66	1.5488
FADS3	5.45	39.14	2.8443
FAHD2A	11.56	41.54	1.8454
FAHD2B	9.02	42.14	2.224
FAIM	6.95	3.32	-1.0658
FAM110A	2.61	5.59	1.0988
FAM111A	43.72	21.04	-1.0552
FAM111B	5.01	0.15	-5.0618
FAM117A	14.71	55.77	1.9227
FAM131A	3.23	10.28	1.6702
FAM135A	5.84	15.52	1.4101
FAM13A	1.07	12.46	3.5416
FAM13B	21.14	10.28	-1.0401
FAM149B1	4.85	18.4	1.9236
FAM163A	12.35	0.01	-10.2702
FAM184A	3.12	16.26	2.3817
FAM20C	25.48	0.05	-8.9932
FAM210B	5.21	40.61	2.9625
FAM221A	6.01	0.11	-5.7718
FAM222B	4.52	10	1.1456
FAM227B	0.93	15.55	4.0635
FAM229A	3.81	15.65	2.0383
FAM241B	2.51	18.36	2.8708
FAM3A	19.55	54.77	1.4862
FAM43A	20.66	0.78	-4.7272
FAM47E	0.3	12.46	5.3762
FAM76A	2.24	6.38	1.5101
FAM89A	14.77	68.51	2.2136
FAM98C	11.9	28.96	1.2831
FANCC	6.69	15.13	1.1773
FAR2	34.57	6.83	-2.3396
FAT1	50.8	7.53	-2.7541
FAXDC2	0.32	10.03	4.9701
FBLN1	4.28	0.23	-4.2179
FBN2	23.62	0.01	-11.2056
FBP1	17.02	0	-24.0207
FBRSL1	42.17	20.19	-1.0626
FBXL13	0.34	73.83	7.7625
FBXL15	6.27	19.27	1.6198
FBXL16	0.11	18.77	7.4148
FBXL2	1.29	4.03	1.6434
FBXL6	45.37	15.6	-1.5402
FBXO10	13.55	5.31	-1.3515
FBXO17	0.05	21.75	8.7648
FBXO31	6.54	15.19	1.2158
FBXO41	11.78	1.73	-2.7675
FBXO45	8.96	18.03	1.0088
FBXO6	7.47	35.64	2.2543
FBXO8	6.79	15.15	1.1578
FCGR2B	0.5	5.65	3.4982
FCHO1	10.45	43.8	2.0674
FCHSD2	16.73	6.6	-1.3419
FCRLA	0.03	4.89	7.3487
FCSK	7.29	14.94	1.0352
FDXR	7.3	69.24	3.2456
FECH	18.9	63.38	1.7456
FES	171.97	2.14	-6.3284
FGD3	23.41	0.56	-5.3856
FGF11	0.2	5.84	4.8679
FGF13	1.03	63.2	5.9392
FGF2	0.85	8.64	3.3455
FGFR1	27.71	0.54	-5.6813
FGFR1OP2	58.33	29.02	-1.0072
FGFR4	4.33	17.08	1.9799
FGGY	5.8	15.85	1.4504
FHIT	0.45	7.05	3.9696
FHL1	10.05	1.19	-3.0782
FHL2	15.41	31.75	1.0429
FHL3	7.31	58.85	3.0091
FIG4	26.27	7.27	-1.8534
FILIP1L	13.72	1.57	-3.1274
FKBP14	6.18	15.06	1.285
FLI1	51.26	0.04	-10.3236
FLNA	81.87	263.97	1.689
FLNC	0.29	72.23	7.9604
FLRT1	7.19	0.54	-3.735
FLT3	23.02	0	-24.4564
FLT3LG	3.99	8.14	1.0286
FLYWCH2	21.69	45.86	1.0802
FMC1-LUC7L2	22.86	10.27	-1.1544
FMNL3	3.75	7.68	1.0342
FMO5	9.38	0.54	-4.1186
FN3K	5.56	14.61	1.3938
FNBP1	18.04	6.71	-1.4268
FNDC4	0.04	5.15	7.0084
FNIP2	3.2	9.23	1.5283
FOCAD	20.69	1.84	-3.4912
FOS	95.9	14.91	-2.6853
FOSL2	25.46	1.04	-4.6136
FOXA3	0.01	4.37	8.7713
FOXD1	28.66	0.49	-5.8701
FOXD4	14.49	0.73	-4.311
FOXH1	0.36	17.17	5.5757
FOXL2	1.66	6.95	2.0658
FOXN3	18.76	0.85	-4.4641
FOXO4	2.66	13.28	2.3198
FOXP1	19.34	7.63	-1.3418
FOXP2	21.73	0.01	-11.0853
FRMD4A	8.12	3.27	-1.3122
FRMD4B	8.75	0.26	-5.0727
FRRS1	2.97	14.81	2.318
FRY	67.18	0.05	-10.3919
FSTL1	9.16	0.23	-5.3156
FUCA1	5.82	17.39	1.5792
FUNDC1	0.15	28.17	7.553
FUT1	0.03	48.78	10.6671
FUT11	3.25	16.92	2.3802
FUT4	73.45	4.86	-3.9177
FUT7	37.09	0.02	-10.8567
FUT8	15.04	6.47	-1.217
FUZ	1.84	5.51	1.5823
FYB1	13.84	5.86	-1.2399
FYN	32.16	15.25	-1.0765
FYTTD1	12.88	38.79	1.5906
FZD4	0.77	9.38	3.6067
FZD6	16.88	0.14	-6.9137
GAB2	8.08	54.42	2.7517
GABARAPL1	3.75	29.48	2.9748
GABBR1	0.12	23.18	7.5937
GABRE	1.94	73.36	5.2409
GAD1	0.02	10.73	9.0674
GAGE1	0.05	57.54	10.1684
GAGE12F	0	5.87	22.4849
GAGE13	0	36.6	25.1253
GAGE2A	0	43.29	25.3675
GALE	15.15	71.81	2.2449
GALM	10.48	53.24	2.3449
GALNS	27.58	7.02	-1.9741
GALNT12	10.9	55.3	2.343
GALNT5	0.02	20.6	10.0084
GALNT6	6.35	2.69	-1.2392
GALT	58.16	19.93	-1.5451
GANC	31.97	13.27	-1.2686
GAPT	17.58	0.02	-9.7796
GARNL3	4.59	1.78	-1.3666
GARRE1	0.78	13.4	4.1026
GAS7	6.32	0.16	-5.3038
GATA1	0.04	132.27	11.6912
GATA2	13.94	98.18	2.8162
GATM	25.43	0.86	-4.886
GBP3	6.17	0.04	-7.2691
GCA	14.35	0.89	-4.0111
GCAT	8.45	73.46	3.1199
GCC2	8.07	18.41	1.1898
GCDH	25.62	8.55	-1.5833
GCHFR	9.11	47.75	2.39
GCNT1	10.03	0.15	-6.0632
GDA	0.37	19.25	5.7012
GDPD1	0.54	5.9	3.4497
GEMIN6	13	6	-1.1155
GET1	24.73	63.66	1.3641
GFI1	144.75	1.13	-7.0011
GFI1B	0	28.67	24.773
GFPT1	19.28	76.6	1.9902
GGACT	11.78	2.37	-2.3134
GGT1	78.59	12.16	-2.6922
GGT7	5.28	29.06	2.4604
GIMAP2	15.7	2.48	-2.6624
GIMAP5	6.27	0.06	-6.7073
GIPC3	10.45	4.23	-1.3048
GIPR	5.84	23.5	2.0086
GIT1	33.89	15.13	-1.1634
GIT2	35.42	16.83	-1.0735
GK5	4.3	10.37	1.27
GLB1L2	0.18	14.29	6.3109
GLCCI1	29.84	7.54	-1.9846
GLCE	5.43	18.24	1.7481
GLDC	6.86	0.08	-6.422
GLIPR1	8.58	1.38	-2.6363
GLIPR2	20.49	3.34	-2.617
GLMP	33.02	15.36	-1.1042
GLRX	34.5	8.27	-2.0606
GMDS	8.12	21.85	1.4281
GMFG	432.06	69.23	-2.6418
GMIP	41.69	10.73	-1.9581
GMNN	28.49	102.49	1.847
GMPPA	30.66	86.58	1.4977
GMPR	1.03	68.65	6.0585
GNA11	6.05	15.86	1.3904
GNA15	18.44	0.22	-6.3892
GNAQ	28.95	6.64	-2.1243
GNB1L	2.85	42.21	3.8886
GNB3	1.16	6.8	2.5514
GNB5	32.67	1.28	-4.6737
GNL1	18.71	52	1.4747
GNL3	165.51	71.36	-1.2137
GOLGA6L9	0.77	11.1	3.8496
GOLGA8B	15.49	61.28	1.9841
GOLGA8H	6.39	0.11	-5.8602
GOLGA8K	10.1	0.06	-7.3952
GOLGA8M	27.69	0.04	-9.4351
GOLGA8Q	22.93	0	-24.4507
GOLGA8R	40.6	0.51	-6.3148
GOLGA8T	4.63	0	-22.1426
GOPC	43.92	18.36	-1.2583
GOT1	7.89	130.83	4.0515
GP1BB	3.16	8.82	1.4809
GPAT3	1.2	26.87	4.4849
GPATCH2	9.67	0.35	-4.7881
GPATCH2L	29.88	11.69	-1.3539
GPC1	3.42	0.92	-1.8943
GPC3	50.76	0.11	-8.85
GPC4	7.39	0.03	-7.9444
GPNMB	10.25	0.76	-3.7535
GPR132	7.53	0.43	-4.1302
GPR137B	4.97	0.82	-2.5995
GPR27	10.13	0.02	-8.9843
GPR35	8.97	0.81	-3.4691
GPX7	55.85	0.08	-9.4473
GRAMD1B	15.4	0.22	-6.1293
GRAMD2B	5.57	0.43	-3.6953
GRAMD4	56.7	14.55	-1.9623
GRAP	5.69	0.2	-4.8303
GRAP2	0	87.92	26.3897
GRB10	8.35	58.45	2.8074
GRB7	0.04	3.11	6.2807
GRHL1	0.34	6.93	4.3492
GRIA3	4.53	0	-22.1111
GRIK5	0.21	4.32	4.3626
GRIP1	6.58	0.88	-2.9025
GRTP1	0.47	16.22	5.109
GRWD1	35.76	14.2	-1.3325
GSAP	10.86	0.09	-6.9149
GSDMB	3.37	13.01	1.9488
GSDMD	82.49	7.39	-3.4806
GSKIP	9.22	33.45	1.8592
GSN	80.52	13.37	-2.5903
GSTM1	62.1	0	-25.8881
GSTM3	135.49	8.18	-4.0499
GSTM4	17.44	45.93	1.397
GTDC1	11.23	3.96	-1.5038
GTF2H4	10.95	42.98	1.9727
GTF2IRD1	7.89	21.36	1.4368
GTPBP10	8.67	19.22	1.1485
GTPBP3	22.68	48.99	1.1111
GTPBP6	33.99	13.06	-1.38
GTSE1	43.21	21.29	-1.0212
GUCD1	92.81	30.15	-1.6221
GULP1	0.24	13.17	5.7781
GYPA	0.01	47.1	12.2014
GYPB	0	26.43	24.6557
GYPE	0.28	25.31	6.4981
GYS1	43.56	11.11	-1.9711
H1-4	0.65	5.37	3.0464
H2AC11	0.61	51.25	6.3926
H2AC13	0.1	89.14	9.7999
H2AC15	0.01	6.3	9.2991
H2AC17	0.9	19.68	4.4507
H2AC19	4.89	30.91	2.6602
H2AC20	5.97	0.95	-2.6517
H2AC8	0.21	42.37	7.6565
H2AJ	29.03	0.15	-7.5964
H2BC13	0.6	11.28	4.2327
H2BC15	0.64	40.26	5.9751
H2BC17	0.97	43.57	5.4892
H2BC21	1.56	45.22	4.8573
H2BC4	1.08	72.82	6.0752
H2BC5	1.65	74.04	5.4878
H2BC7	0.23	14.31	5.9592
H2BC8	0.47	34.75	6.2082
H3C10	0.34	67.57	7.6347
H3C13	0.62	5.8	3.2257
H3C2	0.21	21.13	6.6528
H4C12	2.3	48.78	4.4066
H4C15	4.59	26.08	2.5064
H4C5	0.26	9.37	5.1715
H4C9	0.13	17.06	7.036
H6PD	17.92	6.34	-1.499
HAAO	18.3	0	-24.1253
HACD2	8.8	4.3	-1.0332
HACD3	23.13	50.83	1.1359
HACD4	6.01	0	-22.5189
HACL1	14.45	34.74	1.2655
HAL	22.03	0.03	-9.5202
HBA2	0	148.97	27.1504
HBB	0	62.94	25.9075
HBP1	12.31	38.79	1.6559
HBQ1	0.46	31.01	6.075
HBZ	0.06	55.88	9.8631
HCK	26.54	0.35	-6.2447
HCN3	2.11	7.26	1.7827
HCST	24.01	1.24	-4.2752
HDAC10	58.91	25.22	-1.2239
HDAC7	8.54	53.49	2.647
HDAC9	30.53	0.7	-5.4467
HDGFL3	0.36	26.68	6.2116
HDHD5	36.93	16.68	-1.1467
HECW2	0.15	14.78	6.6225
HEMGN	0	32.95	24.9738
HENMT1	37.81	0.04	-9.8845
HEPH	0.22	42.35	7.5887
HERC4	11.12	25.38	1.1905
HES1	0.68	53.23	6.2906
HES4	0.13	4.21	5.0172
HES6	33.7	70.65	1.0679
HEYL	9.52	0.67	-3.8287
HGSNAT	49.23	7.25	-2.7635
HIC2	7.02	38.46	2.4538
HIP1	3.02	20.18	2.7403
HIP1R	4.04	17.06	2.0782
HIPK3	40.76	6.2	-2.7168
HIVEP1	0.42	12.79	4.9285
HIVEP3	15.5	0.65	-4.5757
HK2	8.1	16.59	1.0343
HK3	14.06	0.01	-10.4572
HLA-DRA	8.44	0.45	-4.2292
HLA-DRB5	22.49	0.02	-10.135
HLCS	6.1	21.2	1.7972
HLTF	12.55	50.81	2.0174
HLX	48.53	2.48	-4.2905
HMGCS1	59.19	168.61	1.5103
HMX3	0.06	18	8.2288
HNF4G	9.03	0	-23.1063
HNMT	48.95	4.93	-3.3116
HNRNPLL	22.41	51.53	1.2013
HOMEZ	8.37	17.68	1.0788
HOXA10	40.33	0.13	-8.2772
HOXA11	21.47	0	-24.3558
HOXA13	11.01	0.01	-10.1045
HOXA9	69.79	0.05	-10.4468
HOXB2	0.2	48.96	7.9355
HOXB3	2.74	43.89	4.0016
HOXB4	2.44	36.03	3.8842
HOXB5	0.01	3.25	8.3442
HOXB7	0.42	14.3	5.0895
HOXB8	0.07	18.57	8.0514
HOXB9	0.07	133.62	10.8985
HPDL	8.81	0.16	-5.783
HPSE	6.9	0.08	-6.4304
HRC	3.6	22.46	2.6413
HRH2	17.44	0.07	-7.9608
HSD17B1	0.53	7.86	3.8905
HSD17B8	4.74	25.59	2.4326
HSD3B7	1.28	22.68	4.1472
HSDL1	9.31	59.09	2.6661
HSPA13	12.87	36.85	1.5177
HSPA1A	37.89	124.52	1.7165
HSPA1B	36.9	118.52	1.6834
HSPA6	1	8.18	3.0321
HSPG2	15.27	64.02	2.0678
HSPH1	111.26	17.95	-2.6319
HVCN1	12.97	1.71	-2.9231
HYAL3	72.76	3.54	-4.3613
HYLS1	22.26	5.1	-2.1259
IAH1	47.11	0.46	-6.6783
ICA1	17.94	42.25	1.2358
ICAM1	0.5	49.15	6.6191
ICAM2	5.03	38.6	2.94
ICAM4	0.35	57.95	7.3713
ICAM5	0.06	46.38	9.5943
ID2	100.79	18.56	-2.4411
ID3	17.8	61.61	1.7913
IDE	4.95	13.57	1.4549
IER3	0.86	77.12	6.4866
IER5	12.43	28.81	1.2127
IFFO1	23.21	0.11	-7.7211
IFI30	30.27	62.75	1.0517
IFI6	25.49	5.99	-2.0893
IFRD2	97.64	35.12	-1.4752
IFT122	27.06	9.41	-1.5239
IFT20	20.6	58.07	1.4951
IFT27	14.38	1.12	-3.6825
IFTAP	13.3	29.93	1.1702
IGF1	0.03	25.85	9.7509
IGF2BP1	0.03	37.35	10.2819
IGF2BP3	0.71	41.16	5.8573
IGFBPL1	9.76	0.17	-5.8433
IGSF1	4.23	0.62	-2.7703
IGSF3	1.61	10.59	2.7176
IKBKB	82.78	25.07	-1.7233
IKBKE	19.64	2.2	-3.1582
IKZF1	35.02	15.57	-1.1694
IKZF4	2.43	13.28	2.4502
IL10RA	5.06	15.18	1.585
IL10RB	85.34	26.35	-1.6954
IL11RA	14.7	5.4	-1.4448
IL12RB1	9.93	0.04	-7.9556
IL12RB2	31.28	2.85	-3.4562
IL15RA	2.75	15.88	2.5297
IL17RA	29.33	5.22	-2.4903
IL17RC	3.95	12.82	1.6985
IL1R1	1.35	8.47	2.6494
IL1RAP	9.84	0.94	-3.3879
IL1RN	13.5	0.01	-10.3986
IL20RB	1.61	56.91	5.1435
IL21R	2.84	15.95	2.4896
IL23A	3.71	63.08	4.0877
IL23R	0.05	24.43	8.9325
IL2RG	2.2	18.58	3.0782
IL4R	14.65	4.6	-1.6712
IL6R	158.76	0.54	-8.1997
IMMP1L	19.06	42.09	1.1429
IMMP2L	10.67	54.1	2.3421
IMPA2	44.65	16.15	-1.4671
IMPACT	24.34	10.73	-1.1817
IMPDH1	107.41	49.7	-1.1118
INAFM1	4.74	12	1.3401
INAVA	28.82	0.02	-10.4928
INF2	46.2	13.52	-1.7728
ING3	12.37	44.88	1.8592
ING4	13.89	37.43	1.4301
INHBE	1.17	78.5	6.0681
INKA1	16.14	4.8	-1.7495
INPP1	10	1.72	-2.5395
INPP4A	21.63	8.75	-1.3057
INPP4B	15.18	0.02	-9.5679
INPP5D	104.63	1.8	-5.8612
INPPL1	159.91	70.89	-1.1736
INSR	19.54	1.38	-3.8237
IP6K1	23.67	11.81	-1.0031
IPCEF1	15.61	0.01	-10.6081
IPO11	10.78	29.54	1.4543
IPO4	41.64	18.8	-1.1472
IPP	3.13	14.5	2.2118
IQCK	1.61	4.95	1.6204
IQGAP2	5.54	11.46	1.0486
IQSEC2	5.12	32.41	2.6622
IRAG2	34.6	3.68	-3.233
IRAK1BP1	5.85	2.03	-1.527
IRAK3	37.4	0	-25.1565
IRF5	101.45	0.18	-9.1385
IRGQ	2.99	5.99	1.0024
IRS2	10.86	2.1	-2.3706
IRX5	12.03	1.37	-3.1344
ISG20L2	59.35	27.06	-1.1331
ISL2	5.44	11.68	1.1024
ISOC1	11.66	27.12	1.2178
ISYNA1	2.88	134.71	5.5476
ITGA2B	0.98	6.07	2.6308
ITGA4	53.26	0.18	-8.2089
ITGA5	117.59	57.63	-1.0289
ITGA7	30.25	2.09	-3.8554
ITGAL	155.77	0.12	-10.3422
ITGAM	12.66	2.66	-2.2508
ITGAX	31.54	2	-3.9791
ITGB7	15.52	1.51	-3.3615
ITIH5	0.01	8.04	9.6509
ITM2A	5.89	56.53	3.2627
ITPKA	1.38	42.73	4.9525
ITPKB	9.36	0.02	-8.8703
ITPKC	2.93	8.44	1.5263
ITPR3	2.79	13.75	2.3011
IVD	60.41	3.37	-4.164
IZUMO1	0.01	5.5	9.1031
JADE2	9.78	3.79	-1.3676
JADE3	2.55	5.72	1.1655
JCAD	4.44	0	-22.0821
JMJD4	36.12	11.84	-1.6091
JOSD2	33.08	8.11	-2.0282
JUN	11.4	46.53	2.0291
JUND	24.15	73.03	1.5965
JUP	1.18	84.14	6.1559
KANK1	16.72	0.39	-5.422
KANK2	49.75	23.88	-1.0589
KANSL1L	9.12	4.03	-1.1783
KATNAL2	5.7	0.9	-2.663
KAZALD1	1.55	8.17	2.3981
KAZN	2.36	7.4	1.6487
KBTBD11	21.35	0.04	-9.06
KBTBD6	6.05	2.76	-1.1323
KCNG1	11.63	3.69	-1.6562
KCNMB1	10.84	0.03	-8.4971
KCNN2	39.07	0	-25.2196
KCNN4	39.15	10.06	-1.9604
KCNQ1	9.52	0.02	-8.8947
KCNQ4	14.47	4.86	-1.574
KCP	6.58	2.06	-1.6754
KCTD11	1.31	3.29	1.3285
KCTD12	8.03	0.26	-4.9488
KCTD15	6.85	23.13	1.7556
KCTD17	13.6	0.39	-5.124
KCTD18	11.66	5.81	-1.005
KCTD7	2.36	18.74	2.9893
KDELR3	4.05	25.26	2.6409
KDM1B	7.15	23.91	1.7416
KDM2B	63.43	19.64	-1.6914
KDM6A	0.04	15.62	8.6091
KDM6B	1.93	15.59	3.0139
KDM7A	0.34	8.18	4.5885
KEL	0.03	18.64	9.2792
KHK	2.99	8.75	1.5491
KIAA0040	3.85	10.16	1.4
KIAA0513	0.51	9.96	4.2876
KIAA0930	350.02	4.51	-6.2782
KIF11	10.98	24.42	1.1532
KIF13A	1.29	25.2	4.288
KIF17	39.37	0.18	-7.7729
KIF18A	6.69	16.84	1.3318
KIF1B	4.47	14.99	1.7457
KIF21A	8.65	21.31	1.3008
KIF5A	0.02	48.88	11.255
KIF9	8.4	17.69	1.0745
KIFAP3	6.03	12.24	1.0214
KIFBP	4.32	19.15	2.1482
KIN	2.63	7.88	1.5831
KISS1R	0.17	4.5	4.7263
KIT	4.68	0.8	-2.5484
KLC2	7.27	20.47	1.4935
KLF1	0.1	38.32	8.5819
KLF13	40.71	8.19	-2.3134
KLF16	21.15	9.95	-1.0879
KLF4	6.29	1.49	-2.0777
KLF6	4.48	27.34	2.6094
KLF7	8.92	0.47	-4.2463
KLF9	5.12	11.34	1.1472
KLHDC7B	0.49	15.46	4.9796
KLHDC8B	4.03	57.94	3.8457
KLHL18	8.77	21.43	1.289
KLHL23	8.78	19.16	1.1258
KLHL24	3.47	21.51	2.632
KLHL42	25.42	11.97	-1.0865
KLHL5	7.95	29.89	1.9106
KLHL7	11.04	32.32	1.5497
KMT5C	20.04	42.2	1.0744
KRBA1	5.46	12.91	1.2415
KRBOX1	0.08	7.56	6.5622
KREMEN1	2.31	9.43	2.0294
KRT10	13.11	28.96	1.1434
KRT19	2.43	74.75	4.943
KSR1	6.49	69.01	3.4105
KTI12	34.23	16.96	-1.0131
KYAT1	1.59	13.3	3.0643
KYNU	23.82	3.95	-2.5922
L2HGDH	3.8	9.31	1.2928
L3MBTL2	31.08	8.27	-1.91
L3MBTL3	7.06	3.17	-1.1552
LAMA5	8.32	53.08	2.6735
LAMB1	5.77	43.83	2.9253
LAMB2	0.91	19.42	4.4155
LAMB3	4.75	2.29	-1.0526
LAMP3	0.81	8.91	3.4594
LAMP5	62.18	0.02	-11.6022
LANCL1	10.74	29.21	1.4435
LARGE2	0.34	8.4	4.6268
LARP4	10.2	27.84	1.4486
LAT	11.41	2.07	-2.4626
LAT2	206.39	0.72	-8.1632
LBH	1.71	12.56	2.8768
LCAT	5.07	10.74	1.0829
LCP2	86.37	13.53	-2.6744
LDLRAD4	14.14	0.11	-7.0061
LEF1	3.96	29.4	2.8922
LENG9	5.47	0.42	-3.7031
LEO1	48.79	23	-1.085
LEPR	2.83	29.57	3.3853
LGALS12	5.5	1.2	-2.1964
LGALS3	22.27	4.51	-2.3039
LGALS3BP	4	12.64	1.6599
LGR4	18.01	3.55	-2.3429
LHX2	7.61	0.09	-6.4018
LIAS	7.82	40.55	2.3745
LILRA2	42.28	13.24	-1.6751
LIMD2	28.58	3.34	-3.0971
LIMK2	18.73	8.19	-1.1934
LIN28B	0.02	17.57	9.7788
LIN7A	24.09	0.05	-8.9123
LINGO1	0.17	6.85	5.3325
LINGO3	13.46	0.63	-4.4172
LIPA	22.18	0.16	-7.115
LLGL1	2.95	11.12	1.9144
LLPH	33.96	16.36	-1.0537
LMBR1	13.06	35.77	1.4536
LMBR1L	7.02	44.39	2.6607
LMO7	15.06	2.81	-2.4221
LNP1	1.29	4.77	1.8866
LPAR2	48.55	19.5	-1.316
LPCAT2	18.52	5.61	-1.723
LPCAT4	31.07	15.14	-1.0372
LPIN1	9.29	23.94	1.3657
LPIN2	9.97	26.87	1.4303
LPL	40.67	2.75	-3.8865
LPO	4.83	0.42	-3.5236
LPP	4.84	0.02	-7.9188
LRBA	8.71	56.14	2.6883
LRCH1	11.42	4.07	-1.4885
LRFN4	32.38	13.04	-1.3122
LRIF1	25.42	58.99	1.2145
LRIG1	15.81	0.15	-6.7197
LRMDA	14.08	0.13	-6.759
LRP11	13.72	3.72	-1.8829
LRP3	26.55	0.12	-7.7895
LRP8	64.01	18.85	-1.7637
LRRC1	4.04	0.05	-6.3363
LRRC20	3.92	10.23	1.3839
LRRC23	2.38	8.61	1.8551
LRRC34	7.39	0.43	-4.1032
LRRC37A3	6.4	1.92	-1.737
LRRC3B	4.58	0	-22.1269
LRRC45	36.71	12.29	-1.5787
LRRC61	0.24	19.89	6.3729
LRRC8B	2.39	9.41	1.9772
LRRC8C	23.33	4.69	-2.3145
LRRFIP2	19.4	47.32	1.2864
LRRK1	9.33	0.33	-4.8213
LRSAM1	5.22	10.54	1.0138
LRWD1	14.73	30.24	1.0377
LSM11	3.39	6.88	1.0211
LSR	0.21	36.02	7.4223
LTB4R	23.85	8.36	-1.5124
LTB4R2	11.08	4.69	-1.2403
LTBP4	32.37	123.13	1.9275
LTC4S	25.47	0	-24.6023
LTK	1.75	10.15	2.5361
LVRN	0.56	10.3	4.2011
LY75	16.62	0.01	-10.6986
LY86	18.69	0.17	-6.7806
LYL1	54.51	118.59	1.1214
LYRM1	10.63	48.41	2.1872
LYRM4	16.19	41.15	1.3458
LYRM7	9.28	20.86	1.1685
LYSMD1	2.17	6.84	1.6563
LYSMD3	9.08	19.99	1.1385
LYST	166.43	1.28	-7.0226
LZIC	24.3	48.87	1.008
LZTFL1	9.81	22.22	1.1795
LZTR1	27.68	60.1	1.1185
MACROD1	7.71	32.71	2.0849
MAG	0.06	4.4	6.1964
MAGEA1	0.04	39.13	9.934
MAGEA12	0.06	53.18	9.7917
MAGEA2	0.01	23.52	11.1995
MAGEA2B	0.05	25.44	8.9909
MAGEA3	0.17	93.44	9.1024
MAGEA6	0.15	58.95	8.6184
MAGEA9B	0.01	16.16	10.6581
MAGEB1	0	23.06	24.4589
MAGEB2	19.87	62.98	1.6643
MAGEC1	0.01	14.05	10.4562
MAGEC2	0.07	66.27	9.8868
MAGEH1	7.35	20.34	1.4685
MAGI1	0.16	17.71	6.7903
MAML2	0.56	5.24	3.2261
MAN1A1	8.09	70.8	3.1295
MAN1C1	6.57	0.29	-4.5018
MAN2B1	104.91	27.89	-1.9113
MAN2B2	29.62	7.62	-1.9587
MAP10	10.61	0.72	-3.8813
MAP1B	1.58	28.11	4.1531
MAP1LC3A	6.41	0.32	-4.3242
MAP2K3	12.74	5.08	-1.3265
MAP2K5	11.25	27.81	1.3057
MAP3K1	18.95	4.32	-2.1331
MAP3K10	3.11	6.82	1.1329
MAP3K13	12.97	0.61	-4.4102
MAP3K21	18.31	0.61	-4.9077
MAP3K8	4.06	11.88	1.549
MAP4K1	64.08	1.24	-5.6915
MAP4K3	4.94	13.12	1.4092
MAP7	2.23	9.49	2.0894
MAPK14	56.88	27.8	-1.0328
MAPK7	9.51	4.08	-1.2209
MAPK8	8.69	47.16	2.4401
MAPRE3	0.86	40.38	5.5532
MARCHF5	10.91	25.11	1.2026
MARCHF8	2.17	24.85	3.5175
MARCKS	9.85	3.11	-1.6632
MARCKSL1	20.19	73.06	1.8554
MARS2	12.41	5.23	-1.2466
MARVELD1	21.29	6.18	-1.7845
MAST1	1.3	8.17	2.6518
MASTL	7.1	20.2	1.5085
MATK	8.22	26.9	1.7104
MATN2	4.42	0.17	-4.7004
MBNL1	166.15	69.16	-1.2645
MBNL2	0.04	19.39	8.9211
MBNL3	5.48	0.6	-3.1911
MBOAT1	2.77	10.65	1.9429
MBOAT7	20.84	51.24	1.2979
MBP	33.26	0.07	-8.8922
MCAM	0.44	20.6	5.549
MCAT	22.35	8.17	-1.4519
MCEE	14.47	37.99	1.3926
MCEMP1	49.88	1.65	-4.9179
MCM8	9.96	20	1.0058
MCM9	12.85	6.05	-1.0868
MCOLN2	61	0.04	-10.5746
MCOLN3	10.34	0.04	-8.014
MCTP1	8.5	0.72	-3.5614
MCUR1	5.59	19.62	1.8114
MDFIC	11.74	0.05	-7.8753
MDN1	43.41	18.6	-1.2227
ME2	61.82	29.46	-1.0693
ME3	13.38	0.02	-9.3858
MEAK7	4.06	8.31	1.0334
MECOM	0.09	9.17	6.6708
MEF2C	50.31	10.03	-2.3265
MEFV	11.78	0.01	-10.202
MEGF8	28.22	9.66	-1.5466
MEI1	18.16	0.71	-4.6768
MEIOC	5.22	0.07	-6.2205
MEIS2	5.44	14.03	1.3668
MELTF	11.67	5.43	-1.1038
MEST	26.88	0.91	-4.8845
METRNL	4.42	26.07	2.5603
METTL1	34.84	13.13	-1.4079
METTL15	4.65	12.29	1.4022
METTL4	6.58	13.73	1.0612
MEX3B	0.28	8.05	4.8455
MFAP4	4.4	0.44	-3.3219
MFN1	7.86	19.22	1.29
MFNG	59.38	0.13	-8.8353
MFSD10	234.53	30.11	-2.9615
MFSD11	13.09	31.07	1.2471
MFSD13A	2.34	16.76	2.8404
MFSD2B	0.02	5.24	8.0334
MFSD3	37.32	13.49	-1.4681
MFSD5	25.79	11.79	-1.1292
MGAT2	49.84	22.87	-1.1238
MGME1	12.97	34.56	1.4139
MGMT	9.85	0.55	-4.1626
MIB1	10.31	22.07	1.098
MICAL2	13.44	31.04	1.2076
MICB	5.59	22.81	2.0287
MICU1	22.15	61.47	1.4726
MID2	4.52	0.01	-8.82
MIER1	21.83	9.81	-1.154
MINDY3	4.43	20.28	2.1947
MINPP1	3.87	24.66	2.6718
MIPEP	4.82	10.64	1.1424
MIS12	7.63	18.68	1.2917
MIS18A	28.1	69.41	1.3046
MIS18BP1	44.95	15.6	-1.5268
MKNK2	44.25	164.77	1.8967
MKRN3	6.56	22.5	1.7782
MLF1	6.78	35.07	2.3709
MLH3	11.2	4.85	-1.2074
MLKL	16.48	4.65	-1.8254
MLLT10	21.16	44.53	1.0734
MLLT11	0.47	29.34	5.9641
MLLT3	9.43	0.08	-6.8811
MLXIPL	8.54	34.6	2.0185
MMAB	39.74	84.27	1.0844
MMGT1	6.68	13.77	1.0436
MMP14	70.83	4.66	-3.926
MMP17	23.97	11.18	-1.1003
MMP2	17.04	0.04	-8.7347
MMUT	8.78	19.71	1.1666
MOB1B	8.1	26.6	1.7154
MOCOS	0.89	17.86	4.3268
MOCS1	1.98	15.63	2.9807
MOK	1.15	5.43	2.2393
MORC4	3.51	0.58	-2.5973
MORN4	0.1	22.93	7.8411
MOSPD1	5.43	14.37	1.404
MOSPD3	26.56	13.23	-1.0054
MOV10	41.19	85.38	1.0516
MPP3	12.34	2.45	-2.3325
MRAP2	2.14	12.95	2.5973
MRAS	28.33	5.49	-2.3675
MROH1	22.3	11.08	-1.0091
MROH6	27.4	2.45	-3.4833
MRS2	12.03	31.2	1.3749
MRTFA	57.65	9.26	-2.6382
MRTFB	3.66	8.29	1.1795
MS4A14	8.8	0	-23.0691
MS4A7	49.69	0.02	-11.2787
MSC	21.62	0.09	-7.9082
MSI2	11.98	31.34	1.3874
MSMO1	29.55	91.02	1.623
MSRA	16.49	1.87	-3.1405
MSRB1	54.81	26.47	-1.0501
MST1	12.71	4.95	-1.3605
MSTO1	84.07	35.41	-1.2474
MT1E	91.67	0.46	-7.6387
MT1F	44.15	0.22	-7.6488
MT2A	57.65	118.75	1.0425
MT3	4.81	0	-22.1976
MTA3	7.76	22.08	1.5086
MTARC1	36.22	0.08	-8.8226
MTARC2	7.91	0.24	-5.0426
MTERF2	9.89	20.19	1.0296
MTERF4	36.24	14.4	-1.3315
MTF1	7.49	2.61	-1.5209
MTHFD1L	31.92	98.94	1.6321
MTHFD2L	4.75	14.25	1.585
MTHFR	9.53	97.46	3.3543
MTHFS	12.19	45.23	1.8916
MTIF2	28.54	68.86	1.2707
MTM1	17.96	7.39	-1.2811
MTMR10	11.94	4.9	-1.2849
MTMR11	14.45	0.58	-4.6389
MTX3	7.94	0.32	-4.633
MVB12B	22.61	0.03	-9.5577
MVK	12.63	37.75	1.5796
MVP	20.68	2.05	-3.3345
MX2	14.4	0.37	-5.2824
MXRA8	5.41	17.5	1.6937
MYADM	53.55	25.69	-1.0597
MYBL1	5.42	1.51	-1.8437
MYBPH	24.51	0	-24.5469
MYCBPAP	8.1	0.03	-8.0768
MYEF2	35.41	1.16	-4.932
MYEOV	1.19	30.16	4.6636
MYG1	20.72	1.11	-4.2224
MYH10	3.79	32.8	3.1134
MYH14	10.31	0.93	-3.4707
MYL4	0.06	103.37	10.7505
MYL5	19.43	4.58	-2.0849
MYL9	56.35	3.45	-4.0297
MYLIP	7.87	18.4	1.2253
MYLK3	0.09	5.87	6.0273
MYO10	12.38	0.21	-5.8815
MYO15B	97.6	7.24	-3.7528
MYO16	0.01	13.94	10.4449
MYO18B	0.03	18.23	9.2471
MYO1C	10.2	20.96	1.0391
MYO1D	0.08	33.43	8.7069
MYO1E	6.87	0.24	-4.8392
MYO1F	181.59	8.74	-4.3769
MYO1G	23.7	0.34	-6.1232
MYO5A	5.26	0.66	-2.9945
MYOF	5.08	0.17	-4.9012
MYRF	1.12	20.12	4.1671
N4BP2L1	5.99	0.27	-4.4715
NAA11	0.23	27.57	6.9053
NAA16	16.05	6.72	-1.256
NAA38	59.67	27.76	-1.104
NAA80	24.87	9.92	-1.326
NAAA	33.95	6.18	-2.4577
NACC2	18.79	6.12	-1.6184
NAGA	72.82	16.04	-2.1827
NAGPA	9.42	3.5	-1.4284
NAPRT	186.61	36.82	-2.3415
NARS2	10.36	24.68	1.2523
NAT1	12.07	4.41	-1.4526
NAT14	16.24	40.86	1.3311
NAV1	2.31	7.48	1.6951
NAV3	7.5	0.11	-6.0913
NBAS	15.04	97.75	2.7003
NBDY	24.79	12.24	-1.0182
NBL1	9.21	1.26	-2.8698
NBPF1	17.09	35.53	1.0559
NBPF14	10.02	2.55	-1.9743
NBPF19	11.94	0.51	-4.5492
NBPF26	8.27	3.2	-1.3698
NBPF4	3.94	9.55	1.2773
NBPF6	1.75	7.53	2.1053
NBR1	20.67	49.05	1.2467
NCALD	11.45	4.8	-1.2542
NCAM2	29.12	12.71	-1.196
NCF1	6.77	0.33	-4.3586
NCF2	16.03	0.4	-5.3246
NCOA2	12.63	3.7	-1.7713
NCOA3	6.8	17.74	1.3834
NCOA4	28.87	140.45	2.2824
NCS1	18.48	7.62	-1.2781
NDEL1	10.46	23.29	1.1548
NDRG1	35.53	7.77	-2.1931
NDRG3	9.35	19.09	1.0298
NDST2	9.9	32.02	1.6935
NDUFA4L2	3.51	10.4	1.567
NEBL	0.39	13.29	5.0907
NECAB3	11.31	34.17	1.5951
NECAP1	5.7	18.05	1.663
NECTIN1	4.67	0.25	-4.2234
NEDD4	4.84	21.92	2.1792
NEDD4L	5.8	18.72	1.6905
NEFH	15.89	1.22	-3.7032
NEIL3	31.25	13.96	-1.1626
NEK1	3.8	12.88	1.7611
NEK6	65.27	6.97	-3.2272
NEMP2	10.76	2.2	-2.2901
NES	0.12	5.63	5.552
NF2	21.42	7.99	-1.4227
NFAM1	17.05	0.1	-7.4136
NFIL3	10.51	28.24	1.426
NFKB2	5.95	23.13	1.9588
NFKBIA	38.22	18.86	-1.019
NFKBIE	22.06	9.44	-1.2246
NFU1	32.14	77.78	1.275
NFXL1	8.19	22.23	1.4406
NFYA	36.06	13.66	-1.4004
NHLRC3	8.05	17.67	1.1342
NIBAN1	15.36	45.09	1.5536
NIBAN2	12.36	29.28	1.2442
NID1	85.12	0.03	-11.4703
NIM1K	5.17	0.04	-7.014
NIN	34.31	2.99	-3.5204
NINJ2	21.52	3.58	-2.5876
NINL	8.71	0.14	-5.9592
NIPA1	2.97	14.44	2.2815
NIPAL2	18.39	0.09	-7.6748
NKAP	9.1	21.52	1.2417
NKD2	18.08	0.56	-5.0128
NKG7	29.01	0.21	-7.11
NKIRAS2	36.89	94.21	1.3527
NKX2-4	13.11	0	-23.6442
NLGN2	0.93	4.97	2.4179
NLK	7.82	27.49	1.8137
NLN	39.38	15.35	-1.3592
NLRC5	36.23	0.07	-9.0156
NLRP1	0.74	55.46	6.2278
NLRP2	4.15	19.18	2.2084
NLRP3	56.38	0.31	-7.5068
NLRX1	33.55	1.84	-4.1885
NMNAT3	12.12	4.55	-1.4135
NMT2	2.46	12.5	2.3452
NOCT	13.84	5.02	-1.4631
NOL12	38.47	14.53	-1.4047
NOL3	5.8	40.56	2.8059
NOL4L	17.97	8.36	-1.104
NOL6	60.62	15.01	-2.0139
NOMO3	44.9	11.45	-1.9714
NOS3	11.1	80.48	2.8581
NOSTRIN	0.96	36.04	5.2304
NOTCH1	22.99	7.84	-1.5521
NOTCH2	31.57	0.66	-5.5799
NOTCH2NLC	6.51	1.28	-2.3465
NOTUM	1.23	13.78	3.4858
NPAS1	2.32	10.21	2.1378
NPC1	17.28	39.06	1.1766
NPDC1	49.43	0.87	-5.8282
NPIPA3	5.47	1.68	-1.7031
NPIPA7	24.19	6.26	-1.9502
NPIPA8	37.43	13.34	-1.4884
NPIPB2	7.82	1.05	-2.8968
NPM2	10.21	1.13	-3.1756
NPRL3	13.32	31.56	1.2445
NPTX1	3.4	0.09	-5.2395
NQO2	8.55	186.06	4.4437
NR1H3	34.1	14.12	-1.272
NR2F2	1.74	18.24	3.3899
NR6A1	0.63	14.09	4.4832
NRBF2	9.96	28.15	1.4989
NRBP2	7.48	15.38	1.0399
NREP	81.32	0.59	-7.1067
NRM	10.02	30.82	1.621
NRN1	5.13	0.1	-5.6809
NRROS	44.58	6.26	-2.8322
NSF	60.53	25	-1.2757
NSFL1C	26.78	55.55	1.0526
NSMF	60.86	26.03	-1.2253
NSUN6	3.62	18.82	2.3782
NT5C3B	26.84	75.73	1.4965
NT5DC1	11.6	23.35	1.0093
NT5M	2.39	13.48	2.4957
NTAN1	25.76	12.72	-1.018
NTRK1	0.09	12.67	7.1373
NUDCD2	24.57	55.87	1.1852
NUDT14	36.05	14.39	-1.3249
NUDT16	14.33	6.7	-1.0968
NUDT17	5.39	14.32	1.4097
NUDT18	18.61	3.84	-2.2769
NUDT2	43.26	17.68	-1.2909
NUDT4	33.59	122.3	1.8643
NUDT5	24.43	75.39	1.6257
NUDT7	58.09	14.55	-1.9973
NUDT8	3.99	14.04	1.8151
NUP50	58.71	23.97	-1.2924
NUP62CL	0.09	68.41	9.5701
NUPR1	8.71	55.03	2.6595
NUTM2D	1	6.54	2.7093
NXF2	0.03	11.56	8.5899
NXF2B	0.03	5.44	7.5025
NXF3	65.83	0.39	-7.3991
NXN	12.96	0.45	-4.848
NXPE3	19.86	1.79	-3.4718
NXT1	28.72	13.93	-1.0439
OAF	65.95	9.84	-2.7446
OARD1	27.09	57.93	1.0966
OAT	19.69	76.19	1.9521
OBI1	13.62	6.17	-1.1424
OCEL1	8.26	27.39	1.7294
OCIAD2	36.77	0.38	-6.5964
OGFOD2	14.63	54.4	1.8947
OGFRL1	18.73	0.23	-6.3476
OLFML3	14.2	0.01	-10.4715
OLIG2	5.11	0	-22.2849
OPLAH	12.47	42.86	1.7812
OR2B6	0.03	11.2	8.5443
OR51B4	0	28.43	24.7609
ORAI3	16.69	34.41	1.0438
ORC4	15.3	34.99	1.1934
ORC5	18.35	37.73	1.0399
ORM1	17.7	0	-24.0772
ORMDL2	28.05	14.01	-1.0015
OSBP2	0.94	12.9	3.7786
OSBPL1A	28.03	0.06	-8.8678
OSBPL3	3.26	10.28	1.6569
OSBPL5	53.68	5.57	-3.2686
OSBPL6	0.1	9.08	6.5046
OSCAR	2.44	5.57	1.1908
OSGIN1	4.1	13.3	1.6977
OSR2	7.77	2.84	-1.452
OTULINL	20.51	0.06	-8.4171
OTX1	72.69	4.97	-3.8704
OXCT1	18.97	41.48	1.1287
OXCT2	47.37	0.53	-6.4818
OXNAD1	10.45	23.75	1.1844
P2RY1	2.34	13.06	2.4806
P2RY11	15.62	6.88	-1.1829
P2RY2	77.92	0.01	-12.9276
P2RY6	21.38	0	-24.3498
P3H3	1.58	14.85	3.2325
P4HA1	15.04	86.58	2.5252
P4HA2	6.34	27.19	2.1005
P4HTM	22.59	0.27	-6.3866
PACC1	36.63	8.37	-2.1297
PACS2	32.48	14.88	-1.1262
PACSIN3	2.91	8.02	1.4626
PAG1	9.5	0.32	-4.8918
PAGE1	0	56.86	25.7609
PAK1	45.69	3.44	-3.7314
PALD1	6.35	0.07	-6.5032
PALM2AKAP2	39.97	0.12	-8.3797
PALMD	0.08	7.63	6.5755
PAM	17.35	1.07	-4.0193
PANX2	1.55	6.97	2.1689
PAOX	0.45	3.6	3
PAPLN	12.8	5.27	-1.2803
PAPSS1	6.22	51.29	3.0437
PAQR3	8.94	24.33	1.4444
PAQR4	40.14	17.43	-1.2035
PAQR7	3.09	7.22	1.2244
PAQR8	22.19	4.2	-2.4014
PARG	3.62	16.64	2.2006
PARP10	48.8	3.31	-3.882
PARP12	9.12	18.55	1.0243
PARP16	3.09	14.63	2.2433
PARP8	91	0.07	-10.3443
PARVG	207.83	0.02	-13.343
PATZ1	30.17	3.93	-2.9405
PAX6	0.16	16.45	6.6839
PBK	46.19	110.75	1.2617
PBX3	81.34	0.39	-7.7043
PC	5.36	12.03	1.1663
PCBP4	11.22	4.02	-1.4808
PCCA	39.25	9.5	-2.0467
PCDH7	4.55	0.03	-7.2447
PCDHB2	9.72	0.14	-6.1174
PCDHB3	3.66	0.02	-7.5156
PCDHB5	6.92	0.25	-4.7908
PCDHB6	4.15	0.03	-7.112
PCDHGC3	23.98	0.14	-7.4203
PCED1B	2	36.97	4.2083
PCGF2	1.26	12.95	3.3615
PCGF6	4.86	17.55	1.8524
PCLAF	82.29	196.85	1.2583
PCOLCE	2.48	33.77	3.7673
PCOLCE2	11.85	0.52	-4.5102
PCSK4	3.05	11.32	1.892
PCTP	23.69	53.65	1.1793
PCYOX1L	40.13	19.94	-1.009
PCYT2	42.37	88.85	1.0683
PDCD10	44.36	98.42	1.1497
PDCD2L	9.24	26.4	1.5146
PDE1B	11.8	0.59	-4.3219
PDE3B	25.52	7.76	-1.7175
PDE7A	86.39	16.22	-2.4131
PDE8A	5.28	15.17	1.5226
PDE9A	4.91	0.1	-5.6176
PDGFA	2.48	6.79	1.4531
PDGFD	6.63	0.01	-9.3727
PDIK1L	2.52	17.81	2.8212
PDK2	12.72	1.12	-3.5055
PDLIM1	23.19	79.19	1.7718
PDLIM2	30.94	3.8	-3.0254
PDLIM5	8.8	29.3	1.7353
PDP1	8.22	1.26	-2.7057
PDPN	4.48	0.01	-8.8072
PDS5B	24.47	6.92	-1.8222
PDZD7	8.92	0.15	-5.894
PDZD8	3.15	9.29	1.5603
PECAM1	75.85	4.41	-4.1043
PECR	10.05	32.32	1.6852
PEMT	4.83	16.1	1.737
PENK	20.57	0	-24.294
PER2	7.18	1.16	-2.6299
PER3	1.14	6.91	2.5997
PERP	12.41	0.63	-4.3
PEX1	7.02	20.08	1.5162
PEX12	3.04	8.2	1.4316
PEX13	8.18	18.7	1.1929
PEX5	6.88	17.31	1.3311
PFKFB2	1.52	14.99	3.3019
PFKFB4	5.93	17.63	1.5719
PFKM	3.14	32.18	3.3573
PGBD1	0.97	7.36	2.9236
PGGHG	17.41	59.37	1.7698
PGM2	66.87	24.96	-1.4217
PGM3	19.53	68.34	1.807
PGPEP1	12.09	36.72	1.6028
PHACTR1	5.35	13.65	1.3513
PHACTR3	90.64	0.04	-11.1459
PHC1	6.71	14.67	1.1285
PHC3	19.66	5.82	-1.7562
PHF6	15.02	30.94	1.0426
PHIP	39.62	11.39	-1.7985
PHKA1	3.91	8.75	1.1621
PHLDA2	5.27	12.4	1.2345
PHLDA3	4.65	0.01	-8.8609
PHLPP1	20.26	4.69	-2.111
PHOSPHO2	3.47	11.93	1.7816
PHTF2	6.05	22.51	1.8956
PI4KA	45.64	94.07	1.0434
PIGA	6.93	15.6	1.1706
PIGB	24.12	10.08	-1.2587
PIGL	5.61	24.3	2.1149
PIGM	9.09	4.44	-1.0337
PIGP	25.29	56.43	1.1579
PIK3AP1	22.1	0.35	-5.9805
PIK3CA	5.76	13.53	1.232
PIK3CD	70.05	17.25	-2.0218
PIK3R1	12.28	3.84	-1.6771
PIM2	18.71	61.5	1.7168
PIMREG	4.93	13.14	1.4143
PINLYP	23.34	4.9	-2.252
PIP4K2A	13.55	33.09	1.2881
PIP4K2C	11.12	24.06	1.1135
PIP4P2	10.45	43.85	2.0691
PIP5K1B	1.35	8.43	2.6426
PITPNM1	8.76	17.69	1.0139
PITRM1	18.26	41.82	1.1955
PITX1	3.34	21.56	2.6904
PIWIL4	41.88	4.37	-3.2606
PKD2	17.16	1.32	-3.7004
PKDCC	14.47	0.6	-4.592
[truncated: 1,185 more rows]

## Sheet: Table S5
Table S5: Differentially up-regulated genes between K562 and OCI-LY7
	TPMs
Gene	OCI-LY7	K562	log2FC (K562/OCI-LY7)
A1BG	6.93205	23.68	1.7723
A4GALT	37.5358	0.09	-8.7041
ABCA2	1.62167	10.8	2.7355
ABCA3	0.088075	15.48	7.4574
ABCA8	0	14.83	23.822
ABCB6	2.32861	12.34	2.4058
ABCB8	13.7603	43.6	1.6638
ABCB9	1.37522	5.73	2.0589
ABCC10	8.81275	18.3	1.0542
ABCC4	6.81931	19.43	1.5106
ABCD3	38.255	14.94	-1.3565
ABCD4	8.71349	21.97	1.3342
ABCG1	32.3572	0.08	-8.6599
ABHD14A-ACY1	7.54511	2.41	-1.6465
ABHD14B	23.2954	78.94	1.7607
ABHD16B	8.80553	0.62	-3.8281
ABHD17B	22.2586	5.59	-1.9934
ABHD3	135.645	31.63	-2.1005
ABHD5	3.24079	25.33	2.9664
ABHD8	20.3668	8.45	-1.2692
ABI3	17.3207	0	-24.046
ABL1	7.1567	69.76	3.285
ABR	50.7822	2.62	-4.2767
ABT1	50.7983	19.37	-1.391
ACAA2	25.5663	60.71	1.2477
ACACA	11.1999	45.28	2.0154
ACAD10	4.23909	16.34	1.9466
ACADS	3.57463	22.34	2.6438
ACAP1	72.6199	3.7	-4.2948
ACBD4	3.96155	9.56	1.2709
ACCS	0	42.73	25.3487
ACO1	0.06226	14.18	7.8313
ACOT13	4.73294	31.89	2.7523
ACOT9	0.14503	31.19	7.7486
ACP6	14.9394	1.22	-3.6142
ACSL3	33.0175	79.17	1.2617
ACSL5	19.5138	0.26	-6.2298
ACSS2	0.07387	109.95	10.5396
ACTN1	1.0806	49.34	5.5129
ACTR3C	3.38542	12.99	1.94
ACTR6	22.2418	65.04	1.5481
ACTR8	22.5821	7.83	-1.5281
ACVR1	0.96338	12.03	3.6424
ACVR2B	0.1627	9.12	5.8087
ACY1	7.54511	77.92	3.3684
ACY3	111.713	0	-26.7352
ACYP2	16.3895	5.69	-1.5263
ADAL	4.69412	15.9	1.7601
ADAM19	30.3518	3.35	-3.1795
ADAMTS14	0.019915	43.52	11.0935
ADAMTSL4	0.142065	144.78	9.9931
ADAMTSL5	0.05436	6.59	6.9216
ADAT3	34.6243	2.75	-3.6543
ADD2	0	32.69	24.9623
ADGRE5	17.9248	44.93	1.3257
ADGRL1	24.7786	12.16	-1.027
ADM2	0.04033	15.05	8.5437
ADM5	18.4428	2.7	-2.772
ADNP	68.0099	32.71	-1.056
ADNP2	26.4862	10.07	-1.3952
ADORA2A	83.1057	0.54	-7.2658
ADTRP	0.086355	16.87	7.6099
AEBP1	5.93156	0.64	-3.2123
AEN	66.4102	15.66	-2.0843
AFDN	16.347	79	2.2728
AFF2	15.6323	0.12	-7.0253
AFF3	17.1102	0.05	-8.4187
AFP	0.02242	5.79	8.0126
AGAP1	0.003305	8.95	11.4026
AGAP4	2.72201	14.12	2.375
AGAP5	1.45673	9.54	2.7113
AGAP6	4.05903	20.86	2.3615
AGAP9	0.528755	10.05	4.2484
AGO2	34.3395	13.16	-1.3837
AGO4	3.4693	12.45	1.8434
AGPAT2	11.9656	30.59	1.3542
AGPAT5	54.4709	17.34	-1.6514
AGPS	13.8212	48.83	1.8209
AGRN	6.69891	31.6	2.2379
AGTPBP1	18.7954	5.86	-1.6814
AGTRAP	16.0574	75.16	2.2267
AHI1	2.18284	17.64	3.0146
AHNAK	0.01338	22.66	10.7257
AHRR	78.3046	1.59	-5.622
AIF1L	0.13259	4.9	5.2077
AIFM1	44.0179	96.65	1.1347
AIFM2	0.49186	11.49	4.546
AIM2	23.7768	0.17	-7.1279
AJUBA	0.85421	6.88	3.0097
AK1	10.0152	49.14	2.2947
AK4	0.009095	16.16	10.7949
AKAP1	44.7433	16.47	-1.4418
AKAP13	52.3825	0.37	-7.1454
AKAP17A	1.47185	25.68	4.1249
AKAP7	5.16904	2.25	-1.2
AKAP8	37.8592	13.99	-1.4362
AKAP9	8.15856	27.93	1.7754
AKIP1	0	56.82	25.7599
AKR1C2	0	91.66	26.4498
ALAS2	0.05394	18.91	8.4536
ALCAM	20.6406	0.5	-5.3674
ALDH16A1	39.7654	18.52	-1.1024
ALDH1A1	0	92.03	26.4556
ALDH1B1	0	15.46	23.882
ALDH2	0.13631	43.83	8.3289
ALDH3A2	27.6151	0.53	-5.7033
ALDOC	7.68379	177.29	4.5281
ALG9	8.60196	22.57	1.3917
ALKBH2	67.1763	33.5	-1.0038
ALKBH3	0.11458	26.61	7.8595
ALOX5AP	91.9846	0.09	-9.9972
ALPK1	4.10514	11.73	1.5147
AMACR	1.58374	6.3	1.992
AMIGO2	0	15.64	23.8987
AMIGO3	12.1424	2.58	-2.2346
AMN1	4.15712	12.79	1.6214
AMOTL1	0	14.12	23.7512
AMY2B	17.8373	1.39	-3.6817
ANAPC10	12.6919	29.56	1.2197
ANGEL1	18.6234	6.63	-1.49
ANGPT1	0	19.98	24.2521
ANK1	3.34057	32.41	3.2783
ANK3	0.71746	30.27	5.3988
ANKH	18.5372	7.32	-1.3405
ANKLE1	47.6584	2.54	-4.2298
ANKMY2	3.30308	36.84	3.4794
ANKRA2	4.75495	17.19	1.8541
ANKRD13A	84.2766	33.36	-1.337
ANKRD13B	18.828	7.08	-1.4111
ANKRD27	17.9684	37.1	1.046
ANKRD33B	8.41497	1.73	-2.2822
ANKRD36B	2.32912	9.48	2.0251
ANKRD44	16.1354	0.07	-7.8486
ANKRD46	29.5734	10.46	-1.4994
ANKRD9	0.068575	11.62	7.4047
ANKS6	6.48602	27.82	2.1007
ANO10	0.347795	39.98	6.8449
ANO6	8.36816	21.03	1.3295
ANPEP	0.02434	5.07	7.7025
ANTXR2	0.074075	51.39	9.4383
ANXA3	0	25.42	24.5995
ANXA4	0.224075	10.23	5.5127
ANXA6	34.0801	13.47	-1.3392
AP1B1	70.1923	29.99	-1.2268
AP3M2	0	27.01	24.687
AP4E1	16.5746	5.52	-1.5862
AP5M1	38.9465	11.98	-1.7009
AP5S1	12.2787	4.18	-1.5546
AP5Z1	11.0244	24.32	1.1414
APBA2	0	18.46	24.1379
APBB1	8.77932	0.87	-3.335
APBB1IP	86.9484	0.04	-11.0859
APBB2	9.87223	2.42	-2.0284
APBB3	0.049095	23.69	8.9145
APEX2	31.393	12.99	-1.273
APLP1	0.04501	9.17	7.6705
APMAP	38.5781	15.35	-1.3295
APOBEC3B	0.32523	45.59	7.1311
APOBR	2.6031	5.39	1.0501
APOL1	0.537135	26.24	5.6103
APOL4	0.03447	13.11	8.5711
APOL6	9.99365	4.25	-1.2335
AQP3	53.5258	2.22	-4.5916
AREG	0	15.87	23.9198
ARF6	79.4649	28.91	-1.4587
ARG2	5.27547	96.22	4.189
ARHGAP15	34.7332	5.14	-2.7565
ARHGAP18	0.30998	19.38	5.9662
ARHGAP21	4.40828	25.46	2.5299
ARHGAP24	0.497675	7.7	3.9516
ARHGAP26	5.28357	1.07	-2.3039
ARHGAP27	15.9905	2.35	-2.7665
ARHGAP30	76.1575	0.37	-7.6853
ARHGAP45	42.0287	9.08	-2.2106
ARHGAP9	21.155	5.03	-2.0724
ARHGEF10	0.076625	5.09	6.0537
ARHGEF11	0.2502	9.76	5.2857
ARHGEF12	10.2468	27.56	1.4274
ARHGEF18	33.5575	7.31	-2.1987
ARHGEF19	1.62993	11.84	2.8608
ARHGEF2	44.0246	117.36	1.4146
ARHGEF25	0.0812	19.57	7.9129
ARHGEF3	25.9661	1.72	-3.9161
ARID3B	1.87324	16.62	3.1493
ARL17A	0.786795	16.38	4.3798
ARL4A	0.68311	120.98	7.4684
ARL4C	12.6219	0.14	-6.4943
ARL5B	27.4954	13.33	-1.0445
ARMC10	19.0973	46.74	1.2913
ARMC6	61.6419	22.44	-1.4578
ARMCX5	0	8.26	22.9777
ARMCX6	10.7509	27.03	1.3301
ARPIN	11.2254	0.11	-6.6731
ARRB1	0	21.21	24.3382
ARRB2	52.3277	8.95	-2.5476
ARRDC1	15.0409	32.53	1.1129
ARRDC4	0	38.52	25.1991
ARSB	8.97731	1.46	-2.6203
ARV1	26.8798	73.51	1.4514
ARVCF	0.71474	25.3	5.1456
ASAP3	5.18427	38.8	2.9038
ASB13	6.55744	16.56	1.3365
ASB16	7.46994	1.34	-2.4789
ASB2	8.9923	0	-23.1003
ASB7	11.6689	4.59	-1.3461
ASCC1	18.3977	58.07	1.6583
ASCC3	25.0288	11.94	-1.0678
ASF1A	56.7279	21.91	-1.3725
ASL	3.26525	48.43	3.8906
ASMTL	4.64155	22.64	2.2862
ASPH	14.2564	40.74	1.5148
ASRGL1	0	22.38	24.4157
ASS1	0.016545	62.26	11.8776
ATAD1	37.5712	17.93	-1.0673
ATF3	0.224735	85.3	8.5682
ATF7IP	23.7665	9.27	-1.3583
ATG10	3.35398	12.87	1.9401
ATG12	17.4241	43.9	1.3331
ATG16L1	15.1201	6.88	-1.136
ATG16L2	10.6179	31.18	1.5541
ATG7	5.24308	19.03	1.8598
ATP11A	0	9.91	23.2405
ATP11B	51.7506	21.68	-1.2552
ATP13A3	100.824	39.99	-1.3341
ATP1A3	40.2083	0.76	-5.7253
ATP1B1	15.1653	3	-2.3377
ATP2B1	54.5087	10.97	-2.3129
ATP2B4	8.0561	16.7	1.0517
ATP6V0A1	4.87272	63.9	3.713
ATP6V1A	41.0874	19.86	-1.0488
ATP6V1E2	4.86028	11.25	1.2108
ATP7A	2.80862	6.31	1.1678
ATP7B	0.30107	8.76	4.8628
ATPAF2	21.4557	9.44	-1.1845
ATRIP	30.7074	5.67	-2.4372
ATXN10	110.744	38.63	-1.5194
ATXN1L	13.613	5.56	-1.2918
ATXN2	19.6787	50.96	1.3727
ATXN7	17.3987	5.43	-1.68
ATXN7L2	9.14536	3.45	-1.4064
ATXN7L3	58.9924	24.8	-1.2502
AURKC	0.10354	5.05	5.608
AVEN	17.6219	5.19	-1.7636
AVPR2	4.74791	0.31	-3.9369
AXIN1	10.5013	26.98	1.3613
B3GALT6	24.1284	5.68	-2.0868
B3GNT2	59.2848	15.91	-1.8977
B3GNT5	0.14604	14.09	6.5922
B3GNTL1	3.46528	12.41	1.8405
B4GALNT1	0	13.32	23.6671
B4GALNT4	0	14.96	23.8346
B4GALT2	0.075615	32.15	8.7319
B4GALT6	18.9051	0.26	-6.1841
BACH2	22.181	0.91	-4.6073
BAG3	0.79186	15.44	4.2853
BAG5	39.389	8.32	-2.2431
BAHCC1	0.38227	11.12	4.8624
BAIAP2	0.24243	34.62	7.1579
BAIAP2L1	0.19075	17.18	6.4929
BAIAP3	0.09701	6.34	6.0302
BAMBI	0.115195	9.1	6.3037
BARD1	15.2421	5.14	-1.5682
BASP1	89.9636	0.29	-8.2771
BATF2	0.4433	5.7	3.6846
BAZ2B	0.974065	16.86	4.1134
BBC3	4.96919	44.65	3.1676
BBIP1	7.13845	18.64	1.3847
BBS1	3.65135	12.18	1.738
BBS2	8.15178	16.99	1.0595
BBS4	11.2817	46.65	2.0479
BBX	15.3199	6.62	-1.2105
BCAR1	0.009705	10.16	10.0317
BCAS4	98.8006	2.75	-5.167
BCKDHB	18.2669	6.33	-1.529
BCL11A	21.7235	0.14	-7.2777
BCL2L11	49.9991	8.32	-2.5872
BCL2L13	19.4771	62.71	1.6869
BCL3	17.0103	5.08	-1.7435
BCL6	143.358	18.48	-2.9556
BCL7A	63.1491	12.19	-2.3731
BCR	5.64435	32.56	2.5282
BDH1	13.8154	0.07	-7.6247
BEND3	8.05405	1.48	-2.4441
BEND4	25.9892	0.01	-11.3436
BEND7	0	6.1	22.5404
BEST1	0.043315	7.54	7.4435
BEST3	16.5229	0.2	-6.3683
BEX5	0	7.55	22.848
BGLAP	66.3185	0.5	-7.0513
BHLHE40	0.14141	143.69	9.9888
BICD2	23.3434	10.31	-1.179
BIK	71.8504	0.08	-9.8108
BIN3	10.2635	21.79	1.0861
BIRC3	30.2011	0.51	-5.888
BIVM-ERCC5	11.2614	0.1	-6.8152
BLK	103.965	0.01	-13.3437
BLVRA	0	75.16	26.1635
BLZF1	8.54411	25.03	1.5507
BMP3	30.0924	0.03	-9.9702
BMP7	67.6247	0.14	-8.916
BMPR2	5.7735	2.66	-1.118
BNIP3	13.31	42.76	1.6838
BORCS5	9.88743	4.01	-1.302
BRF1	2.42181	11.66	2.2674
BRI3BP	113.141	10.86	-3.381
BRWD3	8.55457	4.17	-1.0366
BTBD3	9.55266	4.55	-1.07
BTBD7	11.3632	4.29	-1.4053
BTD	2.45076	7.83	1.6758
BTG2	110.581	10.35	-3.4174
BTN3A1	3.52358	9.01	1.3545
C12orf76	2.1821	40.68	4.2205
C15orf39	39.0819	12.48	-1.6469
C15orf61	19.5655	2.89	-2.7592
C16orf87	29.2769	2.7	-3.4387
C17orf58	6.93327	20.79	1.5843
C17orf75	21.2714	45.64	1.1014
C19orf12	5.81941	13.34	1.1968
C19orf25	14.9906	30.12	1.0067
C19orf81	3.00827	11.78	1.9693
C1QTNF6	1.54561	3.2	1.0499
C1RL	0	9.32	23.1519
C1orf159	7.88832	20.79	1.3981
C1orf167	0.04211	8.81	7.7088
C1orf198	0	6.49	22.6298
C1orf216	6.85549	13.77	1.0062
C21orf91	19.7356	5.32	-1.8913
C2CD2	0.76594	8.79	3.5206
C2CD2L	6.01319	34.3	2.512
C2orf69	12.9655	4.89	-1.4068
C2orf74	8.1142	0.11	-6.2049
C2orf81	7.88991	0.3	-4.717
C2orf88	0.48753	19.26	5.304
C3	0.032465	3.61	6.7969
C3orf38	18.9871	7.01	-1.4375
C4orf33	2.96472	32.92	3.473
C5orf63	0	5.92	22.4972
C8orf82	22.6066	5.09	-2.151
C8orf88	0	51.04	25.6051
C9orf40	63.353	14.28	-2.1494
CA11	2.4045	24.11	3.3258
CAAP1	25.1385	12.08	-1.0573
CAB39L	43.5647	0.8	-5.767
CABLES1	14.3214	0.24	-5.899
CABLES2	18.3482	4.56	-2.0085
CADPS	15.6558	0.05	-8.2905
CALB1	0	40.75	25.2803
CAMK2D	48.304	0.15	-8.331
CAMK4	5.14039	0.08	-6.0057
CAMP	19.4404	0.17	-6.8374
CAPG	5.42162	144.72	4.7384
CAPN15	8.75631	22.46	1.359
CAPRIN2	3.81334	10.35	1.4405
CARD9	1.22218	27.74	4.5044
CARM1	108.161	45.46	-1.2505
CARMIL1	10.8854	0.05	-7.7662
CARMIL2	86.1093	3.94	-4.4499
CASD1	9.51137	4.32	-1.1386
CASKIN2	0.245155	3.62	3.8842
CASP6	1.65983	30.71	4.2096
CASP7	9.52555	22.64	1.249
CASP9	7.20205	25.25	1.8098
CASS4	0.0213	11.56	9.084
CAST	13.6225	56.12	2.0425
CAV2	0	24.06	24.5201
CBR1	0	14.93	23.8317
CBX5	86.5399	40.27	-1.1037
CBX6	50.6068	6.4	-2.9832
CC2D1A	10.7287	25.58	1.2535
CC2D2A	0.045665	5.57	6.9304
CCDC102A	8.54615	1.46	-2.5493
CCDC106	35.8822	16.48	-1.1226
CCDC107	17.9018	6.8	-1.3965
CCDC112	0.727575	7.63	3.3905
CCDC117	21.4847	10.64	-1.0138
CCDC125	0.722905	8.97	3.6332
CCDC127	21.2636	4.35	-2.2893
CCDC136	2.97844	33.36	3.4855
CCDC15	1.72052	6.01	1.8045
CCDC150	3.10007	11.2	1.8531
CCDC152	0	8.94	23.0918
CCDC169	0	8.53	23.0241
CCDC180	0.15827	4.49	4.8262
CCDC28A	16.2854	39.76	1.2877
CCDC51	22.6774	11.08	-1.0333
CCDC57	10.157	21.75	1.0985
CCDC6	27.578	12.59	-1.1312
CCDC61	4.87002	9.79	1.0074
CCDC69	110.307	8.67	-3.6693
CCDC71	14.4767	7.07	-1.034
CCDC71L	6.62197	65.1	3.2973
CCDC74A	6.08887	16.42	1.4312
CCDC74B	2.14491	4.46	1.0561
CCDC8	0	11.25	23.4234
CCDC88C	18.2938	6.54	-1.484
CCDC90B	15.3109	47.93	1.6464
CCHCR1	9.12763	35.72	1.9684
CCNA1	10.8345	0.05	-7.7595
CCNB1IP1	37.1917	106.91	1.5233
CCND2	0	14.95	23.8336
CCNE2	24.6276	9.21	-1.419
CCNF	45.9739	19.2	-1.2597
CCNI2	0	3.21	21.6141
CCNYL1	19.0031	5.6	-1.7627
CCS	15.4025	41.68	1.4362
CD151	1.93154	106.96	5.7912
CD180	10.2873	0	-23.2944
CD19	91.3749	6.58	-3.7956
CD1C	4.96953	0	-22.2447
CD27	33.9832	0.12	-8.1456
CD28	12.5308	0.01	-10.2911
CD33	1.68538	49.41	4.8737
CD3D	0	10.4	23.3101
CD3E	20.8658	0.28	-6.2196
CD40	40.9941	3.17	-3.6929
CD48	81.4582	0.37	-7.7824
CD55	17.4212	88.76	2.3491
CD68	1.92257	30.89	4.006
CD69	0.08501	68	9.6437
CD70	107.945	2.15	-5.6498
CD72	40.8982	1.2	-5.0909
CD80	0.109275	13.71	6.9711
CD83	11.9441	2.96	-2.0126
CD86	25.8125	0.04	-9.3338
CD99L2	9.48724	24.04	1.3414
CDAN1	6.65677	19.13	1.5229
CDC14A	2.65473	18.26	2.782
CDC14B	0	6.89	22.7161
CDC25A	65.3707	23.11	-1.5001
CDC25C	7.90111	32.57	2.0434
CDC42BPA	0	26.21	24.6436
CDC42EP1	0	34.33	25.033
CDC42EP4	0	15.25	23.8623
CDCA4	71.7231	26.74	-1.4234
CDCA7	130.329	61.32	-1.0877
CDCA7L	103.841	3.01	-5.1085
CDCP1	0	7.45	22.8288
CDIP1	29.285	0.66	-5.4715
CDK11A	9.01963	44.48	2.302
CDK11B	13.9567	38.31	1.4568
CDK14	34.3615	0.61	-5.8158
CDK18	10.5752	0.94	-3.4919
CDK5RAP2	22.8913	47.03	1.0388
CDKN1A	0.85908	10.28	3.5809
CDT1	57.3751	116.13	1.0172
CEBPD	0.14014	6.4	5.5131
CELF2	10.512	5.07	-1.052
CEMP1	15.0755	5.5	-1.4547
CEND1	43.236	0.06	-9.493
CENPM	136.95	31.42	-2.1239
CENPN	29.6939	212.48	2.8391
CENPQ	7.35853	18.61	1.3386
CENPT	18.2497	42.8	1.2297
CEP131	8.70627	23.56	1.4362
CEP164	11.0353	23.86	1.1125
CEP170	9.42517	50.37	2.418
CEP192	13.0895	28.26	1.1104
CEP250	11.2075	23.4	1.062
CEP290	4.53263	19.33	2.0924
CEP295	3.89881	18.22	2.2244
CEP44	8.95199	27.3	1.6086
CEP55	59.132	16.63	-1.8302
CEP57L1	5.49546	33.45	2.6057
CEP63	22.0097	10.59	-1.0554
CEP70	0	28.48	24.7634
CEP72	7.20629	15.02	1.0596
CEP85	26.4632	70.56	1.4149
CEP89	3.93876	11.72	1.5732
CEP97	10.383	3.79	-1.454
CERCAM	0.01367	23.67	10.7577
CERS4	24.1155	9.38	-1.3623
CERS6	0.041465	5.09	6.9396
CETN3	30.3825	66.88	1.1383
CFAP161	0.090545	17.64	7.606
CFAP53	0.352885	3.86	3.4513
CFAP97	52.4443	24.42	-1.1027
CFD	0.694395	35.27	5.6665
CFH	0	74.75	26.1556
CFL2	25.2499	4.28	-2.5606
CHAC1	15.8233	60.53	1.9356
CHAC2	18.8592	6.94	-1.4423
CHAMP1	44.1674	14.57	-1.6
CHD1	7.29836	27.54	1.9159
CHD3	86.9175	27.39	-1.666
CHD7	28.1328	12.76	-1.1406
CHFR	7.14635	26.11	1.8693
CHI3L2	35.9893	0.46	-6.2898
CHIC2	68.6729	16.19	-2.0846
CHKB	91.5691	15.04	-2.6061
CHML	7.90897	25.44	1.6855
CHMP4C	0	10.88	23.3752
CHMP7	45.432	19.76	-1.2011
CHPT1	4.29429	71.06	4.0485
CHRAC1	91.1879	36.19	-1.3333
CHRNB1	3.4656	10.64	1.6183
CHST10	6.64743	14.92	1.1664
CHST2	6.32313	12.65	1.0004
CHSY1	32.2903	9.1	-1.8272
CHUK	27.8807	11.57	-1.2689
CHURC1-FNTB	38.0017	2.17	-4.1303
CIB2	0.02537	20.51	9.6589
CIB3	58.2997	0	-25.797
CIR1	10.5856	35.39	1.7412
CISD2	18.0146	49.8	1.467
CISH	0	93.74	26.4822
CIT	9.36876	23.4	1.3206
CKAP2	89.848	28.33	-1.6652
CKAP4	60.8298	0.35	-7.4413
CKB	1.04676	142.66	7.0905
CLCC1	5.05788	32.9	2.7015
CLCN5	0.529285	5.4	3.3508
CLCN7	10.4213	46.25	2.1499
CLDN12	2.85583	18.27	2.6775
CLDN7	0.258145	13.17	5.6729
CLEC11A	1.62393	12.77	2.9752
CLEC17A	23.5286	0	-24.4879
CLEC18B	0.077785	7.64	6.6179
CLGN	0.02105	15.35	9.5101
CLHC1	2.96625	8.8	1.5689
CLIC2	0	56.68	25.7563
CLIP1	9.2284	34.79	1.9145
CLIP2	0.87519	3.45	1.9789
CLP1	19.3762	9.02	-1.1031
CLSTN3	1.93072	12.46	2.6901
CLTCL1	0.14099	8.04	5.8335
CLYBL	1.36176	3.18	1.2236
CMBL	0	69.27	26.0457
CMC1	29.1866	78.32	1.4241
CMC2	60.9054	203.36	1.7394
CMC4	33.0036	16.24	-1.0231
CMPK2	0	8.22	22.9707
CMTM4	0.84991	11.74	3.788
CMTM6	57.9271	21.24	-1.4475
CNBD2	0.305315	6.52	4.4165
CNDP2	36.7828	82.45	1.1645
CNIH4	17.8564	69.23	1.955
CNKSR3	0.034055	4.87	7.1599
CNOT9	71.1762	20.71	-1.7811
CNPY4	11.1011	4.25	-1.3852
CNR1	68.9711	0.83	-6.3767
CNR2	23.6109	0	-24.4929
CNTF	58.2508	1.02	-5.8356
COA1	52.6545	142.5	1.4363
COCH	0	68.94	26.0388
COG4	26.5621	58.72	1.1445
COG5	11.7784	29.44	1.3216
COG8	84.6681	18.22	-2.2163
COL14A1	0.50205	3.72	2.8894
COL15A1	0.04358	6	7.1051
COL18A1	0.5787	8.01	3.7909
COL4A2	0	9.68	23.2066
COL6A2	0	3.31	21.6584
COL6A3	0.01644	16.55	9.9753
COLGALT2	0.126935	33.97	8.064
COMMD8	33.0129	12.87	-1.359
COPS7A	49.0516	21.46	-1.1927
COQ3	8.96622	23.23	1.3734
COQ8A	17.236	46.46	1.4306
CORO2A	0.049055	13.14	8.0653
CORO2B	26.0271	0.02	-10.3457
CORO7	102.906	40.97	-1.3287
CORT	32.0917	0.11	-8.1885
CPAMD8	0.0101	4	8.6294
CPD	6.95918	16.17	1.2163
CPEB1	0.09981	15.81	7.3074
CPNE1	179.072	50.48	-1.8268
CPNE2	0.13161	15.23	6.8545
CPNE3	97.6892	15.56	-2.6504
CPNE5	39.7741	0.35	-6.8283
CPNE7	0.041885	23.78	9.1491
CPOX	10.9977	25.33	1.2036
CPQ	0.040375	13.93	8.4305
CPSF2	45.1046	22.12	-1.0279
CPT1B	91.5691	7.28	-3.6529
CPT1C	0.86092	8.36	3.2796
CPZ	0.0303	68.9	11.1509
CR1L	0	19.34	24.2051
CRACR2B	7.77812	36.31	2.2229
CRAT	0.165855	11.35	6.0966
CRBN	19.6602	40.59	1.0458
CREB3L2	6.33401	24.49	1.951
CREB3L4	8.52124	26.44	1.6336
CREB5	11.5499	2.75	-2.0704
CREBL2	0.732105	6.83	3.2218
CRELD1	5.02642	32.59	2.6968
CREM	20.2527	59.17	1.5468
CRHBP	7.92207	0.01	-9.6296
CRIM1	25.8416	0.16	-7.3355
CRTC2	35.6772	17.19	-1.0534
CRY1	0	25.22	24.5881
CRYL1	0	12.75	23.604
CRYZ	19.2681	46.24	1.2629
CSAD	7.53387	25.82	1.777
CSK	376.698	33.06	-3.5102
CSMD1	0.056	13.16	7.8765
CSRP1	93.5882	33.81	-1.4689
CSTA	0	12.25	23.5463
CSTF3	86.5414	42.34	-1.0314
CT55	0	42.74	25.3491
CTAG2	0	13.55	23.6918
CTBS	5.71987	17.33	1.5992
CTC1	20.4595	6.93	-1.5618
CTCF	70.5991	18.65	-1.9205
CTCFL	1.54653	122.11	6.303
CTDP1	16.276	5.86	-1.4738
CTDSPL	0	7.35	22.8093
CTDSPL2	49.3874	19.92	-1.3099
CTH	2.17767	97.31	5.4817
CTNNAL1	14.5215	49.5	1.7692
CTNNBIP1	8.35662	30.69	1.8768
CTPS2	0.948965	15.2	4.0016
CTSF	0	8.39	23.0002
CUEDC1	0.1163	3.13	4.7502
CUL7	10.0677	38.54	1.9366
CUL9	6.5809	18.69	1.5059
CWF19L1	30.5403	11.66	-1.3891
CXCL11	0.19285	16.69	6.4354
CXCL2	0	7.69	22.8746
CXCL3	0	15.05	23.8433
CXCL8	0	25.63	24.6113
CXCR4	171.999	0.24	-9.4851
CYB561	0.027495	31.38	10.1564
CYB5A	0	15.09	23.8471
CYB5D1	29.811	2.91	-3.3568
CYB5R2	0.338335	12.11	5.1616
CYB5R4	30.8788	13.47	-1.1969
CYBRD1	0	14.46	23.7856
CYFIP1	0.09134	30.33	8.3753
CYP27B1	10.745	1.36	-2.982
CYP2R1	7.89994	53.47	2.7588
CYP2U1	16.5065	0.21	-6.2965
CYTH4	14.3004	0.23	-5.9583
CYTIP	22.5926	0.61	-5.2109
DAAM1	27.3958	3.39	-3.0146
DAB2	0	18.87	24.1696
DAPK1	0.151185	24.54	7.3427
DAPK2	0.12925	5.48	5.4059
DAPP1	26.2435	3.6	-2.8659
DBNDD1	0.304305	8.85	4.8621
DBR1	16.4595	8.19	-1.007
DCAF1	22.0007	7.7	-1.5146
DCAF4L2	0.01837	11.53	9.2937
DCHS2	0	6.41	22.6119
DCK	116.484	25.05	-2.2172
DCP1A	18.7336	8.84	-1.0835
DCPS	33.3189	8.69	-1.9389
DCUN1D4	6.05755	24.48	2.0148
DDAH2	13.911	38.49	1.4683
DDB2	10.795	23.93	1.1485
DDHD1	10.9879	4.23	-1.3772
DDHD2	17.2207	67.17	1.9637
DDI2	53.9881	13.58	-1.9912
DDX11	18.5802	42.07	1.179
DDX19B	9.4075	31.81	1.7576
DDX20	35.9759	11.95	-1.59
DDX59	10.1222	25.45	1.3301
DECR2	4.74314	24.66	2.3783
DEF8	145.997	42.69	-1.774
DENND1A	9.19907	18.74	1.0266
DENND1C	38.4978	1.13	-5.0904
DENND4A	26.6984	9.75	-1.4533
DENND5A	0.143485	42.02	8.194
DENND5B	27.0034	2.72	-3.3115
DENND6B	32.1853	2.2	-3.8708
DEPDC1	7.57789	15.7	1.0509
DEPDC4	0.957085	9.47	3.3066
DEPDC7	0	6.54	22.6409
DEPTOR	88.9566	0.29	-8.2609
DERL3	36.7756	10.65	-1.7879
DES	0	12.11	23.5297
DESI2	59.4619	29.27	-1.0225
DEUP1	0.02184	14.76	9.4004
DGAT1	123.722	36.8	-1.7493
DGCR8	27.9108	59.4	1.0896
DGKA	61.2447	9.23	-2.7302
DGKE	17.564	4.49	-1.9678
DGKZ	12.2793	45.93	1.9032
DHODH	13.2977	5.07	-1.3911
DHRS11	6.07706	39.06	2.6842
DHRS2	1.14508	52.13	5.5086
DHRS3	0	12.76	23.6051
DHRS4	0	23.16	24.4651
DHRS7B	5.23273	13.17	1.3316
DHRSX	1.34515	5.54	2.0421
DHX32	0.37905	11.64	4.9406
DHX33	42.6274	6.92	-2.6229
DHX37	25.1731	9.42	-1.4181
DHX57	4.29603	12.16	1.5011
DICER1	28.761	9.05	-1.6681
DIP2A	7.77916	26.32	1.7585
DIS3L	46.4132	19.4	-1.2585
DISC1	24.2229	0.05	-8.9202
DISP1	0.26506	5.86	4.4665
DLG3	0.04141	7.64	7.5274
DLG4	15.1328	6.37	-1.2483
DLG5	0.110245	23.45	7.7327
DLX1	0.22128	24.9	6.8141
DLX2	0.67494	5.08	2.912
DMC1	92.1514	10.56	-3.1254
DMRT2	4.53554	0.03	-7.2401
DMXL2	3.13534	101.35	5.0146
DNAAF3	2.66196	18.7	2.8125
DNAH14	0.008595	85.4	13.2783
DNAJC12	23.3378	110.1	2.2381
DNAJC17	12.7647	34.51	1.4349
DNAJC18	1.72498	4.74	1.4583
DNAJC21	31.6756	66.6	1.0722
DNAJC6	3.60446	23.98	2.734
DNAL4	5.78895	11.61	1.004
DNHD1	5.30082	18.06	1.7685
DNM1	0.20435	22.21	6.764
DNMBP	8.81518	3.37	-1.3872
DNTTIP2	66.3179	29.4	-1.1736
DOCK10	6.13603	0.34	-4.1737
DOCK11	14.3123	38.03	1.4099
DOCK2	51.5455	12.7	-2.021
DOCK9	3.40804	9.77	1.5194
DOHH	26.2386	11.49	-1.1913
DOK1	3.25202	16.94	2.381
DOK4	1.25417	10.59	3.0779
DPCD	4.70598	15.3	1.701
DPF2	15.4689	37.13	1.2632
DPH2	51.1004	25.01	-1.0308
DPH5	25.3696	60.4	1.2514
DPM2	28.374	75.35	1.409
DPP8	33.9921	12.83	-1.4057
DPY19L1	10.1523	21.48	1.0812
DPY19L4	2.90394	19.06	2.7145
DPYSL2	16.1448	1.48	-3.4474
DR1	99.7537	43.31	-1.2037
DSCC1	61.9835	22.48	-1.4632
DSG2	0.00851	50.2	12.5261
DTNB	10.1671	0.65	-3.9673
DTWD1	10.0151	37.93	1.9212
DTWD2	2.74426	8.87	1.6925
DTX1	223.534	0.13	-10.7478
DTX2	3.3704	19.66	2.5443
DUSP1	0.60325	14.63	4.6
DUSP2	51.7128	0	-25.624
DUSP23	0	18.51	24.1418
DUSP3	0	16	23.9316
DUSP7	13.1837	5.89	-1.1624
DUSP9	0.015405	4.97	8.3336
DYM	45.8729	16.13	-1.5079
DYNC1H1	36.3365	89.61	1.3022
DYNC2LI1	7.19753	31.7	2.1389
DYRK2	23.5857	3.03	-2.9605
E2F1	59.3648	16.02	-1.8897
E2F2	72.526	11.95	-2.6015
E2F5	51.484	7.4	-2.7985
E2F6	4.78808	20.23	2.079
E2F8	26.656	10.12	-1.3973
EAF2	22.9653	9.5	-1.2735
EBF1	9.06987	0.03	-8.2399
ECE1	16.0751	32.36	1.0094
ECHDC3	0	9.51	23.181
ECI2	23.7563	103.48	2.123
ECM1	2.17348	26.42	3.6036
ECT2	53.3454	24.14	-1.1439
EDEM1	115.199	41.43	-1.4754
EEF1A2	0	21.01	24.3246
EEF2K	8.93991	19.57	1.1303
EFHC1	1.8676	13.72	2.877
EFHD1	0	15.25	23.8623
EGLN1	8.99598	29.29	1.7031
EGLN3	0	12.71	23.5995
EGR1	0.143585	54.42	8.5661
EHBP1	7.76674	26.4	1.7652
EHD2	0	28.94	24.7866
EHD4	19.3531	3.96	-2.289
EIF2A	62.0182	127.61	1.041
EIF2AK4	0.83115	29.07	5.1283
EIF4E	13.6825	78.61	2.5224
EIF5AL1	18.3799	0.57	-5.011
ELAC2	55.788	22.42	-1.3152
ELK4	36.4787	8.19	-2.1551
ELL3	54.1264	1.15	-5.5566
ELMOD3	3.01554	16.1	2.4166
ELOVL7	0	14.29	23.7685
ELP2	21.6539	73.44	1.7619
ELP5	98.3113	41.68	-1.238
EMC10	69.7593	24.78	-1.4932
EMC9	51.3148	20.95	-1.2924
EME1	10.8708	31.3	1.5257
EME2	15.0666	4.24	-1.8292
EML2	15.4623	62.51	2.0153
EML4	36.6081	15.49	-1.2408
EML6	28.3256	0.3	-6.561
EMP3	6.15768	224.42	5.1877
EMSY	5.77829	13.97	1.2736
ENDOG	3.22621	25.74	2.9961
ENDOV	1.75189	7.27	2.053
ENGASE	0.314005	19.75	5.9749
ENOPH1	94.2315	37.09	-1.3452
ENOSF1	11.2552	78.96	2.8105
ENPP3	0.82538	5.98	2.857
ENPP4	6.67471	0.04	-7.3825
ENTPD6	0.00897	29.76	11.6958
ENY2	55.4481	187.77	1.7598
EP300	39.3015	14.35	-1.4535
EPAS1	0.006665	11.7	10.7774
EPB41	69.4391	161.53	1.218
EPC1	27.6647	12.22	-1.1788
EPCAM	0	46.15	25.4598
EPHB4	5.4883	27.77	2.3391
EPHX1	2.56255	15.84	2.6279
EPHX2	0	54.68	25.7045
EPM2A	14.0714	3.14	-2.1639
EPOP	21.6433	2.19	-3.3049
EPS8L1	1.86598	10.75	2.5263
EPS8L2	0.650585	10.29	3.9834
ERBB3	0.03126	5.54	7.4694
ERC1	9.72095	3.2	-1.603
ERCC2	9.17929	24.03	1.3884
ERCC5	11.2614	23.59	1.0668
ERCC6L	14.5691	5.03	-1.5343
ERF	56.5307	24.85	-1.1858
ERFE	0.02236	13.11	9.1955
ERI2	9.83809	40.1	2.0272
ERICH1	28.5495	14.08	-1.0198
ERMAP	3.08685	19.03	2.6241
ESCO2	26.3834	9.84	-1.4229
ESF1	18.1893	7.76	-1.229
ESPL1	44.0092	20.72	-1.0868
ESPNL	10.3634	0.12	-6.4323
ESRRB	0.010195	32.22	11.6257
ETFDH	7.03083	28.91	2.0398
ETFRF1	3.06202	21.94	2.841
ETHE1	2.08603	17.41	3.0611
ETV1	0	15.22	23.8595
ETV4	0.05804	41.87	9.4946
ETV5	2.46179	18.37	2.8996
ETV6	14.0446	2.37	-2.5671
EVI2B	33.2798	3.46	-3.2658
EVI5L	2.54565	5.23	1.0388
EXD3	4.72191	16.63	1.8163
EXOC6	8.54203	40.47	2.2442
EXOSC6	26.0542	8.81	-1.5643
EXT2	6.07029	30.7	2.3384
EZH1	13.5642	27.9	1.0405
F11R	12.0678	41.32	1.7757
F12	3.5467	9.92	1.4839
F2R	0.015565	10.27	9.3658
F2RL3	0	8.28	22.9812
FAAH	7.42215	0.92	-3.0121
FADD	40.5998	14.73	-1.4627
FADS2	2.23697	27.28	3.6082
FADS3	83.1039	39.14	-1.0863
FAH	6.04969	71.91	3.5713
FAM110A	15.9345	5.59	-1.5112
FAM111B	32.8282	0.15	-7.7738
FAM114A1	0.013235	12.2	9.8482
FAM114A2	8.20886	22.37	1.4463
FAM120A	73.7276	34.67	-1.0885
FAM133B	4.7215	20.47	2.1162
FAM13A	0	12.46	23.5708
FAM13B	23.3721	10.28	-1.1849
FAM149B1	4.72963	18.4	1.9599
FAM167A	72.8693	0.06	-10.2461
FAM184A	0.01209	16.26	10.3932
FAM193B	17.7354	68.25	1.9442
FAM200A	2.41086	5.65	1.2287
FAM200B	3.98842	28.37	2.8305
FAM204A	16.643	35.47	1.0917
FAM210B	0.056005	40.61	9.502
FAM217B	16.8255	5.65	-1.5743
FAM227B	1.08622	15.55	3.8395
FAM229A	4.91578	15.65	1.6707
FAM229B	1.34308	4.84	1.8495
FAM3A	19.218	54.77	1.5109
FAM43A	22.0333	0.78	-4.8201
FAM47E	0	12.46	23.5708
FAM53B	27.4958	6.61	-2.0565
FAM72B	6.62881	30.34	2.1944
FAM81A	16.6657	0.07	-7.8953
FAM83D	32.0919	14.08	-1.1886
FAM83H	0	15.19	23.8566
FAM89A	2.42387	68.51	4.8209
FANCD2	46.2647	121.8	1.3965
FANCE	26.4654	10.76	-1.2984
FANCF	15.5996	6.67	-1.2258
FANCL	10.9288	43.32	1.9869
FAR2	0.528585	6.83	3.6917
FARSB	96.4843	15.11	-2.6748
FASTK	37.6391	88.63	1.2356
FASTKD5	23.1143	9.47	-1.2873
FAXDC2	0.71215	10.03	3.816
FBF1	2.94153	14.83	2.3339
FBP1	8.82654	0	-23.0734
FBRSL1	8.58626	20.19	1.2335
FBXL12	12.7658	33.23	1.3802
FBXL13	0.34227	73.83	7.7529
FBXL14	29.5618	5.55	-2.4132
FBXL15	7.74435	19.27	1.3151
FBXL16	0	18.77	24.1619
FBXL18	9.31747	4.09	-1.1878
FBXL4	11.7688	5.48	-1.1027
FBXL6	43.8287	15.6	-1.4903
FBXO25	0.024465	6.76	8.1101
FBXO33	17.4841	2.36	-2.8892
FBXO4	0.70166	34.11	5.6033
FBXO41	51.2494	1.73	-4.8887
FBXO6	0.08852	35.64	8.6533
FBXO8	4.16403	15.15	1.8633
FBXO9	13.3415	39.74	1.5747
FCGR2A	0.511455	116.39	7.8301
FCHSD1	9.12129	19.61	1.1043
FCHSD2	64.2725	6.6	-3.2837
FECH	2.0533	63.38	4.948
FEM1A	21.7864	0.93	-4.5501
FGD2	10.6911	0.11	-6.6027
FGF13	0	63.2	25.9134
FGF9	8.36871	0.02	-8.7088
FGFR1	30.9677	0.54	-5.8417
FGFR3	0.0357	12.11	8.406
FGFR4	0.19901	17.08	6.4233
FGFRL1	0.15297	16.69	6.7696
FGGY	0	15.85	23.918
FGR	16.0521	0.05	-8.3266
FHIT	1.88686	7.05	1.9016
FHL2	0.06441	31.75	8.9452
FHL3	0.02863	58.85	11.0052
FKBP10	0	5.65	22.4298
FKBP11	86.3259	4.08	-4.4032
FKBP14	3.55583	15.06	2.0825
FKBP4	123.619	33.26	-1.894
FKBP9	0.073545	38.02	9.0139
FKTN	4.7935	11.72	1.2898
FLI1	31.2629	0.04	-9.6102
FLNA	51.7115	263.97	2.3518
FLNB	10.0115	40.36	2.0113
FLNC	0.058935	72.23	10.2592
FMR1NB	0	7.89	22.9116
FN3K	4.6254	14.61	1.6593
FNBP1	31.6334	6.71	-2.2371
FNBP1L	0.01377	3.65	8.0501
FNDC3B	3.10101	28.47	3.1986
FNDC4	0	5.15	22.2961
FNDC8	5.97025	0	-22.5094
FNIP2	0	9.23	23.1379
FNTB	38.0017	9.75	-1.9626
FOS	0.49721	14.91	4.9063
FOXH1	0.143505	17.17	6.9026
FOXL2	0	6.95	22.7286
FOXM1	101.896	25.01	-2.0265
FOXN3	25.0475	0.85	-4.8811
FOXO1	21.1412	0.23	-6.5223
FOXO4	4.78589	13.28	1.4724
FOXP1	16.2592	7.63	-1.0915
FOXRED2	26.5869	13.22	-1.008
FPGT	3.2534	13.69	2.0731
FRRS1	6.16831	14.81	1.2636
FUNDC2	21.4763	65.19	1.6019
FUOM	11.2301	26.61	1.2446
FUT1	0	48.78	25.5398
FUT8	42.522	6.47	-2.7164
FXYD1	7.76827	1.54	-2.3347
FYTTD1	118.387	38.79	-1.6098
FZD3	7.72297	0.04	-7.593
G0S2	0	202.16	27.5909
G6PD	35.3541	89.75	1.344
GAB1	15.8924	4.02	-1.9831
GAB2	1.08896	54.42	5.6431
GAB3	0.064785	8.82	7.089
GABBR1	0	23.18	24.4664
GABRE	0	73.36	26.1285
GAD1	0	10.73	23.3551
GAK	21.3804	45.37	1.0854
GAL	0	31.35	24.902
GALC	0	16.48	23.9742
GALE	9.76302	71.81	2.8788
GALK2	10.2974	36.25	1.8157
GALM	5.60442	53.24	3.2479
GALNT12	0.540445	55.3	6.677
GALNT14	15.4206	0.17	-6.5032
GALNT4	9.56104	2.95	-1.6965
GALNT5	0	20.6	24.2961
GAN	5.86944	2.34	-1.3267
GAPT	11.3577	0.02	-9.1494
GAPVD1	9.79523	28.82	1.5569
GAREM2	0.01789	5.39	8.2349
GAS6	1.39813	16.77	3.5843
GAS8	2.44911	19.76	3.0123
GATA1	0.133335	132.27	9.9542
GBE1	12.1483	26.91	1.1474
GCA	12.3982	0.89	-3.8002
GCAT	10.9648	73.46	2.7441
GCDH	32.9783	8.55	-1.9475
GCLM	10.7211	26.6	1.311
GCNT1	19.0353	0.15	-6.9876
GCNT2	9.6396	2.09	-2.2055
GCSAM	66.6621	0.31	-7.7485
GDA	0	19.25	24.1984
GDAP1	10.8153	0.37	-4.8694
GDAP1L1	0.07023	3.86	5.7803
GDF11	12.709	3.97	-1.6786
GDPD3	0.70713	4.01	2.5036
GDPD5	9.56518	22.61	1.2411
GEMIN4	42.1856	11.57	-1.8664
GEMIN5	24.1823	7.02	-1.7844
GEMIN6	22.8213	6	-1.9273
GEN1	27.1959	12.84	-1.0827
GFER	6.89827	24.5	1.8285
GFI1B	2.38471	28.67	3.5877
GFM1	68.0814	30.23	-1.1713
GFOD1	10.2598	2.6	-1.9804
GFPT1	9.30975	76.6	3.0405
GGH	17.208	66.71	1.9548
GGT1	0.49854	12.16	4.6083
GGT7	0	29.06	24.7925
GINS1	46.8833	15.38	-1.608
GINS2	163.584	24.5	-2.7392
GINS3	66.6643	13.25	-2.3309
GIPR	2.2165	23.5	3.4063
GIT1	31.1069	15.13	-1.0398
GK	5.56335	15.37	1.4661
GLB1	18.8049	68.4	1.8629
GLB1L2	0	14.29	23.7685
GLCE	6.63844	18.24	1.4582
GLMP	0.276255	15.36	5.797
GLRX	57.2848	8.27	-2.7922
GLTP	20.9275	7.35	-1.5096
GLUD2	10.201	4.69	-1.1211
GLYCTK	9.85653	4.18	-1.2376
GM2A	81.6777	19.34	-2.0784
GMEB1	15.535	7.56	-1.0391
GMFB	57.4371	16.34	-1.8136
GMIP	30.9594	10.73	-1.5287
GMPPA	18.5464	86.58	2.2229
GMPR	0	68.65	26.0328
GMPR2	23.3251	61.43	1.3971
GNA11	4.89002	15.86	1.6975
GNA13	97.7896	16.76	-2.5447
GNAI3	56.0602	20.38	-1.4598
GNAZ	7.89626	0.27	-4.8701
GNB3	25.9286	6.8	-1.9309
GNB4	0.22669	10.39	5.5183
GNB5	27.682	1.28	-4.4347
GNE	2.53676	7.96	1.6498
GNG7	8.41262	0.36	-4.5465
GNGT2	20.892	0	-24.3164
GNL1	24.8564	52	1.0649
GNL3	222.281	71.36	-1.6392
GNL3L	31.2554	8.38	-1.8991
GNPNAT1	42.0785	14.06	-1.5815
GNS	9.82263	20.5	1.0614
GOLGA1	5.04355	10.57	1.0675
GOLGA6L10	0.486885	4.8	3.3014
GON4L	11.9976	37.37	1.6391
GON7	48.0361	17.34	-1.47
GORASP1	9.2451	45.91	2.312
GOSR1	12.7613	28.82	1.1753
GPALPP1	22.1708	9.76	-1.1837
GPANK1	18.7843	38.58	1.0383
GPAT3	0	26.87	24.6795
GPATCH2	6.03646	0.35	-4.1083
GPD2	0	11.72	23.4825
GPER1	14.6705	0.25	-5.8748
GPLD1	10.4891	0.75	-3.8059
GPR15	7.27525	0.01	-9.5067
GPR158	0.01339	5.08	8.5674
GPR160	51.2675	13.97	-1.8757
GPR18	9.17062	0.03	-8.2559
GPR3	0.289135	6.55	4.5017
GPR75	23.5015	2.25	-3.3848
GPR89B	1.04853	11.15	3.4106
GPRC5C	0	3.29	21.6497
GPS2	66.7781	22.23	-1.5869
GPSM1	0.144255	11.31	6.2928
GPX8	0	3.74	21.8346
GRAPL	42.7348	0.09	-8.8913
GRB10	0	58.45	25.8007
GRHL1	0.83255	6.93	3.0572
GRK3	13.6209	4.03	-1.757
GRTP1	0.10123	16.22	7.324
GRWD1	49.3838	14.2	-1.7981
GSE1	23.7741	79.1	1.7343
GSN	1.15209	13.37	3.5367
GSPT2	14.7126	3.42	-2.105
GSTM2	0.238525	14.01	5.8762
GSTM3	0	8.18	22.9637
GSTM4	6.27195	45.93	2.8725
GTDC1	13.4021	3.96	-1.7589
GTF2IRD1	0.0267	21.36	9.6438
GTF3C5	30.5722	61.7	1.0131
GTPBP4	109.221	44.61	-1.2918
GTSE1	51.617	21.29	-1.2777
GUF1	37.5125	17.75	-1.0796
GYG2	0	8.32	22.9882
GYPA	0	47.1	25.4892
GYPE	0	25.31	24.5932
HACD2	20.1037	4.3	-2.2251
HACE1	4.97534	13.64	1.455
HACL1	17.0981	34.74	1.0228
HAND2	0	4.9	22.2244
HAVCR2	12.4662	0	-23.5715
HBA2	0	148.97	27.1504
HBEGF	11.7504	0.77	-3.9317
HBP1	5.04163	38.79	2.9437
HBS1L	32.4578	85.3	1.394
HCFC1R1	74.4694	29.75	-1.3238
HCST	78.2927	1.24	-5.9805
HDAC11	0.06887	11.06	7.3272
HDAC5	7.21368	27.57	1.9343
HDAC6	14.962	75.61	2.3373
HDAC9	13.5964	0.7	-4.2797
HDHD2	11.5934	38.61	1.7357
HEATR1	37.2173	18.16	-1.0352
HEATR3	30.1769	8.7	-1.7944
HEATR6	2.15243	11.97	2.4754
HEBP1	0	14.1	23.7492
HECA	13.3707	2.36	-2.5022
HECTD3	15.8845	36.03	1.1816
HECTD4	11.1224	22.96	1.0457
HECW2	0.06633	14.78	7.7997
HELZ2	1.53669	9.93	2.692
HEMGN	3.61916	32.95	3.1866
HEMK1	6.47051	14.96	1.2092
HERC1	19.9084	69.61	1.8059
HERC2	14.0719	40.71	1.5326
HES1	4.52233	53.23	3.5571
HES4	0	4.21	22.0054
HES6	0	70.65	26.0742
HGSNAT	23.7196	7.25	-1.71
HIC2	8.84201	38.46	2.1209
HIF1A	41.3313	12.92	-1.6776
HIF1AN	20.8023	4.5	-2.2087
HIP1	4.73635	20.18	2.0911
HIPK3	12.5696	6.2	-1.0196
HIVEP1	5.85025	12.79	1.1284
HIVEP2	11.8509	0.35	-5.0815
HK2	34.2729	16.59	-1.0468
HLA-DMA	85.6375	0.62	-7.1098
HLA-DMB	65.2792	0.05	-10.3505
HLA-DOA	24.1038	0.01	-11.2349
HLA-DOB	25.6935	3.56	-2.8515
HLA-DPB1	18.4162	1.78	-3.371
HLA-DRB1	64.9152	0.2	-8.3424
HLA-DRB5	21.6437	0.02	-10.0797
HLA-G	8.67877	0	-23.0491
HLCS	5.60641	21.2	1.9189
HMGB3	30.4206	63.18	1.0544
HMGCL	6.43731	49.34	2.9382
HMGCR	27.3382	63.44	1.2145
HMOX1	7.61583	0.22	-5.1134
HNMT	0	4.93	22.2332
HOMEZ	5.7628	17.68	1.6173
HOOK2	6.56589	19.64	1.5807
HOXB2	0.035865	48.96	10.4148
HOXB3	1.5153	43.89	4.8562
HOXB4	5.98143	36.03	2.5906
HOXB8	0.025355	18.57	9.5164
HOXC4	26.2329	0.74	-5.1477
HOXC6	26.2329	2.51	-3.3856
HOXC9	0.119105	6.92	5.8605
HPCAL1	21.6247	66.63	1.6235
HPDL	32.6517	0.16	-7.6729
HPS6	11.5541	3.64	-1.6664
HRAS	45.2191	18.26	-1.3082
HRC	0.05452	22.46	8.6863
HRK	9.78498	0.16	-5.9344
HS1BP3	3.54751	14.49	2.0302
HS2ST1	71.2543	18.94	-1.9115
HS3ST3B1	0.032575	5.16	7.3074
HSD17B11	5.88285	88.77	3.9155
HSD17B7	4.57871	33.94	2.89
HSD3B7	2.50988	22.68	3.1757
HSF4	8.48599	19.55	1.204
HSH2D	41.8118	0.64	-6.0297
HSPA13	12.5978	36.85	1.5485
HSPA1A	0.018925	124.52	12.6837
HSPA1B	2.15851	118.52	5.779
HSPA4L	0.02723	9.76	8.4855
HSPG2	0.298405	64.02	7.7451
HTATIP2	0	68.89	26.0378
HYAL3	11.5805	3.54	-1.7099
HYI	0.50199	7.92	3.9798
HYLS1	16.9607	5.1	-1.7336
ICA1	0.053365	42.25	9.6288
ICAM1	8.1036	49.15	2.6006
ICAM3	66.2145	7.76	-3.093
ICAM4	0.284805	57.95	7.6687
ICAM5	6.1878	46.38	2.906
ICE1	30.3473	11.14	-1.4458
ICOSLG	12.3494	1.66	-2.8952
ID1	0.55067	49.82	6.4994
ID2	67.5829	18.56	-1.8645
ID3	259.891	61.61	-2.0767
IER3	1.50131	77.12	5.6828
IFI27L2	4.07881	12.98	1.6701
IFI35	5.44258	23.03	2.0812
IFIH1	7.22269	2.03	-1.8311
IFNAR2	75.8053	21.65	-1.8079
IFNLR1	13.0791	0.01	-10.3529
IFRD2	77.1896	35.12	-1.1361
IFT140	1.2002	5.6	2.2222
IFT172	2.47103	20.1	3.024
IFT20	14.4832	58.07	2.0034
IFT22	4.03338	9.57	1.2465
IFT27	13.3993	1.12	-3.5806
IFT43	2.92943	12.58	2.1024
IFT57	18.2964	7.34	-1.3177
IFT74	2.46889	11.01	2.1569
IFT88	2.37935	8.06	1.7602
IGF1	0.01001	25.85	11.3344
IGF1R	14.896	1.12	-3.7334
IGF2R	11.7055	63.18	2.4323
IGFBP4	0	21.83	24.3798
IGLL5	24.6043	0.18	-7.0948
IGSF3	0.01866	10.59	9.1485
IKBKE	12.6442	2.2	-2.5229
IKBKG	14.919	35.74	1.2604
IKZF1	65.3731	15.57	-2.0699
IKZF3	42.4706	0.21	-7.6599
IKZF4	3.39744	13.28	1.9667
IL13RA1	0	20.72	24.3045
IL15RA	0.26838	15.88	5.8868
IL16	31.5164	7.93	-1.9907
IL17RC	1.18592	12.82	3.4343
IL18	0.053535	15.94	8.2179
IL1R1	0.01103	8.47	9.5847
IL20RB	0.56967	56.91	6.6424
IL23A	1.64898	63.08	5.2575
IL23R	0.12731	24.43	7.5842
IL2RA	6.99319	0.23	-4.9262
IL2RG	58.1149	18.58	-1.6452
IL32	0.03811	3.87	6.666
IL4I1	51.552	0.28	-7.5245
IL4R	19.3829	4.6	-2.0751
IL7R	29.92	0.07	-8.7395
IMMP1L	9.82406	42.09	2.0991
IMMP2L	6.89266	54.1	2.9725
IMPACT	0	10.73	23.3551
IMPDH1	20.4272	49.7	1.2828
INAFM2	1.16997	13.56	3.5348
INCA1	5.08927	0.55	-3.21
ING2	15.218	5.41	-1.4921
ING3	22.3702	44.88	1.0045
ING4	7.64947	37.43	2.2908
INHBE	0.127445	78.5	9.2667
INPP5D	41.8485	1.8	-4.5391
INPP5J	0	6.97	22.7327
INSR	20.1452	1.38	-3.8677
INTS4	16.5465	34.69	1.068
INTS5	23.5962	11.79	-1.001
INTS6L	5.31111	18.45	1.7965
IPP	4.76782	14.5	1.6047
IQCD	14.5709	1.18	-3.6262
IQCH	1.29823	3.4	1.389
IQGAP3	5.2593	19.56	1.895
IQSEC2	0.1186	32.41	8.0942
IREB2	75.4881	26.29	-1.5217
IRF1	7.20655	21.72	1.5916
IRF4	17.0654	0.03	-9.1518
IRF8	105.263	0.04	-11.3617
IRF9	9.94897	20.09	1.0139
IRS1	9.26612	0.45	-4.364
ISG15	52.6586	14.08	-1.903
ISG20	153.11	3.49	-5.4552
ISG20L2	56.6437	27.06	-1.0658
ISL2	3.50331	11.68	1.7372
IST1	38.8781	116.73	1.5861
ITGA1	11.1422	0.21	-5.7295
ITGA4	10.8847	0.18	-5.9182
ITGA5	0.02045	57.63	11.4604
ITGAE	4.95469	28.03	2.5001
ITGAL	15.9218	0.12	-7.0518
ITGAV	0	14.97	23.8356
ITIH5	0	8.04	22.9388
ITM2A	0	56.53	25.7525
ITM2C	0	46.33	25.4654
ITPA	91.7869	39.44	-1.2186
ITPKA	0	42.73	25.3487
ITPKB	13.7143	0.02	-9.4214
ITPKC	2.71018	8.44	1.6389
ITPR1	8.53398	40.44	2.2445
ITPR3	61.3126	13.75	-2.1568
ITSN2	24.9156	11.58	-1.1054
JADE2	28.6819	3.79	-2.9199
JADE3	0.009365	5.72	9.2544
JAG2	3.75971	12.87	1.7753
JAK2	3.18563	11.92	1.9037
JAK3	14.283	0.28	-5.6727
JAZF1	13.8848	0.3	-5.5324
JMJD7-PLA2G4B	13.0866	5.64	-1.2143
JOSD2	18.9482	8.11	-1.2243
JRK	15.8218	7.61	-1.0559
JUN	1.13193	46.53	5.3613
JUP	29.0832	84.14	1.5326
KALRN	0.01331	4.23	8.3119
KANK1	23.4121	0.39	-5.9076
KAT6B	11.5005	4.1	-1.488
KATNBL1	7.29979	18.87	1.3702
KAZN	0.03881	7.4	7.5749
KBTBD4	20.5291	5.42	-1.9213
KBTBD6	6.93356	2.76	-1.3289
KBTBD8	13.2226	3.41	-1.9552
KCNAB2	59.9852	12.05	-2.3156
KCNAB3	6.81687	1.97	-1.7909
KCNC3	44.3589	4.55	-3.2853
KCNE3	0	19.95	24.2499
KCNG1	0	3.69	21.8152
KCNK12	11.5823	0.07	-7.3703
KCNK5	0	18.59	24.148
KCNMB4	14.1989	0.09	-7.3016
KCNN3	13.189	0.02	-9.365
KCNQ5	11.9539	1.14	-3.3904
KCTD14	44.0976	0.4	-6.7846
KCTD17	15.404	0.39	-5.3037
KCTD3	8.54133	25.95	1.6032
KCTD6	12.0139	3.31	-1.8598
KDELR3	0.41418	25.26	5.9304
KDM3A	12.4851	25.83	1.0488
KDM5A	24.737	8.5	-1.5411
KDM5B	0	34.13	25.0245
KDM7A	3.28036	8.18	1.3182
KDSR	4.43827	12.39	1.4811
KEL	0.20321	18.64	6.5193
KIAA0040	22.8723	10.16	-1.1707
KIAA0513	1.46709	9.96	2.7632
KIAA0930	55.8119	4.51	-3.6294
KIAA1191	18.3669	45.68	1.3145
KIAA1328	1.64335	5.56	1.7584
KIAA1549L	21.9956	0.02	-10.1029
KIAA1586	4.15256	12.74	1.6173
KIF13A	0	25.2	24.5869
KIF13B	2.24045	7.31	1.7061
KIF15	11.493	23.94	1.0587
KIF18B	44.8089	19.27	-1.2174
KIF1B	2.70548	14.99	2.47
KIF20B	24.7381	11.8	-1.0679
KIF21A	0	21.31	24.345
KIF21B	21.4132	5.7	-1.9095
KIF3A	9.53403	2.87	-1.732
KIF3B	59.4409	6.84	-3.1194
KIF5A	0.02008	48.88	11.2492
KIF7	0.926375	3.56	1.9422
KIF9	3.36242	17.69	2.3954
KIFAP3	5.50142	12.24	1.1537
KIFC3	0.070635	48.06	9.4102
KIZ	5.62468	21	1.9005
KLC4	7.43975	29.35	1.98
KLF1	0.02203	38.32	10.7643
KLF12	13.9097	0.04	-8.4418
KLF13	48.3858	8.19	-2.5626
KLF16	43.7958	9.95	-2.138
KLF3	0	17.22	24.0376
KLF9	0.01074	11.34	10.0441
KLHDC7B	0.077775	15.46	7.635
KLHDC8B	0.238895	57.94	7.922
KLHL20	8.00144	16.23	1.0203
KLHL23	3.98673	19.16	2.2648
KLHL26	0.778985	3.65	2.2282
KLHL36	8.90139	21.17	1.2499
KLHL6	94.1042	5.09	-4.2085
KLHL9	13.4429	0.04	-8.3926
KLK1	0	11.41	23.4438
KLRC4	19.8659	0.25	-6.3122
KLRK1	19.8659	0.31	-6.0019
KMT5C	9.11142	42.2	2.2115
KNTC1	32.9884	82.81	1.3278
KPNA5	9.01591	3.22	-1.4854
KRBA1	2.84321	12.91	2.1829
KRBOX1	0	7.56	22.85
KREMEN1	0	9.43	23.1688
KRT10	9.8241	28.96	1.5597
KRT19	0	74.75	26.1556
KRT8	0.01417	232.58	14.0025
KSR1	0.19417	69.01	8.4733
KTI12	44.0852	16.96	-1.3782
L3HYPDH	2.44003	18.66	2.935
L3MBTL2	25.1076	8.27	-1.6022
LACTB	0.852785	10.32	3.5971
LACTB2	0.06038	51.72	9.7424
LAMA5	12.2271	53.08	2.1181
LAMB1	0.04808	43.83	9.8322
LAMB2	0.019865	19.42	9.933
LAMC1	13.2207	0.8	-4.0467
LAMTOR3	10.1081	34.93	1.789
LARGE1	9.52663	0.2	-5.5739
LARP1B	13.1026	29.71	1.1811
LAT	14.2218	2.07	-2.7804
LAX1	19.5243	0.02	-9.931
LBH	3.75369	12.56	1.7425
LBHD1	165.54	10.51	-3.9773
LCP2	0.04061	13.53	8.3801
LDLR	13.2777	44.18	1.7344
LEF1	90.4631	29.4	-1.6215
LEPR	7.94172	29.57	1.8966
LGALS3	0.641675	4.51	2.8132
LGALS8	1.2429	61.63	5.6318
LGMN	18.7686	2.05	-3.1946
LHFPL2	16.9368	5.41	-1.6465
LHFPL5	0	3.08	21.5545
LHX6	0	6.45	22.6209
LILRA2	1.92881	13.24	2.7791
LIMD1	5.97288	12.87	1.1075
LIMD2	134.263	3.34	-5.3291
LIME1	63.403	8.72	-2.8622
LIMK1	28.0366	13.78	-1.0247
LIMS1	17.8247	47.69	1.4198
LIN7C	18.0894	6.68	-1.4372
LINGO1	0.021405	6.85	8.3219
LIPE	12.8515	0.1	-7.0058
LIX1L	31.8322	9.59	-1.7309
LLGL2	3.6901	20.16	2.4498
LLPH	43.3428	16.36	-1.4056
LMBR1L	8.27225	44.39	2.4239
LMF1	1.78642	3.9	1.1264
LMO2	0.0268	18.02	9.3931
LNPEP	26.2796	6.49	-2.0177
LNPK	4.03064	14.47	1.844
LNX1	0.760665	3.08	2.0176
LOXL2	10.3169	0.39	-4.7254
LPAR5	22.9597	4.15	-2.4679
LPCAT1	54.1468	14.03	-1.9484
LPCAT3	35.0531	16.68	-1.0714
LPIN2	9.91485	26.87	1.4383
LPIN3	0	9.25	23.141
LPP	12.0618	0.02	-9.2362
LPXN	124.054	2.88	-5.4288
LRBA	21.7515	56.14	1.3679
LRCH1	13.0033	4.07	-1.6758
LRFN4	32.8985	13.04	-1.3351
LRG1	3.22342	10.86	1.7524
LRIF1	0.019975	58.99	11.528
LRIG1	46.4778	0.15	-8.2754
LRP10	48.5927	21.22	-1.1953
LRP12	0	10.87	23.3738
LRP5	0.021675	22.64	10.0286
LRR1	68.703	20.29	-1.7596
LRRC1	4.53422	0.05	-6.5028
LRRC14B	39.5778	0	-25.2382
LRRC23	4.27643	8.61	1.0096
LRRC24	22.6066	1.85	-3.6111
LRRC28	2.59199	9.2	1.8276
LRRC32	4.89371	0.13	-5.2343
LRRC37A2	0.688	11.93	4.116
LRRC37B	5.46349	13.73	1.3294
LRRC58	34.9043	9.38	-1.8957
LRRC61	0	19.89	24.2455
LRRC70	24.6404	0.58	-5.4088
LRRCC1	2.12355	18.97	3.1592
LRRFIP2	18.9858	47.32	1.3175
LRRK1	55.8018	0.33	-7.4017
LSM5	44.1634	108.39	1.2953
LSM8	13.5838	71.75	2.4011
LSS	22.1709	46.44	1.0667
LTA4H	76.6952	35.63	-1.106
LTB	56.0334	0.96	-5.8671
LTB4R	73.4444	8.36	-3.1351
LTB4R2	73.4444	4.69	-3.969
LTBP1	47.2156	4.67	-3.3378
LTBP3	1.67031	12.44	2.8968
LTBP4	24.3361	123.13	2.339
LTBR	0	41.53	25.3077
LTK	0.023325	10.15	8.7653
LUC7L	23.1	48.82	1.0796
LVRN	0.03744	10.3	8.1038
LY6G5B	37.9747	14.71	-1.3682
LY86	112.093	0.17	-9.3649
LY9	13.4116	0.06	-7.8043
LYL1	50.9779	118.59	1.218
LYN	59.2581	25.4	-1.2222
LYPLAL1	7.23158	54.46	2.9128
LYRM1	21.9666	48.41	1.14
LYRM2	10.6087	46.19	2.1223
LYSMD1	2.69832	6.84	1.3419
LYSMD2	0.057855	9.03	7.2861
LYZ	0.221735	13.52	5.9301
LZIC	23.9082	48.87	1.0314
LZTR1	9.05887	60.1	2.73
LZTS1	16.2135	0.05	-8.341
MACROD1	3.76611	32.71	3.1186
MAD1L1	13.9835	33.33	1.2531
MADD	16.551	36.19	1.1287
MAFG	21.5764	43.35	1.0066
MAGEA1	0	39.13	25.2218
MAGEA12	0	53.18	25.6644
MAGEA6	0	58.95	25.813
MAGEA9B	0	16.16	23.9459
MAGEB1	0	23.06	24.4589
MAGEB2	0	62.98	25.9084
MAGED1	51.3938	17.52	-1.5526
MAGEH1	0	20.34	24.2778
MAGI1	0.0061	17.71	11.5032
MALT1	17.7074	0.8	-4.4682
MAML2	0.196375	5.24	4.7379
MAN2C1	32.2534	68.14	1.0791
MANBA	3.62805	11.72	1.6917
MANEAL	10.9347	1.28	-3.0947
MAP1B	0.01248	28.11	11.1371
MAP1LC3B2	0.343435	6.11	4.1531
MAP2K3	35.6458	5.08	-2.8108
MAP2K6	8.76869	0.09	-6.6063
MAP3K1	22.7698	4.32	-2.398
MAP3K14	11.542	2.73	-2.0799
MAP3K2	15.048	3.57	-2.0756
MAP3K6	0.06596	10.98	7.379
MAP3K7	44.4	21.72	-1.0315
MAP4K1	120.28	1.24	-6.5999
MAP4K2	48.4612	10.18	-2.2511
MAP4K3	5.93638	13.12	1.1441
MAP7	0	9.49	23.178
MAPK12	75.8735	33.67	-1.1721
MAPK8	11.5458	47.16	2.0302
MAPRE2	57.1645	26.22	-1.1245
MAPRE3	0.071225	40.38	9.147
MAPT	0.11666	3.8	5.0256
MARK4	9.3527	20.96	1.1642
MARS2	35.5442	5.23	-2.7647
MAST1	1.1126	8.17	2.8764
MAST3	18.6034	3.03	-2.6182
MATK	0	26.9	24.6811
MBD5	2.39308	7.52	1.6519
MBNL2	2.31942	19.39	3.0635
MBNL3	25.5373	0.6	-5.4115
MBOAT2	0.00998	15.97	10.6439
MBOAT7	23.0846	51.24	1.1503
MBP	27.4474	0.07	-8.6151
MBTD1	26.4215	12.44	-1.0867
MCAM	0.8156	20.6	4.6586
MCCC1	47.5719	22.26	-1.0957
MCEE	12.5684	37.99	1.5958
MCM5	243.411	70.9	-1.7795
MCM6	199.499	71.87	-1.4729
MCM8	56.8375	20	-1.5068
MCOLN2	38.2547	0.04	-9.9014
MCTP2	17.2804	0.07	-7.9475
MCU	8.81973	24.66	1.4834
MCUB	72.271	6.58	-3.4573
MDC1	32.0306	67.27	1.0705
MDM2	33.1139	15.05	-1.1377
MDM4	37.3929	12.86	-1.5399
ME1	0	16.03	23.9343
MECOM	0.010285	9.17	9.8001
MECR	12.8627	49.75	1.9515
MED1	50.0534	19.07	-1.3922
MED12	9.03262	24.54	1.4419
MED26	13.7669	4.53	-1.6036
MED27	9.7206	23.96	1.3015
MED30	12.9456	28.62	1.1446
MED6	35.7276	17.43	-1.0355
MED8	26.7577	76.49	1.5153
MEF2A	29.8544	8.65	-1.7872
MEF2C	21.3065	10.03	-1.087
MEF2D	31.4539	6	-2.3902
MEGF6	0.075205	4.76	5.984
MEGF9	9.93538	4.64	-1.0985
MEIOB	0.038645	55.71	10.4934
METRNL	11.8269	26.07	1.1403
METTL15	4.97435	12.29	1.3049
METTL16	30.3305	7.62	-1.9929
METTL2A	6.39588	14.27	1.1578
METTL2B	9.72763	21.73	1.1595
MEX3B	2.74896	8.05	1.5501
MEX3C	39.8811	10.03	-1.9914
MFGE8	0.020325	136.85	12.717
MFHAS1	24.7268	11.26	-1.1349
MFSD5	24.3679	11.79	-1.0474
MGAT3	22.3645	2.58	-3.1158
MGAT4B	37.5262	87.14	1.2154
MGAT5	27.2556	12.31	-1.1467
MGLL	19.0852	0.08	-7.8982
MGMT	17.3058	0.55	-4.9757
MGST2	0	86.57	26.3674
MIA	70.8812	0.39	-7.5058
MIA3	9.29908	33.33	1.8417
MIB2	7.8456	28.03	1.837
MICA	4.02164	24.43	2.6028
MICAL1	70.4982	15.83	-2.1549
MICAL3	32.8211	10.79	-1.6049
MICALL2	1.48382	32.81	4.4667
MICU1	18.4194	61.47	1.7387
MIDN	54.2139	23.46	-1.2085
MIER1	28.9041	9.81	-1.5589
MINPP1	0	24.66	24.5557
MIS18BP1	36.785	15.6	-1.2376
MKI67	71.9761	27.19	-1.4044
MKS1	0	22.18	24.4028
MLF1	0	35.07	25.0637
MLLT3	4.62187	0.08	-5.8523
MLXIPL	0.010415	34.6	11.6978
MMD	32.2461	13.52	-1.254
MME	60.2088	2.3	-4.7103
MMP15	0.03207	7.24	7.8186
MMP17	0	11.18	23.4144
MNX1	2.29744	6.05	1.3969
MOB1B	12.9914	26.6	1.0339
MOCOS	0.029005	17.86	9.2662
MOCS2	14.9847	36.15	1.2705
MOCS3	5.8788	2.41	-1.2865
MON2	8.85404	18.85	1.0902
MORN2	2.8595	18.65	2.7053
MORN4	0.020395	22.93	10.1347
MOSPD1	7.10179	14.37	1.0168
MOSPD2	3.6983	10.56	1.5137
MOV10	0.09168	85.38	9.8631
MPLKIP	42.2506	5.42	-2.9626
MPZ	7.39086	17.21	1.2194
MR1	2.06079	17.35	3.0737
MRAP2	0	12.95	23.6264
MRAS	0.090445	5.49	5.9236
MRC2	0	21.62	24.3659
MRI1	3.233	17.81	2.4617
MRNIP	6.57984	21.04	1.677
MSANTD2	11.7827	5.18	-1.1856
MSANTD3-TMEFF1	17.065	1.73	-3.3022
MSH5	28.4518	113.63	1.9978
MSMO1	15.3431	91.02	2.5686
MSRB1	6.11143	26.47	2.1148
MST1	1.52367	4.95	1.6999
MT2A	43.5772	118.75	1.4463
MTA3	115.623	22.08	-2.3886
MTAP	23.537	0.06	-8.6157
MTCL1	13.0984	4.6	-1.5097
MTCP1	33.0036	6.14	-2.4263
MTERF2	0.334965	20.19	5.9135
MTFP1	109.644	35.86	-1.6124
MTFR2	11.1629	32.76	1.5532
MTG1	42.48	9.98	-2.0897
MTHFD2L	3.51245	14.25	2.0204
MTHFR	11.5413	97.46	3.078
MTMR1	41.4478	13.91	-1.5752
MTMR12	58.3274	13.65	-2.0953
MTMR2	0.262035	19.57	6.2227
MTMR4	25.8516	10.13	-1.3516
MTMR6	27.2059	6.69	-2.0238
MTMR9	7.27542	3.6	-1.015
MTPAP	21.5303	8.75	-1.299
MTX1	11.5422	42.94	1.8954
MTX3	18.7875	0.32	-5.8756
MUC1	2.45857	11.58	2.2357
MUC19	0.006545	13.88	11.0501
MUSTN1	15.7314	0.78	-4.334
MVK	8.98355	37.75	2.0711
MVP	30.6444	2.05	-3.9019
MXRA8	7.54978	17.5	1.2128
MYADM	0.033575	25.69	9.5796
MYB	17.7768	109.09	2.6175
MYBL1	29.4065	1.51	-4.2835
MYCL	0.572705	24.2	5.4011
MYEOV	0.76499	30.16	5.301
MYH10	9.68223	32.8	1.7603
MYL4	0.61567	103.37	7.3914
MYLK3	0.355995	5.87	4.0434
MYO15B	0.250225	7.24	4.8547
MYO16	0.00578	13.94	11.2356
MYO18B	0.00525	18.23	11.7614
MYO19	31.2809	65.95	1.0761
MYO1D	10.9909	33.43	1.6048
MYO1F	0.40804	8.74	4.4208
MYO1G	16.5356	0.34	-5.6039
MYO5A	25.1159	0.66	-5.25
MYO6	0.00616	6.3	9.998
MYO9A	17.5787	2.33	-2.9154
MYPOP	10.0618	2.94	-1.775
MYRF	0.20901	20.12	6.5889
MYZAP	16.7176	0	-23.9949
N4BP2	17.1201	7.25	-1.2396
N4BP2L2	15.1586	37.74	1.316
N4BP3	27.0303	4.36	-2.6322
NAA15	95.363	26.21	-1.8633
NAA16	18.9885	6.72	-1.4986
NAA20	144.514	64.44	-1.1652
NAA38	121.422	27.76	-2.129
NAB2	3.47836	17.65	2.3432
NADSYN1	14.2523	45.3	1.6683
NAGK	38.8258	19.13	-1.0212
NAGPA	7.79992	3.5	-1.1561
NAIF1	4.64576	13.66	1.556
NAIP	0.1325	5.92	5.4815
NAMPT	15.4684	111.55	2.8503
NAPRT	13.6099	36.82	1.4358
NAPSA	10.8089	3.03	-1.8348
NARF	50.1484	215.7	2.1048
NAT8L	0.01262	4.58	8.5034
NAXD	2.70749	19.34	2.8366
NBDY	47.1408	12.24	-1.9454
NBL1	49.4148	1.26	-5.2934
NBPF1	3.45113	35.53	3.3639
NBPF15	2.94733	14.23	2.2715
NBPF6	0	7.53	22.8442
NBPF9	1.30289	8.57	2.7176
NBR1	13.0748	49.05	1.9075
NCAM2	0	12.71	23.5995
NCF1	23.2992	0.33	-6.1417
NCF2	4.94538	0.4	-3.628
NCF4	92.3063	0.59	-7.2896
NCK2	13.6005	35.68	1.3915
NCKAP1	1.30439	92.29	6.1447
NCKAP1L	40.2913	18.42	-1.1292
NCOA2	10.5656	3.7	-1.5138
NCS1	0.00795	7.62	9.9044
NCSTN	26.1464	71.33	1.4479
NDC1	83.8099	36.26	-1.2087
NDE1	18.8264	41.46	1.139
NDFIP2	6.25295	19.9	1.6702
NDN	0	3.89	21.8913
NDOR1	40.5458	15.97	-1.3442
NDRG1	0	7.77	22.8895
NDRG2	0.036655	23.08	9.2984
NDUFA3	271.978	104.69	-1.3774
NDUFA9	116.766	43.98	-1.4087
NDUFAF1	11.2214	26.62	1.2463
NDUFAF6	33.2786	14.16	-1.2328
NDUFS2	61.6216	132.5	1.1045
NEB	0.073705	6.03	6.3542
NEBL	0.19033	13.29	6.1257
NECAB1	0.080725	3.86	5.5794
NECAB3	9.3725	34.17	1.8662
NECTIN2	0.065865	51.64	9.6147
NEDD4L	3.0667	18.72	2.6098
NEIL2	2.95904	6.47	1.1286
NEIL3	4.51442	13.96	1.6287
NEK8	10.6569	4.88	-1.1268
NELFE	53.184	106.79	1.0057
NETO2	0.01864	14.69	9.6221
NF1	8.58656	18.07	1.0734
NF2	17.6509	7.99	-1.1435
NFATC1	32.7553	6.31	-2.376
NFATC2	12.9289	5.4	-1.2596
NFATC4	16.2105	3.36	-2.2704
NFIB	5.6307	0.75	-2.9084
NFIL3	5.27796	28.24	2.4197
NFKB1	27.9732	9.29	-1.5903
NFKBID	14.8293	3.25	-2.1899
NFKBIL1	9.61505	43.38	2.1737
NFKBIZ	19.9237	4.22	-2.2392
NFS1	15.5618	33.86	1.1216
NFU1	22.1333	77.78	1.8132
NHEJ1	19.323	8.28	-1.2226
NHLRC2	11.4566	5.48	-1.0639
NIN	60.3268	2.99	-4.3346
NIP7	84.071	23.41	-1.8445
NIPSNAP3A	12.8551	36.39	1.5012
NIT1	16.3751	45.91	1.4873
NIT2	51.1621	23.18	-1.1422
NKIRAS2	42.0484	94.21	1.1638
NKRF	32.1902	12.88	-1.3215
NLRC5	25.1518	0.07	-8.4891
NLRP1	4.28238	55.46	3.695
NLRP11	22.5049	0.18	-6.9661
NLRP4	5.59141	0.61	-3.1963
NMB	20.0822	0.33	-5.9273
NME3	5.84171	36.02	2.6243
NME4	2.22968	104.08	5.5447
NMI	15.6745	59.32	1.9201
NMNAT1	3.42614	10.45	1.6088
NMRK1	14.6311	3.95	-1.8891
NMT2	0.11519	12.5	6.7618
NNMT	0	9.19	23.1316
NNT	12.0619	35.27	1.548
NOC3L	29.4525	9.06	-1.7008
NOC4L	52.995	20.34	-1.3815
NOCT	15.108	5.02	-1.5896
NOD1	1.59129	7.84	2.3007
NOL10	31.9631	12.82	-1.318
NOL3	1.80558	40.56	4.4895
NOL4L	2.44313	8.36	1.7748
NOL6	44.1163	15.01	-1.5554
NOL9	26.2547	10.24	-1.3584
NOLC1	158.05	59.41	-1.4116
NOP2	84.5534	28.13	-1.5878
NOSTRIN	0.337235	36.04	6.7397
NOTCH2	17.4791	0.66	-4.727
NOTCH4	63.6296	2.02	-4.9773
NOTUM	0.2084	13.78	6.0471
NPAS1	3.68369	10.21	1.4708
NPC1	9.34299	39.06	2.0637
NPIPA5	0.43916	12.67	4.8505
NPIPA8	1.70337	13.34	2.9693
NPIPB4	0.3872	32.89	6.4084
NPL	1.93881	11.62	2.5834
NQO1	2.57649	103.09	5.3224
NR1D2	11.776	2.87	-2.0367
NR1H3	4.80527	14.12	1.5551
NR2F2	0.05026	18.24	8.5035
NR3C1	35.6931	12.48	-1.516
NR4A1	21.349	3.58	-2.5761
NRBF2	11.7477	28.15	1.2608
NRBP2	0.187125	15.38	6.3609
NREP	26.8242	0.59	-5.5067
NRG4	1.54739	4.18	1.4337
NRGN	29.1763	1.9	-3.9407
NRIP3	0	8.85	23.0772
NRSN2	0.50608	25.65	5.6634
NSD1	44.8115	12.49	-1.8431
NSG1	50.4459	0.09	-9.1306
NSL1	14.4068	69.54	2.2711
NSMCE3	25.0238	4.44	-2.4947
NSUN4	11.4341	28.27	1.3059
NT5C1B	19.6627	0.07	-8.1339
NT5DC3	1.97524	9.88	2.3225
NTRK1	0.035675	12.67	8.4722
NUB1	20.3863	81.13	1.9926
NUDT11	22.7796	0.12	-7.5686
NUDT12	0	11.32	23.4324
NUDT14	41.2688	14.39	-1.52
NUDT16	0.28024	6.7	4.5794
NUDT17	4.61191	14.32	1.6346
NUDT19	0.02239	10.13	8.8215
NUDT3	211.991	19.72	-3.4263
NUDT4	2.72084	122.3	5.4902
NUDT7	3.99042	14.55	1.8664
NUDT8	46.4762	14.04	-1.7269
NUFIP1	9.82056	2.8	-1.8104
NUGGC	23.7151	0.04	-9.2116
NUMBL	2.46046	10.14	2.0431
NUP50	52.5374	23.97	-1.1321
NUP62CL	0	68.41	26.0277
NUP88	72.5461	28.3	-1.3581
NUPR1	0	55.03	25.7137
NUTM2D	0.05051	6.54	7.0165
NVL	17.0424	38.86	1.1892
NXPE3	19.9237	1.79	-3.4765
NXPH4	34.3268	2.6	-3.7228
NXT1	42.4735	13.93	-1.6084
NXT2	24.5131	11.29	-1.1185
OAS1	20.2838	0.12	-7.4011
OAS2	26.1348	0.01	-11.3516
OAT	17.0684	76.19	2.1583
OBSCN	2.12049	15.46	2.8661
OBSL1	0.034555	24.17	9.4501
OCEL1	12.4175	27.39	1.1413
OCRL	3.31141	12.25	1.8873
OGFOD2	19.5338	54.4	1.4776
OGFRL1	15.9718	0.23	-6.1177
OPA3	12.498	5.43	-1.2027
OPLAH	0	42.86	25.3531
OPRL1	6.4395	0.64	-3.3308
OR13A1	8.71026	0.05	-7.4446
OR2B6	0.0802	11.2	7.1257
OR51B4	0	28.43	24.7609
ORAI2	35.2781	6.73	-2.3901
ORAI3	4.06197	34.41	3.0826
ORC4	6.13594	34.99	2.5116
OSBP2	0.768775	12.9	4.0687
OSBPL10	41.5594	0.19	-7.773
OSBPL11	15.1696	3.24	-2.2271
OSBPL2	9.74314	23.59	1.2757
OSBPL5	0	5.57	22.4092
OSBPL6	0	9.08	23.1143
OSCAR	0.054895	5.57	6.6648
OSGIN1	0.14233	13.3	6.546
OXR1	5.99733	19.42	1.6952
P2RX1	0.77138	22.49	4.8657
P2RX5	135.357	0.44	-8.265
P2RY1	0	13.06	23.6387
P2RY11	144.526	6.88	-4.3928
P3H1	11.5437	54.13	2.2293
P3H3	2.39975	14.85	2.6295
P4HA1	10.5487	86.58	3.037
P4HA2	1.34263	27.19	4.3399
P4HTM	46.3382	0.27	-7.4231
PACSIN1	38.2164	0.92	-5.3764
PAFAH2	2.67207	10.57	1.9839
PAG1	46.2421	0.32	-7.175
PAGE2B	0	8.29	22.9829
PAGR1	30.6444	13.51	-1.1816
PAIP2B	3.93214	0.81	-2.2793
PAK1	0.32897	3.44	3.3864
PAK2	108.916	37.82	-1.526
PALM	0.008985	10.22	10.1514
PAN3	21.5878	7.34	-1.5564
PANK4	11.2042	24.35	1.1199
PAQR4	49.7427	17.43	-1.5129
PAQR6	31.2509	3.51	-3.1544
PAQR7	0.260895	7.22	4.7905
PARD6A	16.0857	0.48	-5.0666
PARP14	0.03072	14.19	8.8514
PARP8	8.24844	0.07	-6.8806
PARP9	0.02504	4.34	7.4373
PARS2	3.08493	6.88	1.1572
PARVB	0.07697	32.27	8.7117
PATZ1	66.9216	3.93	-4.0899
PAWR	25.0964	0.11	-7.8338
PAX6	0.299835	16.45	5.7778
PBX3	10.9171	0.39	-4.807
PC	0.116415	12.03	6.6912
PCCA	0	9.5	23.1795
PCDHGA1	53.7554	0.12	-8.8072
PCDHGA10	53.7554	0.08	-9.3922
PCDHGA11	53.7554	0.09	-9.2223
PCDHGA12	53.7554	0.03	-10.8072
PCDHGA2	53.7554	0.28	-7.5848
PCDHGA3	53.7554	0.18	-8.2223
PCDHGA4	53.7554	0.36	-7.2223
PCDHGA5	53.7554	0.57	-6.5593
PCDHGA6	53.7554	0.62	-6.438
PCDHGA7	53.7554	0.15	-8.4853
PCDHGA9	53.7554	0.11	-8.9327
PCDHGB1	53.7554	0.21	-7.9999
PCDHGB2	53.7554	0.61	-6.4615
PCDHGB3	53.7554	0.66	-6.3478
PCDHGB4	53.7554	0.06	-9.8072
PCDHGB5	53.7554	0.12	-8.8072
PCDHGB6	53.7554	0.2	-8.0703
PCDHGB7	53.7554	0.05	-10.0702
PCDHGC3	53.7554	0.14	-8.5848
PCDHGC4	53.7554	0.05	-10.0702
PCDHGC5	53.7554	0.01	-12.392
PCED1A	1.26001	13.25	3.3945
PCED1B	7.45659	36.97	2.3098
PCGF1	17.1829	36.89	1.1023
PCGF2	37.6116	12.95	-1.5382
PCGF6	6.99739	17.55	1.3266
PCMTD1	4.9988	14.81	1.5669
PCNA	420.444	188.22	-1.1595
PCNX1	14.8267	2.47	-2.5856
PCNX2	3.48796	0.07	-5.6389
PCNX3	45.3613	20.76	-1.1277
PCOLCE	8.24725	33.77	2.0338
PCSK4	1.31887	11.32	3.1015
PCSK6	0.08164	14.61	7.4834
PCTP	0	53.65	25.6771
PCYT2	13.4188	88.85	2.7271
PDCL	28.2592	13.09	-1.1103
PDE11A	0.006815	3.8	9.1229
PDE12	28.1789	5.71	-2.3031
PDE3B	0.009575	7.76	9.6624
PDE4A	27.2219	8.06	-1.7559
PDE9A	11.3388	0.1	-6.8251
PDF	84.6681	4.1	-4.3681
PDGFA	0.01552	6.79	8.773
PDIA5	0	37.37	25.1554
PDK2	13.2998	1.12	-3.5698
PDK3	13.4784	1.36	-3.309
PDLIM1	1.42493	79.19	5.7964
PDLIM2	32.4869	3.8	-3.0958
PDLIM4	0	14.39	23.7786
PDP1	9.2976	1.26	-2.8834
PDRG1	90.4987	27.16	-1.7364
PDS5B	18.3314	6.92	-1.4055
PDSS1	25.9158	11.37	-1.1886
PDXK	24.2904	50.48	1.0553
PDXP	55.1871	21.71	-1.346
PDZD8	25.5784	9.29	-1.4612
PECR	0.052365	32.32	9.2696
PELI1	55.2166	10.33	-2.4183
PEMT	48.9082	16.1	-1.603
PEPD	25.3034	11.32	-1.1605
PER1	16.5435	5.66	-1.5474
PER2	11.1458	1.16	-3.2643
PEX13	6.92815	18.7	1.4325
PEX26	32.5214	5.92	-2.4577
PEX3	23.5745	7.63	-1.6275
PEX5	49.4466	17.31	-1.5143
PEX7	0.460285	9.37	4.3474
PFAS	49.2409	19.96	-1.3027
PFKFB3	40.1159	14.79	-1.4396
PFKFB4	1.38691	17.63	3.6681
PGBD1	1.77886	7.36	2.0488
PGGHG	0	59.37	25.8232
PGM1	37.7879	0.16	-7.8837
PGM3	11.3986	68.34	2.5839
PHACTR1	0.4577	13.65	4.8984
PHAX	40.8949	13.51	-1.5979
PHC3	25.8969	5.82	-2.1537
PHF11	32.7285	8.5	-1.945
PHF20	10.0642	38.51	1.936
PHF20L1	43.2615	15.42	-1.4883
PHF21A	9.63344	21.21	1.1386
PHF23	41.231	18.04	-1.1925
PHF3	37.3886	17.51	-1.0944
PHF7	4.68408	23.32	2.3157
PHIP	26.8089	11.39	-1.2349
PHKA1	0	8.75	23.0609
PHKB	20.4197	53.66	1.3939
PHLDA2	0.185455	12.4	6.0631
PHLDB1	0	15.49	23.8848
PHLDB3	1.25375	9.56	2.9308
PHOSPHO2	3.98673	11.93	1.5813
PHTF1	4.99712	28.97	2.5354
PHYH	0.140195	16.14	6.8471
PHYHD1	68.3421	1.07	-5.9971
PI4K2B	38.2795	16.1	-1.2495
PIANP	12.7899	0.18	-6.1509
PIAS1	28.8051	13.38	-1.1062
PIF1	46.7692	19.07	-1.2943
PIGBOS1	20.0338	41.71	1.058
PIGC	16.6699	39.95	1.261
PIGK	7.13922	20.42	1.5161
PIGL	11.6666	24.3	1.0586
PIGP	23.1984	56.43	1.2824
PIGQ	10.2199	20.57	1.0092
PIGS	20.3131	78.82	1.9562
PIGW	25.9281	10.41	-1.3165
PIK3AP1	58.6319	0.35	-7.3882
PIK3C3	11.8114	30.75	1.3804
PIK3CB	8.39361	35.21	2.0686
PIK3R1	23.8845	3.84	-2.6369
PIK3R2	25.9384	9.54	-1.443
PIK3R3	17.0512	2.92	-2.5458
PILRB	77.2837	31.94	-1.2748
PIM3	78.5234	30.24	-1.3767
PINK1	6.68851	25.25	1.9165
[truncated: 1,211 more rows]

## Sheet: Table S6
Table S6: Enhancer-Promoter interactions and epigenetic profile for K562-DUGs
1_Gene	2_Info	3_TPM	4_eID|Locus|Activity	5_H3K9me3_sumFE	6_H3K27ac_sumFE	7_H3K4me3_sumFE	8_H3K4me1_sumFE	9_H3K36me3_sumFE	10_H3K27me3_sumFE	11_ATAC
AAGAB	chr15:67200666-67255198:-	46.8	mEnh_8837|chr15:67088916-67093917|1.0000	0	0	0	0	0	0	0
ABCA3	chr16:2275880-2340728:-	15.48	mEnh_9062|chr16:2423408-2428409|0.2317,mEnh_9061|chr16:2337263-2342264|0.7683	0	7.63878	0	32.606	0	0	15.7417
ABCA7	chr19:1040106-1065572:+	30.3	mEnh_10425|chr19:1203245-1208246|0.2574,mEnh_10422|chr19:1040775-1045776|0.7426	0	17.2563	0	90.3081	46.8801	0	9.10387
ABCA8	chr17:68867288-68955392:-	14.83	mEnh_10025|chr17:69101293-69106294|0.1868,mEnh_10023|chr17:69045113-69050114|0.1742,mEnh_10022|chr17:69011133-69016134|0.1064,mEnh_10024|chr17:69090613-69095614|0.0984,mEnh_10020|chr17:68906763-68911764|0.1067,mEnh_10021|chr17:68948483-68953484|0.2313,mEnh_10011|chr17:68017848-68022849|0.0961	3.24308	0	0	0	0	0	6.03913
ABCB6	chr2:219209771-219218958:-	12.34	mEnh_1948|chr2:219215482-219220483|1.0000	0	0	0	29.0845	35.6826	0	0
ABCB8	chr7:151028449-151047782:+	43.6	mEnh_5090|chr7:151024337-151029338|0.5660,mEnh_5089|chr7:151015637-151020638|0.1185,mEnh_5086|chr7:150957036-150962037|0.0966,mEnh_5088|chr7:151006036-151011037|0.1200,mEnh_5091|chr7:151036987-151041988|0.0989	0	7.94486	5.66438	27.9374	0	0	0
ABCC4	chr13:95019834-95301451:-	19.43	mEnh_8136|chr13:95283500-95288501|0.3420,mEnh_8137|chr13:95295350-95300351|0.1560,mEnh_8138|chr13:95314830-95319831|0.1152,mEnh_8135|chr13:95270435-95275436|0.3867	0	0	0	12.1557	0	0	21.5855
ABCC5	chr3:183919933-184017884:-	36.84	mEnh_2699|chr3:184013621-184018622|1.0000	0	0	4.33862	16.3135	0	0	37.4368
ABHD14B	chr3:51968509-51974630:-	78.94	mEnh_2284|chr3:51981588-51986589|1.0000	0	26.9899	27.2485	86.4499	3.63737	0	30.3208
ABHD5	chr3:43690869-43734371:+	25.33	mEnh_2202|chr3:43672272-43677273|0.3747,mEnh_2203|chr3:43685847-43690848|0.6253	3.96265	16.7111	18.0421	26.8586	4.17577	0	6.54563
ABL1	chr9:130713042-130887675:+	69.76	mEnh_6029|chr9:130861307-130866308|0.0987,mEnh_6026|chr9:130822787-130827788|0.3529,mEnh_6027|chr9:130833647-130838648|0.1110,mEnh_6028|chr9:130842682-130847683|0.4374	0	0	0	10.1877	29.1928	0	32.0163
ABO	chr9:133250400-133275201:-	27.61	mEnh_6050|chr9:133236107-133241108|0.2753,mEnh_6051|chr9:133273626-133278627|0.7247	5.02346	17.2011	21.9628	49.5609	0	0	44.0726
ABRAXAS1	chr4:83459516-83485100:-	38.8	n/a	0	11.9625	4.43307	20.1823	0	0	7.53941
ABT1	chr6:26596952-26600739:+	19.37	mEnh_3998|chr6:26592686-26597687|0.6707,mEnh_3997|chr6:26571976-26576977|0.3293	0	19.4623	36.0156	10.4602	0	0	18.8382
ACADS	chr12:120725825-120740008:+	22.34	mEnh_7885|chr12:120717901-120722902|1.0000	0	8.6717	0	28.8398	30.6196	0	12.9108
ACOT13	chr6:24667076-24705046:+	31.89	mEnh_3977|chr6:24718596-24723597|0.2886,mEnh_3976|chr6:24666196-24671197|0.5224,mEnh_3975|chr6:24656981-24661982|0.1889	0	20.8351	0	6.92441	18.4645	0	24.664
ACOT9	chrX:23701054-23743276:-	31.19	mEnh_11918|chrX:23780602-23785603|0.4058,mEnh_11916|chrX:23738957-23743958|0.3366,mEnh_11917|chrX:23753827-23758828|0.2576	0	7.30981	0	4.03198	0	0	0
ACSL3	chr2:222861035-222944639:+	79.17	mEnh_1968|chr2:222859736-222864737|0.3705,mEnh_1967|chr2:222827866-222832867|0.2026,mEnh_1966|chr2:222707065-222712066|0.2645,mEnh_1969|chr2:222917536-222922537|0.1624	0	10.5415	8.70228	0	0	0	0
ACSS2	chr20:34874988-34927959:+	109.95	mEnh_11178|chr20:34871711-34876712|0.4727,mEnh_11179|chr20:34886241-34891242|0.5273	0	7.20219	21.9076	19.0742	0	0	7.16246
ACTR3B	chr7:152759751-152855378:+	21.61	mEnh_5104|chr7:152758884-152763885|1.0000	0	11.5299	26.8833	0	0	20.353	0
ACTR3C	chr7:149881359-150323545:-	12.99	mEnh_5083|chr7:150310940-150315941|1.0000	0	0	29.8228	21.6799	15.744	0	0
ACTR6	chr12:100200814-100224424:+	65.04	mEnh_7748|chr12:100266626-100271627|0.2661,mEnh_7747|chr12:100199861-100204862|0.4060,mEnh_7745|chr12:100137681-100142682|0.3279	0	8.36494	0	28.2096	0	0	10.9616
ACVR1	chr2:157736445-157876330:-	12.03	mEnh_1731|chr2:157867342-157872343|0.0915,mEnh_1728|chr2:157257617-157262618|0.0917,mEnh_1729|chr2:157749292-157754293|0.0938,mEnh_1732|chr2:157896552-157901553|0.3233,mEnh_1733|chr2:157930067-157935068|0.1293,mEnh_1730|chr2:157784042-157789043|0.2703	0	5.00377	16.8003	9.0419	0	0	28.9674
ACVR2B	chr3:38453889-38493142:+	9.12	mEnh_2180|chr3:38450703-38455704|1.0000	0	3.51832	14.2416	22.4616	0	0	21.4605
ADAL	chr15:43330350-43354569:+	15.9	n/a	0	21.9377	2.36129	10.4602	4.89566	3.18817	0
ADAM9	chr8:38996972-39105261:+	33.35	mEnh_5284|chr8:38996200-39001201|0.6637,mEnh_5283|chr8:38936096-38941097|0.3363	0	12.528	29.9658	6.10086	15.3935	0	19.7431
ADAMTS14	chr10:70672505-70762441:+	43.52	mEnh_6383|chr10:70665118-70670119|1.0000	0	15.7916	33.1143	30.3892	0	0	25.5231
ADAMTS3	chr4:72280968-72569221:-	7.03	mEnh_2996|chr4:72552957-72557958|0.3098,mEnh_2997|chr4:72565362-72570363|0.6902	0	0	0	12.8134	0	0	18.7553
ADAMTSL4	chr1:150549407-150560937:+	144.78	mEnh_701|chr1:150545843-150550844|0.6218,mEnh_702|chr1:150559248-150564249|0.3782	0	21.4382	37.5454	46.4438	0	0	21.8657
ADAMTSL5	chr19:1505021-1513019:-	6.59	mEnh_10432|chr19:1490965-1495966|0.1336,mEnh_10433|chr19:1505605-1510606|0.8664	4.05813	8.90659	31.3817	51.8202	0	0	22.7086
ADD2	chr2:70656783-70768200:-	32.69	mEnh_1469|chr2:70684562-70689563|0.5492,mEnh_1470|chr2:70715282-70720283|0.2788,mEnh_1471|chr2:70770402-70775403|0.1720	0	0	0	0	0	0	15.7903
ADD3	chr10:109996372-110135565:+	37.74	mEnh_6587|chr10:109979816-109984817|0.2796,mEnh_6588|chr10:110009531-110014532|0.2782,mEnh_6589|chr10:110080441-110085442|0.4422	0	0	0	6.05034	0	0	4.31366
ADGRV1	chr5:90558796-91164437:+	43.95	mEnh_3515|chr5:90547107-90552108|0.3133,mEnh_3517|chr5:90640602-90645603|0.4231,mEnh_3516|chr5:90602367-90607368|0.2636	0	4.00308	10.6055	0	0	0	33.2858
ADK	chr10:74151220-74709290:+	45.99	mEnh_6420|chr10:74187836-74192837|0.2911,mEnh_6419|chr10:74174916-74179917|0.7089	0	19.1554	0	0	20.047	0	43.0239
ADM2	chr22:50481542-50486437:+	15.05	mEnh_11828|chr22:49804886-49809887|0.1451,mEnh_11840|chr22:50496045-50501046|0.5655,mEnh_11843|chr22:50534075-50539076|0.2894	0	7.14531	27.3929	77.5059	3.39711	0	23.3872
ADTRP	chr6:11713522-11778803:-	16.87	mEnh_3925|chr6:11775681-11780682|0.1643,mEnh_3929|chr6:12012776-12017777|0.2139,mEnh_3924|chr6:11767661-11772662|0.1449,mEnh_3928|chr6:11932601-11937602|0.1259,mEnh_3927|chr6:11917496-11922497|0.1528,mEnh_3926|chr6:11831851-11836852|0.1982	0	11.3054	8.0765	3.46825	0	0	20.3732
AFDN	chr6:167826563-167972023:+	79	mEnh_4485|chr6:167826504-167831505|0.3372,mEnh_4487|chr6:167851799-167856800|0.3457,mEnh_4484|chr6:167811374-167816375|0.1673,mEnh_4486|chr6:167838474-167843475|0.1498	0	5.02665	25.3236	38.6225	0	0	11.5122
AFP	chr4:73436220-73456174:+	5.79	n/a	0	3.28225	0	0	0	0	0
AGAP1	chr2:235494042-236131793:+	8.95	mEnh_2012|chr2:235487970-235492971|0.2878,mEnh_2010|chr2:235441960-235446961|0.1548,mEnh_2011|chr2:235460050-235465051|0.5574	0	17.6341	7.76978	33.1142	0	0	19.8428
AGAP4	chr10:45825593-45854690:-	14.12	n/a	0	0	0	0	2.96414	0	17.0763
AGAP5	chr10:73674294-73698109:-	9.54	mEnh_6397|chr10:72271951-72276952|0.1460,mEnh_6410|chr10:73646676-73651677|0.2130,mEnh_6409|chr10:73623406-73628407|0.6410	0	0	0	0	10.8989	0	0
AGAP6	chr10:49988367-50010499:+	20.86	n/a	0	0	0	0	3.27814	0	0
AGBL5	chr2:27050363-27070618:+	42.78	mEnh_1271|chr2:27011226-27016227|0.2499,mEnh_1273|chr2:27060936-27065937|0.3980,mEnh_1274|chr2:27076451-27081452|0.3521	0	0	0	11.5522	7.02965	0	14.9325
AGK	chr7:141551409-141655244:+	45.63	n/a	0	0	0	8.23051	0	7.89806	0
AGO3	chr1:35930717-36072500:+	7.7	mEnh_317|chr1:35929563-35934564|0.7612,mEnh_316|chr1:35882048-35887049|0.2388	0	0	0	0	24.3099	0	0
AHI1	chr6:135283531-135497740:-	17.64	n/a	0	14.3294	19.3484	5.29631	0	0	21.4241
AIF1L	chr9:131096530-131123144:+	4.9	n/a	0	0	4.45699	43.5529	0	18.0001	0
AIFM2	chr10:70112270-70132825:-	11.49	mEnh_6376|chr10:70134918-70139919|1.0000	11.8107	8.53972	0	33.9068	12.4247	0	0
AJUBA	chr14:22971176-22982551:-	6.88	mEnh_8236|chr14:22980945-22985946|0.3157,mEnh_8237|chr14:23005030-23010031|0.6843	0	9.69975	19.5658	0	17.9296	0	32.0383
AKNA	chr9:114330503-114398472:-	60.85	mEnh_5912|chr9:116463675-116468676|0.2488,mEnh_5908|chr9:114491444-114496445|0.1526,mEnh_5906|chr9:114393109-114398110|0.4106,mEnh_5905|chr9:114346644-114351645|0.1880	0	0	12.2493	0	0	0	12.6792
AKR1C2	chr10:4987774-5018000:-	91.66	mEnh_6137|chr10:5017892-5022893|0.1398,mEnh_6133|chr10:4880822-4885823|0.0788,mEnh_6138|chr10:5072387-5077388|0.1986,mEnh_6132|chr10:4864632-4869633|0.1985,mEnh_6136|chr10:4979532-4984533|0.2158,mEnh_6131|chr10:4846302-4851303|0.1685	0	6.14203	0	0	0	0	14.0913
AKR1C3	chr10:5048780-5107686:+	13.3	mEnh_6138|chr10:5072387-5077388|0.3388,mEnh_6133|chr10:4880822-4885823|0.1214,mEnh_6136|chr10:4979532-4984533|0.1087,mEnh_6132|chr10:4864632-4869633|0.1720,mEnh_6131|chr10:4846302-4851303|0.2591	3.62806	0	0	0	0	0	0
AKR1E2	chr10:4824972-4873237:+	15.46	mEnh_6136|chr10:4979532-4984533|0.1392,mEnh_6133|chr10:4880822-4885823|0.1261,mEnh_6131|chr10:4846302-4851303|0.3326,mEnh_6132|chr10:4864632-4869633|0.1671,mEnh_6138|chr10:5072387-5077388|0.1378,mEnh_6130|chr10:4819912-4824913|0.0972	15.8394	7.34005	7.5272	0	0	0	7.80288
ALAS2	chrX:55009054-55030977:-	18.91	mEnh_12004|chrX:53372263-53377264|0.0730,mEnh_12009|chrX:55012671-55017672|0.4067,mEnh_12010|chrX:55026571-55031572|0.2901,mEnh_12008|chrX:54637171-54642172|0.1466,mEnh_12006|chrX:53681304-53686305|0.0836	0	0	0	6.20204	0	0	0
ALDH1A1	chr9:72900670-72953053:-	92.03	mEnh_5756|chr9:73146543-73151544|0.1138,mEnh_5753|chr9:73007578-73012579|0.1235,mEnh_5752|chr9:72949368-72954369|0.1873,mEnh_5754|chr9:73024383-73029384|0.1725,mEnh_5751|chr9:72856058-72861059|0.0962,mEnh_5737|chr9:70413653-70418654|0.1584,mEnh_5755|chr9:73129778-73134779|0.1482	0	2.54357	0	0	0	0	6.03913
ALDH1L2	chr12:105019789-105084458:-	36.5	mEnh_7772|chr12:105080496-105085497|0.7101,mEnh_7770|chr12:104599266-104604267|0.2899	0	0	0	0	0	0	19.1614
ALDH4A1	chr1:18871429-18902555:-	14.57	mEnh_147|chr1:18905825-18910826|1.0000	0	28.7834	34.878	69.0024	0	0	33.6144
ALDH5A1	chr6:24494968-24537207:+	17.46	mEnh_3976|chr6:24666196-24671197|0.2029,mEnh_3974|chr6:24491216-24496217|0.7971	0	5.49733	11.5741	3.68043	0	0	0
ALDOC	chr17:28573119-28576895:-	177.29	mEnh_9690|chr17:28567691-28572692|1.0000	0	17.0254	6.47613	10.4048	16.8495	0	19.9516
AMDHD2	chr16:2520370-2531417:+	25.46	mEnh_9065|chr16:2513993-2518994|1.0000	0	42.5679	48.9286	90.4336	15.6471	0	54.919
AMHR2	chr12:53423854-53431672:+	52.3	mEnh_7592|chr12:53420890-53425891|0.5097,mEnh_7590|chr12:53322000-53327001|0.1988,mEnh_7591|chr12:53372715-53377716|0.2915	0	9.75414	15.5128	23.246	4.22129	0	23.0307
AMIGO2	chr12:47075706-47079959:-	15.64	mEnh_7517|chr12:47274411-47279412|0.1533,mEnh_7516|chr12:47220721-47225722|0.1683,mEnh_7514|chr12:47083451-47088452|0.4920,mEnh_7515|chr12:47213151-47218152|0.1864	0	10.7092	4.19975	30.4842	0	0	30.3474
AMN1	chr12:31671136-31729174:-	12.79	mEnh_7475|chr12:31746880-31751881|0.5296,mEnh_7474|chr12:31723395-31728396|0.4704	3.11221	55.5079	33.0403	13.9566	0	0	13.6409
AMZ2	chr17:68206128-68257164:+	49.69	mEnh_10014|chr17:68250133-68255134|0.6946,mEnh_10015|chr17:68434788-68439789|0.3054	0	0	31.5334	64.5084	0	7.51067	29.6887
ANGPT1	chr8:107249481-107497918:-	19.98	mEnh_5489|chr8:107495831-107500832|0.4527,mEnh_5488|chr8:107332526-107337527|0.2034,mEnh_5487|chr8:107307571-107312572|0.3439	0	0	0	0	0	0	0
ANK1	chr8:41653224-41896741:-	32.41	mEnh_5292|chr8:41823306-41828307|0.3028,mEnh_5290|chr8:41793201-41798202|0.4148,mEnh_5291|chr8:41810336-41815337|0.2823	0	0	0	16.4559	0	6.11839	4.31366
ANK3	chr10:60026297-60733528:-	30.27	n/a	0	0	0	0	0	4.05514	0
ANKH	chr5:14704799-14871778:-	7.32	n/a	0	0	8.80237	17.0936	0	6.56068	31.1206
ANKMY2	chr7:16599778-16645754:-	36.84	mEnh_4585|chr7:16660664-16665665|0.3280,mEnh_4579|chr7:16262339-16267340|0.2228,mEnh_4584|chr7:16643989-16648990|0.4492	0	3.29511	23.6351	10.1879	22.9235	0	30.3756
ANKRA2	chr5:73552189-73565639:-	17.19	mEnh_3457|chr5:73562024-73567025|0.7412,mEnh_3456|chr5:73494869-73499870|0.2588	0	0	0	0	30.8225	0	0
ANKRD16	chr10:5861615-5889893:-	5.72	mEnh_6145|chr10:5890936-5895937|0.5228,mEnh_6146|chr10:5935091-5940092|0.4772	3.90933	25.1475	45.923	40.3162	30.4995	0	22.9103
ANKRD26	chr10:26947581-27100494:-	9.19	mEnh_6244|chr10:27153545-27158546|1.0000	0	0	0	0	8.90992	0	0
ANKRD27	chr19:32597005-32675180:-	37.1	mEnh_10729|chr19:32626158-32631159|0.1940,mEnh_10731|chr19:32688063-32693064|0.2036,mEnh_10730|chr19:32668693-32673694|0.6024	0	5.33744	0	26.3339	0	0	4.88308
ANKRD37	chr4:185396840-185400723:+	15.07	mEnh_3254|chr4:185392450-185397451|1.0000	0	19.273	19.9542	8.86461	0	0	32.89
ANKS6	chr9:98732008-98796555:-	27.82	mEnh_5852|chr9:98830852-98835853|0.3983,mEnh_5853|chr9:98849322-98854323|0.1058,mEnh_5858|chr9:99073152-99078153|0.1086,mEnh_5850|chr9:98788882-98793883|0.2350,mEnh_5851|chr9:98806957-98811958|0.1523	0	7.43734	11.1052	27.2181	0	0	18.3641
ANO10	chr3:43365847-43691594:-	39.98	mEnh_2200|chr3:43583487-43588488|0.2227,mEnh_2203|chr3:43685847-43690848|0.1671,mEnh_2202|chr3:43672272-43677273|0.2855,mEnh_2201|chr3:43633082-43638083|0.3247	0	4.70308	32.325	13.3416	18.7031	0	0
ANO8	chr19:17323222-17334855:-	6.66	mEnh_10640|chr19:17330915-17335916|1.0000	0	16.4338	37.3011	61.52	12.3319	0	21.1132
ANO9	chr11:417937-442011:-	11.63	mEnh_6704|chr11:458274-463275|0.3160,mEnh_6694|chr11:266204-271205|0.2601,mEnh_6703|chr11:445364-450365|0.4239	0	47.7096	51.0235	111.289	2.65487	0	39.6092
ANTXR2	chr4:79901145-80073472:-	51.39	mEnh_3030|chr4:80123950-80128951|0.2526,mEnh_3032|chr4:80141010-80146011|0.1928,mEnh_3029|chr4:80068425-80073426|0.3306,mEnh_3031|chr4:80132990-80137991|0.2241	0	0	0	0	0	0	0
ANXA3	chr4:78551769-78610447:+	25.42	mEnh_3019|chr4:78597610-78602611|0.2671,mEnh_3021|chr4:78689335-78694336|0.1990,mEnh_3020|chr4:78626850-78631851|0.1977,mEnh_3018|chr4:78550340-78555341|0.1312,mEnh_3022|chr4:78719020-78724021|0.2049	0	0	0	0	0	5.88145	0
AOPEP	chr9:94726698-95150224:+	9.32	n/a	8.35896	3.62216	11.9957	4.24419	0	0	0
APBB3	chr5:140558267-140564598:-	23.69	mEnh_3685|chr5:140550564-140555565|1.0000	0	26.3179	37.0173	29.3465	18.0166	0	32.9558
APIP	chr11:34882294-34916379:-	82.04	mEnh_6880|chr11:35032937-35037938|1.0000	0	17.2244	28.0865	5.92252	9.50463	0	28.837
APLP1	chr19:35868573-35879792:+	9.17	mEnh_10768|chr19:35867322-35872323|0.8672,mEnh_10767|chr19:35858792-35863793|0.1328	3.35967	0	5.61703	56.2131	0	4.22555	22.486
APOBEC3B	chr22:38982346-38992779:+	45.59	mEnh_11736|chr22:38980449-38985450|0.6232,mEnh_11737|chr22:39010419-39015420|0.3768	0	16.2223	5.29778	30.4605	0	0	16.884
APOL1	chr22:36253132-36267525:+	26.24	mEnh_11693|chr22:36199378-36204379|0.2664,mEnh_11694|chr22:36254248-36259249|0.7336	0	0	0	3.69955	0	0	0
APOL4	chr22:36189127-36204833:-	13.11	mEnh_11699|chr22:36477252-36482253|0.1503,mEnh_11693|chr22:36199378-36204379|0.8497	4.0316	0	0	0	0	0	0
APOM	chr6:31652403-31658210:+	15.33	mEnh_4040|chr6:31688217-31693218|1.0000	0	0	0	13.4592	28.4606	0	0
APOO	chrX:23833352-23907938:-	41.3	mEnh_11921|chrX:23906337-23911338|0.3831,mEnh_11918|chrX:23780602-23785603|0.3976,mEnh_11922|chrX:23950857-23955858|0.2193	0	15.6954	15.1507	0	0	0	0
AQP10	chr1:154321092-154325325:+	3.29	mEnh_737|chr1:154324078-154329079|0.7055,mEnh_736|chr1:154310678-154315679|0.2945	3.24308	0	10.1963	13.0831	0	0	42.0594
AREG	chr4:74445135-74455005:+	15.87	n/a	0	3.93702	22.3368	0	0	0	10.9279
ARG2	chr14:67619919-67651708:+	96.22	mEnh_8418|chr14:67636857-67641858|0.3311,mEnh_8417|chr14:67618342-67623343|0.2224,mEnh_8414|chr14:67416347-67421348|0.1340,mEnh_8420|chr14:67692407-67697408|0.1651,mEnh_8419|chr14:67678222-67683223|0.1473	0	5.21498	9.08064	26.2675	0	0	31.3238
ARHGAP18	chr6:129576131-129710177:-	19.38	mEnh_4353|chr6:129728959-129733960|0.1691,mEnh_4350|chr6:129678624-129683625|0.2712,mEnh_4352|chr6:129702389-129707390|0.4481,mEnh_4351|chr6:129693259-129698260|0.1115	0	13.8728	0	0	0	0	22.5098
ARHGAP19	chr10:97222178-97292637:-	28.23	mEnh_6510|chr10:97292162-97297163|0.5806,mEnh_6512|chr10:97327962-97332963|0.4194	0	11.9652	11.6643	12.8636	0	0	18.5868
ARHGAP21	chr10:24583613-24723887:-	25.46	mEnh_6236|chr10:24919025-24924026|0.1786,mEnh_6234|chr10:24722510-24727511|0.4421,mEnh_6237|chr10:24949510-24954511|0.1287,mEnh_6233|chr10:24679165-24684166|0.1287,mEnh_6235|chr10:24897435-24902436|0.1218	0	19.2712	34.1318	6.99934	0	0	32.1679
ARHGAP22	chr10:48429830-48656265:-	4.45	mEnh_6321|chr10:48403941-48408942|0.1609,mEnh_6323|chr10:48478691-48483692|0.1756,mEnh_6327|chr10:49296734-49301735|0.1856,mEnh_6324|chr10:48605819-48610820|0.2409,mEnh_6322|chr10:48467301-48472302|0.2371	0	0	8.92799	45.8595	0	0	27.2992
ARHGAP24	chr4:85475149-86002666:+	7.7	mEnh_3045|chr4:85723866-85728867|0.2841,mEnh_3046|chr4:85740356-85745357|0.2604,mEnh_3044|chr4:85574991-85579992|0.1807,mEnh_3048|chr4:86959072-86964073|0.2748	0	0	0	0	0	0	20.3706
ARHGAP5	chr14:32077303-32159728:+	7.69	mEnh_8278|chr14:32076018-32081019|1.0000	0	17.1014	14.3299	0	0	0	29.6887
ARHGAP6	chrX:11137543-11665920:-	36.13	mEnh_11880|chrX:11459274-11464275|0.1797,mEnh_11879|chrX:11435254-11440255|0.1237,mEnh_11883|chrX:12959235-12964236|0.1952,mEnh_11875|chrX:11365094-11370095|0.3246,mEnh_11886|chrX:13645685-13650686|0.1769	0	0	0	0	0	0	0
ARHGEF12	chr11:120336412-120489937:+	27.56	mEnh_7289|chr11:120335800-120340801|1.0000	0	0	0	10.2829	0	0	18.5876
ARHGEF25	chr12:57610115-57617245:+	19.57	mEnh_7643|chr12:57548421-57553422|0.3971,mEnh_7645|chr12:57611881-57616882|0.6029	0	5.01427	6.65982	25.5566	13.3218	0	0
ARID3B	chr15:74541219-74598131:+	16.62	mEnh_8860|chr15:74538458-74543459|0.4108,mEnh_8857|chr15:74387919-74392920|0.2150,mEnh_8861|chr15:74596043-74601044|0.3742	0	38.0576	28.3016	11.9267	0	0	24.3983
ARL15	chr5:53883941-54310573:-	31.27	mEnh_3392|chr5:54315044-54320045|1.0000	0	32.2248	22.3575	12.8504	7.77395	0	26.3144
ARL17A	chr17:46500289-46579722:-	16.38	n/a	0	0	0	0	0	0	0
ARL4A	chr7:12686902-12690958:+	120.98	mEnh_4577|chr7:12745469-12750470|0.2809,mEnh_4576|chr7:12729269-12734270|0.3221,mEnh_4575|chr7:12715999-12721000|0.3970	4.73281	21.5726	0	0	0	0	0
ARL5B	chr10:18659430-18681639:+	13.33	mEnh_6215|chr10:18657620-18662621|1.0000	0	36.807	20.9437	0	0	0	45.4745
ARL6IP6	chr2:152717647-152762396:+	45.66	n/a	0	0	0	0	8.71723	0	0
ARMC10	chr7:103075139-103099759:+	46.74	mEnh_4918|chr7:102970887-102975888|0.4082,mEnh_4920|chr7:103117437-103122438|0.3480,mEnh_4919|chr7:102990657-102995658|0.2438	0	11.1967	26.8042	0	0	0	31.3879
ARMT1	chr6:151452465-151470101:+	33.2	mEnh_4432|chr6:151450519-151455520|0.5245,mEnh_4430|chr6:151371739-151376740|0.2007,mEnh_4431|chr6:151386914-151391915|0.2748	0	9.63631	31.443	5.71813	21.679	0	21.2637
ARRDC3	chr5:91368630-91383317:-	37	mEnh_3518|chr5:91277847-91282848|0.3474,mEnh_3519|chr5:91380532-91385533|0.6526	0	0	0	5.78932	0	0	17.4611
ARRDC4	chr15:97960702-97973833:+	38.52	mEnh_8986|chr15:97873364-97878365|0.1484,mEnh_8987|chr15:97959124-97964125|0.4961,mEnh_8988|chr15:97990984-97995985|0.1594,mEnh_8989|chr15:98074515-98079516|0.1961	0	6.70643	11.3712	0	0	3.26634	18.7137
ARSK	chr5:95555100-95605102:+	6.69	mEnh_3525|chr5:95645865-95650866|0.4612,mEnh_3524|chr5:95552545-95557546|0.5388	0	12.2513	23.7531	5.8719	30.0783	0	35.9615
ARV1	chr1:230979093-231000733:+	73.51	mEnh_1101|chr1:230979073-230984074|0.7046,mEnh_1102|chr1:231044003-231049004|0.2954	0	0	0	10.1861	4.25624	0	24.1907
ARVCF	chr22:19965133-20016823:-	25.3	mEnh_11566|chr22:20074096-20079097|0.1061,mEnh_11565|chr22:20056441-20061442|0.1223,mEnh_11564|chr22:20022501-20027502|0.7716	0	25.3043	48.446	20.1346	8.07376	0	21.9098
ASAH2B	chr10:50739935-50759255:+	12.64	n/a	0	0	0	20.809	0	3.30071	32.7686
ASAP3	chr1:23428562-23484631:-	38.8	mEnh_185|chr1:23476681-23481682|1.0000	0	3.73107	0	14.8525	0	0	4.03023
ASB13	chr10:5638866-5666595:-	16.56	mEnh_6141|chr10:5477066-5482067|0.2413,mEnh_6140|chr10:5459771-5464772|0.3334,mEnh_6143|chr10:5685066-5690067|0.4253	0	0	0	0	0	0	0
ASCC1	chr10:72096031-72217134:-	58.07	mEnh_6397|chr10:72271951-72276952|0.2300,mEnh_6398|chr10:72306126-72311127|0.1795,mEnh_6396|chr10:72258726-72263727|0.2071,mEnh_6395|chr10:72242126-72247127|0.1987,mEnh_6399|chr10:72318386-72323387|0.1847	0	18.9838	10.1734	8.21772	22.496	0	6.11465
ATAD1	chr10:87751511-87841361:-	17.93	mEnh_6468|chr10:87860652-87865653|0.2979,mEnh_6467|chr10:87814627-87819628|0.7021	0	0	0	0	0	0	0
ATAD5	chr17:30831965-30895869:+	19.43	mEnh_9713|chr17:30822256-30827257|1.0000	0	50.0032	35.8197	41.7276	0	0	32.6041
ATF1	chr12:50763458-50821162:+	22.04	mEnh_7559|chr12:50763121-50768122|1.0000	0	3.43601	16.7908	5.85679	0	0	0
ATF3	chr1:212565406-212620777:+	85.3	mEnh_1015|chr1:212556237-212561238|0.5216,mEnh_1016|chr1:212606982-212611983|0.4784	0	23.2938	18.1869	24.5908	0	0	25.7997
ATF7IP2	chr16:10386060-10483638:+	115.54	mEnh_9116|chr16:10403097-10408098|0.1794,mEnh_9114|chr16:10357462-10362463|0.2672,mEnh_9117|chr16:10495197-10500198|0.3062,mEnh_9115|chr16:10383927-10388928|0.2473	22.2693	7.22761	6.51309	12.5315	0	0	4.32659
ATG4A	chrX:108088828-108154671:+	16.77	mEnh_12119|chrX:108086224-108091225|1.0000	0	0	0	0	21.6391	0	4.88579
ATP13A2	chr1:16985957-17011928:-	27.67	mEnh_144|chr1:17012789-17017790|0.1774,mEnh_143|chr1:16901769-16906770|0.8226	0	2.55612	0	10.2794	10.3896	0	4.12451
ATP2A3	chr17:3923872-3964437:-	205.6	mEnh_9554|chr17:3964390-3969391|0.6826,mEnh_9555|chr17:4001180-4006181|0.3174	0	35.0783	12.9515	45.995	0	0	48.3807
ATP6V0A1	chr17:42458877-42522579:+	63.9	mEnh_9809|chr17:42455951-42460952|0.4198,mEnh_9810|chr17:42516426-42521427|0.1525,mEnh_9804|chr17:42269736-42274737|0.1314,mEnh_9806|chr17:42312991-42317992|0.2963	0	12.2514	9.31831	36.9729	0	0	19.3168
ATP7A	chrX:77910692-78050395:+	6.31	mEnh_12072|chrX:77909757-77914758|0.4023,mEnh_12073|chrX:77920487-77925488|0.3598,mEnh_12074|chrX:77935412-77940413|0.2379	5.89651	3.93702	33.8995	0	26.7181	0	22.1951
ATP7B	chr13:51932668-52012132:-	8.76	mEnh_8095|chr13:51995178-52000179|0.1724,mEnh_8094|chr13:51974383-51979384|0.3522,mEnh_8096|chr13:52007658-52012659|0.3320,mEnh_8097|chr13:52020048-52025049|0.1434	0	12.3248	0	0	24.739	0	0
ATXN2L	chr16:28822998-28837232:+	240.85	mEnh_9235|chr16:28820643-28825644|1.0000	17.6335	6.12734	28.5697	3.08618	17.452	0	12.5385
AUNIP	chr1:25831905-25859457:-	22.48	mEnh_209|chr1:25858658-25863659|1.0000	0	18.0123	28.3016	31.8577	4.98948	0	27.2814
AURKB	chr17:8204730-8210575:-	125.02	mEnh_9590|chr17:8221346-8226347|0.2542,mEnh_9589|chr17:8197776-8202777|0.1582,mEnh_9588|chr17:8189846-8194847|0.3357,mEnh_9587|chr17:8171731-8176732|0.2519	0	4.85195	7.31469	20.5194	0	0	6.22877
AURKC	chr19:57231022-57235548:+	5.05	n/a	3.98784	0	6.85569	14.3549	0	0	6.61428
AVL9	chr7:32495488-32588726:+	30.51	mEnh_4657|chr7:32501257-32506258|1.0000	0	17.4457	41.5919	5.25536	7.21134	0	19.5388
B4GALNT1	chr12:57623408-57633201:-	13.32	mEnh_7643|chr12:57548421-57553422|1.0000	0	3.18295	0	8.83431	0	0	18.5758
B4GALNT4	chr11:369498-382117:+	14.96	mEnh_6698|chr11:321014-326015|0.2948,mEnh_6694|chr11:266204-271205|0.2989,mEnh_6699|chr11:351064-356065|0.4063	8.35498	0	8.68387	63.3135	0	0	0
B9D1	chr17:19334694-19377913:-	17.3	mEnh_9660|chr17:19344401-19349402|0.7005,mEnh_9659|chr17:19301801-19306802|0.2995	0	3.74636	11.4261	54.955	8.27951	0	36.5594
BACH1	chr21:29298921-29361894:+	20.35	mEnh_11422|chr21:29314193-29319194|0.1974,mEnh_11421|chr21:29300843-29305844|0.8026	0	0	11.2734	27.7248	0	0	10.1745
BAIAP2	chr17:81035150-81117434:+	34.62	mEnh_10125|chr17:81093804-81098805|0.2773,mEnh_10124|chr17:81018584-81023585|0.7227	0	0	11.8832	75.2229	0	0	0
BAIAP2L1	chr7:98291649-98401090:-	17.18	mEnh_4855|chr7:98416572-98421573|0.1686,mEnh_4854|chr7:98399442-98404443|0.4619,mEnh_4852|chr7:98346732-98351733|0.1562,mEnh_4853|chr7:98358392-98363393|0.2133	0	0	6.06027	21.7201	0	27.4318	0
BAIAP3	chr16:1333644-1349439:+	6.34	mEnh_9040|chr16:1340503-1345504|0.1729,mEnh_9039|chr16:1329413-1334414|0.6950,mEnh_9038|chr16:1307933-1312934|0.1321	4.50912	19.4372	21.0042	54.2057	9.3519	0	13.541
BAMBI	chr10:28677520-28682932:+	9.1	mEnh_6255|chr10:28837315-28842316|0.1258,mEnh_6251|chr10:28678230-28683231|0.1791,mEnh_6253|chr10:28806695-28811696|0.3512,mEnh_6252|chr10:28732825-28737826|0.1540,mEnh_6254|chr10:28820020-28825021|0.1899	4.68678	3.85688	18.481	30.6075	0	0	22.3188
BATF2	chr11:64987944-64996971:-	5.7	mEnh_7029|chr11:64885062-64890063|1.0000	0	9.53949	4.80116	10.834	0	0	27.3769
BBC3	chr19:47220823-47232860:-	44.65	mEnh_10892|chr19:47241932-47246933|0.5692,mEnh_10891|chr19:47226452-47231453|0.4308	0	13.9507	7.3979	53.7296	0	0	3.48731
BBIP1	chr10:110898729-110919366:-	18.64	mEnh_6598|chr10:110771671-110776672|0.2130,mEnh_6601|chr10:110918176-110923177|0.7870	0	15.6576	36.3878	0	0	0	0
BBOF1	chr14:74019348-74082864:+	7.02	mEnh_8456|chr14:74016576-74021577|1.0000	0	22.1682	20.2809	12.0575	12.2134	0	16.2812
BBS4	chr15:72686206-72738473:+	46.65	mEnh_8850|chr15:72229963-72234964|1.0000	0	0	0	0	0	9.99439	5.25624
BBS5	chr2:169479493-169506655:+	6.13	mEnh_1759|chr2:170261564-170266565|1.0000	0	0	0	0	0	0	0
BBS7	chr4:121824328-121870474:-	16.28	mEnh_3118|chr4:121822984-121827985|0.4670,mEnh_3120|chr4:121987789-121992790|0.2606,mEnh_3119|chr4:121871329-121876330|0.2724	0	2.74915	0	3.61828	0	0	0
BCAR1	chr16:75228180-75268007:-	10.16	mEnh_9429|chr16:75040561-75045562|0.1650,mEnh_9436|chr16:75314836-75319837|0.2077,mEnh_9434|chr16:75253806-75258807|0.1904,mEnh_9435|chr16:75302686-75307687|0.4369	0	0	0	7.29651	0	7.8711	0
BCAT2	chr19:48795063-48811029:-	41.99	mEnh_10922|chr19:48807217-48812218|1.0000	0	11.6545	10.9242	25.0521	0	0	29.8142
BEX5	chrX:102153711-102155977:-	7.55	n/a	0	0	0	0	0	0	0
BHLHE40	chr3:4979436-4985323:+	143.69	mEnh_2057|chr3:4983889-4988890|0.4816,mEnh_2056|chr3:4811690-4816691|0.2668,mEnh_2055|chr3:4738590-4743591|0.2516	0	28.9971	30.4406	23.185	0	0	27.5535
BICD1	chr12:32106846-32383633:+	15.18	mEnh_7480|chr12:32028800-32033801|0.1622,mEnh_7482|chr12:32108290-32113291|0.1527,mEnh_7479|chr12:32018355-32023356|0.1725,mEnh_7475|chr12:31746880-31751881|0.2310,mEnh_7481|chr12:32045320-32050321|0.2815	0	4.40065	0	3.98504	0	0	0
BIVM	chr13:102799118-102841533:+	19.76	mEnh_8164|chr13:102798224-102803225|0.5948,mEnh_8163|chr13:102777294-102782295|0.4052	0	0	0	6.5619	7.81358	0	14.3478
BLOC1S5	chr6:8013566-8064414:-	21.37	n/a	2.98949	0	0	0	0	0	0
BLZF1	chr1:169368194-169396575:+	25.03	mEnh_835|chr1:169309866-169314867|0.3666,mEnh_837|chr1:169369116-169374117|0.6334	0	3.14823	28.9316	0	0	0	24.2554
BMP2K	chr4:78776349-78916365:+	36.59	mEnh_3024|chr4:78775950-78780951|0.2150,mEnh_3022|chr4:78719020-78724021|0.2358,mEnh_3020|chr4:78626850-78631851|0.1902,mEnh_3023|chr4:78730260-78735261|0.1745,mEnh_3021|chr4:78689335-78694336|0.1845	0	10.1686	22.995	24.0168	0	0	31.5576
BNIP3	chr10:131967683-131981923:-	42.76	mEnh_6671|chr10:131921590-131926591|0.3637,mEnh_6672|chr10:131960310-131965311|0.2993,mEnh_6673|chr10:131998000-132003001|0.3370	0	9.91437	8.20951	18.6061	0	0	23.796
BPHL	chr6:3118375-3153578:+	10.74	mEnh_3885|chr6:3116720-3121721|0.1919,mEnh_3890|chr6:3353270-3358271|0.1115,mEnh_3880|chr6:2988310-2993311|0.1577,mEnh_3877|chr6:2854950-2859951|0.1397,mEnh_3887|chr6:3200485-3205486|0.1391,mEnh_3882|chr6:3022275-3027276|0.1161,mEnh_3886|chr6:3162715-3167716|0.1440	0	0	0	0	18.163	0	0
BRSK1	chr19:55283996-55312562:+	15.85	mEnh_10996|chr19:55267996-55272997|0.3364,mEnh_10995|chr19:55214276-55219277|0.6636	0	17.2486	33.6622	59.7006	12.174	0	16.3741
BTAF1	chr10:91923769-92031437:+	41.21	mEnh_6477|chr10:91606062-91611063|1.0000	0	26.5811	0	16.9796	0	0	31.3199
BTN2A2	chr6:26383107-26394874:+	11.81	mEnh_3991|chr6:26334186-26339187|1.0000	0	0	0	4.6096	0	0	8.31055
BTN3A1	chr6:26402274-26415208:+	9.01	mEnh_3993|chr6:26471596-26476597|1.0000	0	8.17933	22.5971	4.49151	0	0	0
BTNL9	chr5:181040265-181061521:+	62.59	mEnh_3859|chr5:181050794-181055795|0.1403,mEnh_3860|chr5:181160099-181165100|0.1060,mEnh_3862|chr5:181185789-181190790|0.1289,mEnh_3864|chr5:181214704-181219705|0.0905,mEnh_3858|chr5:181025754-181030755|0.4009,mEnh_3857|chr5:180871574-180876575|0.1333	0	0	0	20.3077	0	0	8.48656
BTRC	chr10:101354047-101557313:+	8.73	mEnh_6545|chr10:101362337-101367338|0.4604,mEnh_6537|chr10:100368407-100373408|0.1263,mEnh_6544|chr10:101352377-101357378|0.4134	0	0	13.9993	0	0	0	0
C11orf24	chr11:68261337-68271973:-	65.05	mEnh_7081|chr11:68266206-68271207|1.0000	0	3.00525	5.13302	7.53775	3.22578	0	17.2475
C11orf54	chr11:93741671-93764749:+	38.38	mEnh_7188|chr11:93735508-93740509|0.5598,mEnh_7186|chr11:93715533-93720534|0.4402	0	29.4222	24.8352	0	10.3132	0	29.4061
C12orf76	chr12:110041176-110073635:-	40.68	mEnh_7803|chr12:110051999-110057000|0.2934,mEnh_7804|chr12:110066189-110071190|0.0920,mEnh_7806|chr12:110095689-110100690|0.1216,mEnh_7805|chr12:110077269-110082270|0.4930	0	14.8665	6.78528	12.2332	0	0	22.9933
C14orf93	chr14:22985893-23010143:-	15.45	mEnh_8238|chr14:23018425-23023426|0.2714,mEnh_8237|chr14:23005030-23010031|0.7286	0	6.1216	0	31.8741	0	0	5.02456
C16orf95	chr16:87302813-87317392:-	12.77	mEnh_9475|chr16:87302338-87307339|0.1909,mEnh_9476|chr16:87316108-87321109|0.2853,mEnh_9477|chr16:87388493-87393494|0.5237	0	19.0306	23.029	31.5494	15.6293	0	42.7833
C17orf58	chr17:67991098-67996469:-	20.79	mEnh_10010|chr17:67990958-67995959|0.1950,mEnh_10011|chr17:68017848-68022849|0.6764,mEnh_10012|chr17:68029123-68034124|0.1286	0	0	0	0	0	0	0
C17orf75	chr17:32328440-32350014:-	45.64	mEnh_9728|chr17:32347250-32352251|1.0000	0	6.96367	33.4914	17.1926	35.7783	0	18.7572
C19orf81	chr19:50649444-50659306:+	11.78	mEnh_10953|chr19:50655737-50660738|0.5727,mEnh_10952|chr19:50599337-50604338|0.4273	0	3.15069	16.2005	17.1896	0	0	18.2413
C1orf122	chr1:37807789-37809454:+	28.6	mEnh_334|chr1:37998307-38003308|1.0000	0	0	0	15.5564	16.579	0	4.13972
C1orf159	chr1:1081822-1116089:-	20.79	mEnh_8|chr1:1133074-1138075|0.0855,mEnh_11|chr1:1305334-1310335|0.0824,mEnh_7|chr1:1107444-1112445|0.7433,mEnh_6|chr1:1077844-1082845|0.0888	9.8233	0	11.7927	108.659	0	14.4057	39.9203
C1orf167	chr1:11762192-11789585:+	8.81	n/a	3.82517	9.58059	12.578	53.7494	0	0	8.1359
C2CD2L	chr11:119102248-119118544:+	34.3	mEnh_7281|chr11:119090449-119095450|0.3114,mEnh_7282|chr11:119106234-119111235|0.6886	0	41.6571	28.4833	29.6845	14.9712	0	51.6163
C2orf88	chr2:189879561-190203484:+	19.26	mEnh_1832|chr2:190181218-190186219|1.0000	0	0	0	0	21.3092	0	0
C4orf33	chr4:129093711-129116637:+	32.92	mEnh_3140|chr4:129092374-129097375|0.4591,mEnh_3141|chr4:129143089-129148090|0.5409	0	6.66868	4.56729	0	9.87721	0	22.8686
C5orf34	chr5:43486708-43515148:-	15.92	mEnh_3374|chr5:43006252-43011253|0.5011,mEnh_3383|chr5:43511507-43516508|0.4989	0	0	0	0	6.60417	0	0
C6orf136	chr6:30647132-30653207:+	29.17	mEnh_4031|chr6:30643657-30648658|0.4244,mEnh_4030|chr6:30612727-30617728|0.5756	0	0	10.7071	25.5284	21.2741	0	2.92287
C6orf52	chr6:10671421-10694891:-	7.21	n/a	0	12.3554	27.5127	0	23.7487	0	0
C8orf88	chr8:90958470-90985393:-	51.04	mEnh_5423|chr8:90971966-90976967|0.5389,mEnh_5424|chr8:90981906-90986907|0.4611	0	12.8728	9.08606	22.0755	10.1161	0	4.31366
CA11	chr19:48637945-48646187:-	24.11	mEnh_10916|chr19:48634517-48639518|0.6230,mEnh_10917|chr19:48658677-48663678|0.3770	0	14.5449	9.65302	84.3716	0	0	35.646
CA8	chr8:60185411-60281400:-	16.87	mEnh_5345|chr8:60327945-60332946|0.4687,mEnh_5344|chr8:60277890-60282891|0.5313	0	12.5944	30.4186	0	0	0	10.7278
CALB1	chr8:90058607-90082879:-	40.75	mEnh_5418|chr8:90164066-90169067|0.3238,mEnh_5420|chr8:90223306-90228307|0.4005,mEnh_5419|chr8:90194641-90199642|0.2756	0	0	0	0	0	0	0
CAMK2G	chr10:73812500-73874555:-	24.39	mEnh_6418|chr10:74019216-74024217|0.2897,mEnh_6413|chr10:73877306-73882307|0.7103	0	3.00921	23.0664	52.2852	0	0	42.0679
CAND2	chr3:12796679-12834803:+	8.11	mEnh_2095|chr3:12808175-12813176|0.5571,mEnh_2101|chr3:12994814-12999815|0.2356,mEnh_2098|chr3:12876295-12881296|0.2073	0	9.14478	20.3035	27.9233	0	3.83294	9.54391
CARD11	chr7:2906141-3043867:-	28.89	mEnh_4519|chr7:2730430-2735431|0.1060,mEnh_4523|chr7:2954270-2959271|0.2488,mEnh_4512|chr7:2304404-2309405|0.1456,mEnh_4520|chr7:2755730-2760731|0.2847,mEnh_4524|chr7:3040660-3045661|0.2148	0	0	0	0	0	0	5.02392
CARMIL2	chr16:67645143-67657569:+	3.94	n/a	0	0	0	0	25.2591	0	10.4505
CASP6	chr4:109664387-109709767:-	30.71	mEnh_3096|chr4:109702938-109707939|0.4297,mEnh_3098|chr4:109809723-109814724|0.2577,mEnh_3097|chr4:109726198-109731199|0.3126	0	2.98412	0	0	35.1512	0	0
CASP7	chr10:113679193-113730909:+	22.64	mEnh_6606|chr10:112911670-112916671|0.1445,mEnh_6610|chr10:113678075-113683076|0.3093,mEnh_6627|chr10:118483317-118488318|0.1436,mEnh_6614|chr10:114022765-114027766|0.1836,mEnh_6611|chr10:113716855-113721856|0.2189	0	0	0	0	0	0	0
CASP9	chr1:15491400-15524912:-	25.25	mEnh_120|chr1:15541339-15546340|1.0000	0	16.3899	22.3834	3.95793	14.2019	0	11.194
CASS4	chr20:56412035-56460382:+	11.56	mEnh_11334|chr20:56416573-56421574|0.5385,mEnh_11333|chr20:56359893-56364894|0.4615	0	7.1047	0	11.6834	26.7315	0	0
CAV2	chr7:116499737-116508541:+	24.06	mEnh_4967|chr7:116463345-116468346|0.3819,mEnh_4968|chr7:116493275-116498276|0.6181	0	13.8632	24.1312	32.9151	0	0	30.1013
CAVIN1	chr17:42402448-42423256:-	44.89	n/a	0	0	0	4.49231	0	0	8.33975
CAVIN2	chr2:191834309-191847088:-	28.49	n/a	0	23.0774	31.5667	0	0	0	12.0266
CBX2	chr17:79777310-79787983:+	10.88	mEnh_10113|chr17:79776985-79781986|0.2442,mEnh_10115|chr17:79829265-79834266|0.3960,mEnh_10114|chr17:79804240-79809241|0.3598	0	9.41623	11.1052	16.2605	0	3.05525	0
CC2D2A	chr4:15469864-15601557:+	5.57	n/a	0	0	0	0	0	4.63169	0
CCDC115	chr2:130337932-130342681:-	62.21	mEnh_1678|chr2:130334041-130339042|0.7997,mEnh_1679|chr2:130373651-130378652|0.2003	0	15.1534	0	23.9983	13.2466	0	20.2284
CCDC136	chr7:128790760-128822130:+	33.36	mEnh_4999|chr7:128828090-128833091|0.3024,mEnh_5000|chr7:128859705-128864706|0.1152,mEnh_4996|chr7:128780930-128785931|0.2521,mEnh_4998|chr7:128810230-128815231|0.0804,mEnh_4997|chr7:128790640-128795641|0.2500	0	6.4406	19.7532	13.8825	0	0	21.2615
CCDC150	chr2:196639714-196732806:+	11.2	mEnh_1858|chr2:196639140-196644141|1.0000	9.0711	0	13.2426	6.20204	0	0	0
CCDC152	chr5:42756817-42802439:+	8.94	mEnh_3377|chr5:43072452-43077453|0.3151,mEnh_3374|chr5:43006252-43011253|0.2599,mEnh_3372|chr5:42584872-42589873|0.2397,mEnh_3376|chr5:43061937-43066938|0.1853	0	0	0	0	0	0	0
CCDC163	chr1:45493865-45500073:-	8.26	mEnh_384|chr1:44728482-44733483|1.0000	0	14.1243	21.4141	10.8903	23.0344	0	28.8305
CCDC169	chr13:36222003-36297814:-	8.53	mEnh_8032|chr13:36308457-36313458|0.1722,mEnh_8030|chr13:33540237-33545238|0.1407,mEnh_8033|chr13:36342342-36347343|0.3908,mEnh_8031|chr13:36295287-36300288|0.2963	0	11.3799	0	0	8.67467	0	0
CCDC28B	chr1:32196010-32205387:+	39.06	mEnh_287|chr1:32233643-32238644|0.3060,mEnh_286|chr1:32199133-32204134|0.6940	0	4.17686	0	8.09501	30.3603	0	0
CCDC6	chr10:59788746-59906556:-	12.59	mEnh_6346|chr10:59893346-59898347|0.1613,mEnh_6347|chr10:59904731-59909732|0.4870,mEnh_6348|chr10:60071346-60076347|0.1678,mEnh_6345|chr10:59878566-59883567|0.1839	0	14.0521	16.8729	14.1297	0	0	27.6817
CCDC71L	chr7:106654359-106661158:-	65.1	mEnh_4941|chr7:106654908-106659909|0.2532,mEnh_4942|chr7:106676948-106681949|0.1764,mEnh_4940|chr7:106566648-106571649|0.3682,mEnh_4943|chr7:106772823-106777824|0.2022	0	0	11.5711	0	0	0	0
CCDC74A	chr2:131522591-131533666:+	16.42	mEnh_1682|chr2:131492581-131497582|0.2232,mEnh_1684|chr2:131659286-131664287|0.2000,mEnh_1683|chr2:131639401-131644402|0.5768	0	0	0	26.0588	43.5582	0	0
CCDC74B	chr2:130139286-130145112:-	4.46	n/a	0	0	0	0	15.9413	0	0
CCDC77	chr12:389346-442642:+	17.01	mEnh_7330|chr12:404498-409499|0.7463,mEnh_7332|chr12:587453-592454|0.2537	3.69563	26.3186	31.5361	0	32.8769	0	36.1443
CCDC8	chr19:46410328-46413564:-	11.25	mEnh_10878|chr19:46414067-46419068|1.0000	9.82224	9.44128	19.5108	48.2095	0	0	23.2973
CCNB1IP1	chr14:20311369-20333279:-	106.91	mEnh_8211|chr14:20330015-20335016|0.3153,mEnh_8212|chr14:20338645-20343646|0.6847	0	16.2029	22.7339	0	0	0	32.2358
CCND2	chr12:4273761-4305353:+	14.95	mEnh_7356|chr12:4151208-4156209|0.4038,mEnh_7357|chr12:4271443-4276444|0.5962	0	18.0509	44.6666	68.6861	0	19.6529	17.5409
CCNH	chr5:87311470-87412930:-	74.59	mEnh_3507|chr5:87402037-87407038|0.1186,mEnh_3508|chr5:87409577-87414578|0.8814	0	8.1719	0	0	0	0	34.5853
CCNI2	chr5:132747425-132756065:+	3.21	n/a	0	0	24.9482	7.33227	0	0	41.8874
CCPG1	chr15:55355238-55408359:-	121.5	mEnh_8763|chr15:55399341-55404342|0.5640,mEnh_8759|chr15:55236351-55241352|0.2233,mEnh_8761|chr15:55277336-55282337|0.2126	0	5.86133	17.3612	0	0	0	0
CCRL2	chr3:46407258-46409523:+	5.4	mEnh_2229|chr3:46400393-46405394|1.0000	0	2.77644	0	24.2182	0	0	22.2394
CD24	chr6:106969830-106976855:-	36.8	n/a	0	0	0	0	0	3.16634	5.62162
CD2AP	chr6:47477788-47627263:+	22.82	mEnh_4160|chr6:47474118-47479119|1.0000	0	0	0	3.43424	0	0	0
CD3D	chr11:118338953-118342705:-	10.4	mEnh_7268|chr11:118336639-118341640|0.6728,mEnh_7271|chr11:118434284-118439285|0.3272	0	0	0	0	0	5.82262	0
CD55	chr1:207321677-207360966:+	88.76	mEnh_988|chr1:207311674-207316675|0.5795,mEnh_985|chr1:207020564-207025565|0.4205	0	9.58021	10.0254	26.8514	0	0	26.0376
CD58	chr1:116514533-116571026:-	30.36	mEnh_648|chr1:116824322-116829323|0.2079,mEnh_645|chr1:116501217-116506218|0.3393,mEnh_647|chr1:116680957-116685958|0.2802,mEnh_646|chr1:116570972-116575973|0.1725	0	7.55564	13.6174	30.3052	0	0	3.83124
CD69	chr12:9752485-9760901:-	68	mEnh_7402|chr12:9794248-9799249|0.3603,mEnh_7401|chr12:9759133-9764134|0.6397	10.7827	35.1196	5.72086	5.01494	0	0	28.674
CD80	chr3:119524292-119559614:-	13.71	mEnh_2436|chr3:119555267-119560268|0.4058,mEnh_2434|chr3:119416077-119421078|0.3247,mEnh_2435|chr3:119502332-119507333|0.2696	0	0	0	0	0	0	17.2114
CDC14A	chr1:100345000-100520277:+	18.26	mEnh_585|chr1:100347088-100352089|0.7390,mEnh_586|chr1:100359558-100364559|0.2610	0	8.05464	3.7836	16.405	0	0	5.58252
CDC25B	chr20:3786950-3806115:+	20.66	mEnh_11068|chr20:4080827-4085828|0.2381,mEnh_11067|chr20:4072707-4077708|0.1858,mEnh_11061|chr20:3816027-3821028|0.2564,mEnh_11060|chr20:3803527-3808528|0.3197	0	7.80668	22.7418	89.4776	12.1243	0	40.5919
CDC25C	chr5:138285264-138338355:-	32.57	n/a	0	23.3951	30.7676	4.28069	27.3493	0	0
CDC42BPA	chr1:226989857-227318492:-	26.21	mEnh_1076|chr1:227333483-227338484|0.1334,mEnh_1078|chr1:227366883-227371884|0.1364,mEnh_1077|chr1:227355073-227360074|0.2367,mEnh_1075|chr1:227315093-227320094|0.2748,mEnh_1079|chr1:227394173-227399174|0.2188	0	0	0	14.6447	0	0	24.8747
CDC42EP1	chr22:37560479-37569405:+	34.33	mEnh_11710|chr22:37560207-37565208|0.5519,mEnh_11711|chr22:37603427-37608428|0.1146,mEnh_11709|chr22:37550387-37555388|0.3336	0	0	5.6754	32.2064	0	0	37.2799
CDC42EP4	chr17:73283623-73312001:-	15.25	mEnh_10033|chr17:73289125-73294126|0.3374,mEnh_10034|chr17:73308960-73313961|0.6626	0	11.9508	4.00783	15.4373	0	0	17.0558
CDCP1	chr3:45082276-45146482:-	7.45	mEnh_2217|chr3:45136722-45141723|0.5430,mEnh_2218|chr3:45164952-45169953|0.2832,mEnh_2216|chr3:45102647-45107648|0.1739	4.69303	0	0	0	0	0	0
CDH24	chr14:23047066-23057520:-	6.16	mEnh_8240|chr14:23066605-23071606|0.1743,mEnh_8239|chr14:23053855-23058856|0.2984,mEnh_8237|chr14:23005030-23010031|0.5273	0	9.75931	22.4438	7.13485	22.2	0	22.1806
CDK7	chr5:69234794-69277430:+	51.77	n/a	0	0	0	0	22.7776	0	0
CDK8	chr13:26254128-26405238:+	20.98	mEnh_7999|chr13:26245327-26250328|0.7535,mEnh_8000|chr13:26253487-26258488|0.2465	0	3.54616	15.0165	10.0926	0	0	20.5045
CDKAL1	chr6:20534456-21232404:+	12.5	mEnh_3970|chr6:20300513-20305514|0.3142,mEnh_3969|chr6:20289593-20294594|0.2843,mEnh_3972|chr6:20456023-20461024|0.4014	3.17829	6.22827	0	14.1089	0	0	14.2234
CDKN1C	chr11:2883217-2885775:-	8.5	mEnh_6731|chr11:2891194-2896195|0.4111,mEnh_6729|chr11:2776304-2781305|0.2805,mEnh_6730|chr11:2865344-2870345|0.3084	0	22.2644	36.1992	97.0659	0	0	35.6852
CDR2L	chr17:74987631-75005800:+	8.8	mEnh_10049|chr17:74979729-74984730|0.8587,mEnh_10051|chr17:75032779-75037780|0.1413	0	8.70129	29.1337	43.2191	0	0	32.4926
CDRT4	chr17:15436014-15467621:-	10.66	n/a	0	0	0	0	0	0	0
CDT1	chr16:88803788-88809258:+	116.13	mEnh_9493|chr16:88777781-88782782|0.4173,mEnh_9494|chr16:88802906-88807907|0.5827	0	30.3543	38.8156	58.7668	3.43668	0	25.8951
CEBPB	chr20:50190582-50192690:+	31.11	mEnh_11306|chr20:50192937-50197938|0.5482,mEnh_11305|chr20:50163717-50168718|0.4518	0	4.88296	0	60.1949	0	0	0
CELSR2	chr1:109249538-109275751:+	9.75	mEnh_603|chr1:109389477-109394478|0.1036,mEnh_600|chr1:109252062-109257063|0.7808,mEnh_599|chr1:109214337-109219338|0.1156	0	2.12273	13.8246	54.5724	0	0	23.0421
CEMIP2	chr9:71683365-71769466:-	13.36	n/a	0	0	0	15.591	0	0	6.79581
CEMP1	chr16:2530034-2531408:-	5.5	n/a	0	31.9192	88.6692	63.726	14.9466	0	47.2481
CENPH	chr5:69189582-69210357:+	118.32	mEnh_3440|chr5:69187927-69192928|1.0000	4.27935	0	0	2.8926	0	0	0
CENPN	chr16:81007213-81033107:+	212.48	mEnh_9446|chr16:81002569-81007570|1.0000	0	35.2735	28.8977	10.0498	12.5891	0	41.8709
CENPS-CORT	chr1:10430432-10452153:+	7.78	n/a	0	3.84149	0	12.1639	4.13924	0	6.57371
CEP290	chr12:88049015-88142088:-	19.33	mEnh_7707|chr12:88142957-88147958|1.0000	0	6.8756	17.6368	0	10.3081	0	29.8359
CEP44	chr4:174283705-174333381:+	27.3	mEnh_3223|chr4:174281203-174286204|1.0000	0	10.3212	9.99569	0	0	0	15.2736
CEP70	chr3:138494343-138594260:-	28.48	mEnh_2549|chr3:138874177-138879178|0.4919,mEnh_2550|chr3:138911517-138916518|0.5081	0	0	0	8.33608	0	0	30.9596
CEP85	chr1:26234199-26278808:+	70.56	mEnh_217|chr1:26198883-26203884|0.3685,mEnh_218|chr1:26233953-26238954|0.4051,mEnh_213|chr1:26068083-26073084|0.2264	0	6.86184	0	20.6864	0	0	29.8415
CFAP161	chr15:81099407-81149179:+	17.64	n/a	0	14.8974	16.3638	14.9846	0	0	36.9877
CFAP251	chr12:121918591-122003919:+	11.74	n/a	0	2.42888	0	0	42.9844	0	0
CFAP53	chr18:50227192-50266495:-	3.86	n/a	14.7825	0	0	5.2518	16.6597	0	0
CFAP97	chr4:185159664-185210248:-	24.42	mEnh_3253|chr4:185316160-185321161|0.3525,mEnh_3252|chr4:185203380-185208381|0.6475	0	0	14.8069	30.2927	0	0	5.75155
CFH	chr1:196652042-196747504:+	74.75	mEnh_918|chr1:195897444-195902445|0.1745,mEnh_919|chr1:196491764-196496765|0.6130,mEnh_920|chr1:196514704-196519705|0.2125	0	11.7088	0	5.28507	0	0	14.5947
CHAC1	chr15:40953470-40956512:+	60.53	mEnh_8684|chr15:40947426-40952427|1.0000	0	7.20981	13.3326	34.0303	0	2.87424	19.3864
CHCHD6	chr3:126704239-126960420:+	20.67	mEnh_2475|chr3:126908056-126913057|0.2908,mEnh_2476|chr3:126981886-126986887|0.2657,mEnh_2474|chr3:126696561-126701562|0.4435	0	0	0	0	0	0	26.6167
CHML	chr1:241628850-241640369:-	25.44	mEnh_1137|chr1:241637467-241642468|0.3169,mEnh_1138|chr1:241694612-241699613|0.6831	11.7413	7.27707	10.3025	9.75107	0	0	0
CHMP4C	chr8:81732447-81759515:+	10.88	n/a	0	17.1106	27.2712	0	0	0	0
CHPF	chr2:219538953-219543809:-	27.72	mEnh_1961|chr2:219539332-219544333|0.2291,mEnh_1962|chr2:219550092-219555093|0.1215,mEnh_1964|chr2:219592892-219597893|0.1048,mEnh_1959|chr2:219507582-219512583|0.1506,mEnh_1960|chr2:219520767-219525768|0.3940	0	6.50228	11.7782	53.8908	0	0	36.6255
CHPT1	chr12:101697639-101729074:+	71.06	mEnh_7752|chr12:101698711-101703712|1.0000	3.51806	3.19515	25.041	11.2741	0	0	31.6268
CHST2	chr3:143119770-143124014:+	12.65	mEnh_2576|chr3:143122602-143127603|0.1884,mEnh_2577|chr3:143166402-143171403|0.1669,mEnh_2578|chr3:143281122-143286123|0.1269,mEnh_2575|chr3:143082732-143087733|0.5177	0	0	0	5.14148	0	0	21.3402
CIB2	chr15:78104605-78131535:-	20.51	mEnh_8897|chr15:78301807-78306808|0.3180,mEnh_8896|chr15:78274282-78279283|0.3794,mEnh_8894|chr15:78126392-78131393|0.3026	0	10.7071	0	25.1875	0	0	0
CISD1	chr10:58269161-58289586:+	36.34	mEnh_6339|chr10:58264294-58269295|1.0000	0	12.7523	24.4105	19.4367	0	0	7.97278
CISD2	chr4:102868991-102892807:+	49.8	mEnh_3080|chr4:102867332-102872333|1.0000	9.74706	0	5.38433	5.40215	0	0	0
CISH	chr3:50606488-50611774:-	93.74	mEnh_2278|chr3:50604703-50609704|0.4109,mEnh_2277|chr3:50588343-50593344|0.5891	0	23.5766	42.4473	54.9665	5.4335	0	27.9512
CKB	chr14:103519666-103522830:-	142.66	mEnh_8587|chr14:103373017-103378018|0.3374,mEnh_8591|chr14:103519602-103524603|0.6626	0	25.2128	42.2876	81.324	10.3282	0	22.0189
CLCC1	chr1:108929504-108963484:-	32.9	n/a	0	0	0	0	3.40026	0	0
CLCN5	chrX:49922595-50099230:+	5.4	mEnh_11996|chrX:49919949-49924950|1.0000	0	6.89598	4.37477	0	0	0	27.1204
CLEC18B	chr16:74408630-74424249:-	7.64	n/a	0	0	0	0	0	0	16.0441
CLEC2D	chr12:9669712-9699553:+	5.64	mEnh_7398|chr12:9645988-9650989|0.1275,mEnh_7400|chr12:9683038-9688039|0.0679,mEnh_7399|chr12:9671298-9676299|0.7406,mEnh_7401|chr12:9759133-9764134|0.0639	0	0	0	0	9.43051	0	0
CLGN	chr4:140388452-140427648:-	15.35	n/a	0	3.31859	0	0	0	0	0
CLIC2	chrX:155276210-155334614:-	56.68	mEnh_12292|chrX:155330495-155335496|1.0000	0	0	4.80939	0	0	0	20.3322
CLIP1	chr12:122271468-122422956:-	34.79	mEnh_7910|chr12:122397752-122402753|0.7631,mEnh_7911|chr12:122420157-122425158|0.2369	0	14.0632	15.8165	8.33274	0	0	7.76491
CLSTN3	chr12:7129092-7158945:+	12.46	mEnh_7380|chr12:6958866-6963867|0.3037,mEnh_7382|chr12:7122398-7127399|0.6963	0	27.7116	28.2791	24.8297	6.05716	0	24.9302
CMBL	chr5:10277594-10307902:-	69.27	mEnh_3299|chr5:10304652-10309653|1.0000	0	20.8951	11.4824	31.8014	0	0	0
CMC2	chr16:80966447-81006885:-	203.36	mEnh_9446|chr16:81002569-81007570|1.0000	0	0	0	10.6219	28.0674	0	41.8709
CMC4	chrX:155061621-155071136:-	16.24	mEnh_12290|chrX:155067639-155072640|0.2495,mEnh_12288|chrX:155025519-155030520|0.2636,mEnh_12286|chrX:154798679-154803680|0.2764,mEnh_12289|chrX:155055009-155060010|0.2105	0	8.20433	21.5373	0	25.7405	0	27.1734
CNBD2	chr20:35954385-36030700:+	6.52	n/a	0	25.9427	25.4303	19.3285	24.0743	0	37.3705
CNN1	chr19:11538850-11550323:+	3.63	mEnh_10567|chr19:11535719-11540720|0.6073,mEnh_10568|chr19:11561999-11567000|0.3927	0	32.7384	38.9139	29.8323	0	0	47.322
CNOT10	chr3:32685187-32773875:+	66.57	mEnh_2156|chr3:32684632-32689633|0.7471,mEnh_2157|chr3:32702072-32707073|0.2529	0	0	0	0	0	0	24.7602
COA1	chr7:43608456-43729523:-	142.5	mEnh_4700|chr7:43751255-43756256|0.2820,mEnh_4699|chr7:43729875-43734876|0.7180	0	23.0045	29.6959	19.2469	0	0	42.409
COCH	chr14:30874558-30895615:+	68.94	mEnh_8275|chr14:31057268-31062269|0.1751,mEnh_8271|chr14:30819728-30824729|0.2336,mEnh_8272|chr14:30873088-30878089|0.5913	0	3.22143	0	17.1468	0	0	11.4522
COG5	chr7:107201371-107563920:-	29.44	mEnh_4946|chr7:107006699-107011700|1.0000	0	10.8162	0	5.31233	25.9113	0	0
COG6	chr13:39655626-39791666:+	11.68	mEnh_8039|chr13:39653937-39658938|1.0000	0	0	0	0	0	0	0
COL14A1	chr8:120124453-120373573:+	3.72	mEnh_5503|chr8:120121195-120126196|1.0000	0	0	3.44811	16.4556	0	0	9.53545
COL15A1	chr9:98943906-99070787:+	6	mEnh_5855|chr9:98914602-98919603|0.1146,mEnh_5856|chr9:98931157-98936158|0.2115,mEnh_5852|chr9:98830852-98835853|0.2614,mEnh_5854|chr9:98865412-98870413|0.1658,mEnh_5853|chr9:98849322-98854323|0.1096,mEnh_5858|chr9:99073152-99078153|0.1370	0	0	7.63439	14.7924	0	0	0
COL4A2	chr13:110307283-110513209:+	9.68	mEnh_8177|chr13:110504507-110509508|0.7162,mEnh_8180|chr13:110599837-110604838|0.2838	0	0	0	6.93169	0	7.08445	0
COL6A3	chr2:237324017-237414164:-	16.55	mEnh_2029|chr2:240563372-240568373|0.1614,mEnh_2025|chr2:239316299-239321300|0.1630,mEnh_2016|chr2:237939992-237944993|0.2201,mEnh_2007|chr2:233424298-233429299|0.1330,mEnh_2013|chr2:237199751-237204752|0.1115,mEnh_2014|chr2:237432531-237437532|0.1041,mEnh_2023|chr2:239272618-239277619|0.1069	0	0	0	4.24489	0	0	0
COLGALT2	chr1:183929661-184037728:-	33.97	mEnh_901|chr1:184030180-184035181|1.0000	0	0	0	0	0	0	0
COMTD1	chr10:75233640-75235957:-	21.08	mEnh_6423|chr10:75189756-75194757|0.3583,mEnh_6425|chr10:75236061-75241062|0.6417	0	0	7.58467	35.2065	0	0	13.6994
COPG2	chr7:130506237-130668748:-	41.55	mEnh_5015|chr7:130665144-130670145|1.0000	0	9.25174	0	6.42381	0	5.26814	0
COQ10A	chr12:56266941-56270966:+	24.02	mEnh_7622|chr12:56298790-56303791|1.0000	0	12.2388	26.7889	26.459	0	0	33.6262
CPAMD8	chr19:16892950-17026810:-	4	n/a	0	0	0	4.09874	0	14.6519	6.53409
CPEB1	chr15:82543200-82648795:-	15.81	mEnh_8919|chr15:82847262-82852263|0.1871,mEnh_8915|chr15:82642153-82647154|0.1502,mEnh_8913|chr15:82546614-82551615|0.2631,mEnh_8916|chr15:82748012-82753013|0.1537,mEnh_8914|chr15:82568679-82573680|0.2459	0	0	0	11.1235	0	0	0
CPEB4	chr5:173888348-173961980:+	25.84	mEnh_3799|chr5:173852216-173857217|0.2373,mEnh_3800|chr5:173864401-173869402|0.2925,mEnh_3802|chr5:173915591-173920592|0.1706,mEnh_3801|chr5:173882021-173887022|0.2995	0	48.6346	18.2066	15.935	0	0	26.8222
CPLANE2	chr1:16231691-16237183:-	13.87	n/a	0	0	0	13.1249	0	0	10.5765
CPT1C	chr19:49690661-49713731:+	8.36	n/a	0	0	0	60.1656	38.8064	0	0
CPZ	chr4:8592764-8619752:+	68.9	mEnh_2868|chr4:8594722-8599723|0.1703,mEnh_2867|chr4:8545947-8550948|0.2693,mEnh_2863|chr4:8334147-8339148|0.0859,mEnh_2864|chr4:8433322-8438323|0.0987,mEnh_2866|chr4:8476827-8481828|0.2294,mEnh_2862|chr4:8301267-8306268|0.1464	0	0	0	12.4041	0	6.60142	9.57627
CR1L	chr1:207645132-207723703:+	19.34	mEnh_989|chr1:207517599-207522600|0.1008,mEnh_990|chr1:207623929-207628930|0.3482,mEnh_992|chr1:207645599-207650600|0.2882,mEnh_991|chr1:207633199-207638200|0.1019,mEnh_985|chr1:207020564-207025565|0.1609	0	9.43089	0	0	0	0	23.2205
CRABP2	chr1:156699605-156705784:-	4.04	mEnh_767|chr1:156689367-156694368|0.3197,mEnh_768|chr1:156723887-156728888|0.1846,mEnh_769|chr1:156750467-156755468|0.1692,mEnh_766|chr1:156659382-156664383|0.3265	0	7.39068	17.6462	37.7883	0	0	23.1788
CRACR2B	chr11:826156-831991:+	36.31	mEnh_6715|chr11:835089-840090|0.3968,mEnh_6714|chr11:811889-816890|0.6032	0	17.9099	22.2866	61.93	21.7662	0	27.2274
CRBN	chr3:3149632-3179717:-	40.59	mEnh_2048|chr3:3175590-3180591|0.3673,mEnh_2049|chr3:3188270-3193271|0.6327	0	7.79129	0	9.0419	0	0	0
CREB3L1	chr11:46277661-46321409:+	9.83	mEnh_6914|chr11:46241463-46246464|0.3900,mEnh_6916|chr11:46293468-46298469|0.1881,mEnh_6915|chr11:46274868-46279869|0.4219	0	12.2385	0	15.5312	0	0	9.29334
CREM	chr10:35126845-35212958:+	59.17	mEnh_6286|chr10:35382651-35387652|0.2854,mEnh_6283|chr10:35126306-35131307|0.7146	0	34.3512	22.1801	5.93744	0	0	0
CRLF3	chr17:30782683-30824692:-	26.51	mEnh_9713|chr17:30822256-30827257|1.0000	0	35.8254	47.5193	43.3745	3.07385	0	58.9747
CRPPA	chr7:16087524-16421538:-	6.88	n/a	0	3.36893	5.75726	5.18188	0	0	3.14104
CRY1	chr12:106991363-107093549:-	25.22	mEnh_7783|chr12:107089816-107094817|0.5004,mEnh_7784|chr12:107107766-107112767|0.1328,mEnh_7782|chr12:107076786-107081787|0.1955,mEnh_7781|chr12:106982746-106987747|0.1713	0	0	0	0	0	0	39.2763
CRYBG2	chr1:26321864-26354130:-	18.46	n/a	0	0	0	60.7493	0	0	15.989
CRYZ	chr1:74705485-74733050:-	46.24	mEnh_507|chr1:74728410-74733411|1.0000	5.0395	18.0038	22.4897	0	29.8442	0	27.8239
CRYZL1	chr21:33589340-33641741:-	46.2	n/a	0	10.8566	8.54282	20.8727	0	5.57937	30.4825
CSAG3	chrX:152753920-152760219:+	23.8	n/a	0	0	0	0	0	0	0
CSKMT	chr11:62665311-62668108:+	20.25	n/a	0	13.3226	0	22.0773	14.6568	0	3.06587
CSMD1	chr8:2935360-4994914:-	13.16	n/a	0	0	0	0	0	0	7.2445
CSRNP1	chr3:39141854-39154641:-	13.46	mEnh_2183|chr3:39175243-39180244|0.3131,mEnh_2182|chr3:39147263-39152264|0.6869	0	0	0	0	0	0	0
CSTF2T	chr10:51695485-51699595:-	18.86	mEnh_6337|chr10:51688954-51693955|1.0000	0	26.6766	0	0	0	0	44.2201
CT45A2	chrX:135811667-135820066:-	10.58	n/a	0	0	0	0	0	0	0
CT55	chrX:135156535-135171827:-	42.74	mEnh_12214|chrX:135168150-135173151|0.4433,mEnh_12215|chrX:135524534-135529535|0.5567	0	0	0	0	0	7.40646	0
CTAG2	chrX:154651976-154653579:-	13.55	n/a	0	0	0	7.35252	0	3.78374	12.0783
CTCFL	chr20:57495964-57525652:-	122.11	mEnh_11336|chr20:57388733-57393734|0.3946,mEnh_11337|chr20:57410153-57415154|0.3726,mEnh_11339|chr20:57521248-57526249|0.2328	0	0	0	10.8742	0	0	23.7586
CTH	chr1:70411267-70439851:+	97.31	mEnh_500|chr1:70218406-70223407|0.3831,mEnh_502|chr1:70409751-70414752|0.6169	0	23.9454	0	0	0	0	27.5591
CTNNAL1	chr9:108942576-109013499:-	49.5	mEnh_5881|chr9:109112989-109117990|0.2590,mEnh_5879|chr9:109010159-109015160|0.5489,mEnh_5878|chr9:108961294-108966295|0.1920	0	6.88664	14.894	4.05539	29.2355	0	21.654
CTNND1	chr11:57761801-57819540:+	38.04	mEnh_6959|chr11:57733382-57738383|0.4131,mEnh_6960|chr11:57761437-57766438|0.5869	0	0	6.3939	0	0	0	10.4427
CTNS	chr17:3636458-3663103:+	10.69	mEnh_9548|chr17:3637690-3642691|0.8999,mEnh_9554|chr17:3964390-3969391|0.1001	0	3.03356	17.6092	10.2151	23.5752	0	0
CTSF	chr11:66563463-66568606:-	8.39	mEnh_7050|chr11:66592953-66597954|1.0000	0	0	0	4.74273	0	0	3.73851
CUL2	chr10:35008550-35127006:-	20.73	mEnh_6281|chr10:35061486-35066487|0.5856,mEnh_6280|chr10:35040446-35045447|0.2062,mEnh_6282|chr10:35072926-35077927|0.2082	0	28.6916	22.5469	7.99443	0	0	0
CUX1	chr7:101816006-102283958:+	36.58	mEnh_4912|chr7:102078354-102083355|0.1216,mEnh_4910|chr7:101900884-101905885|0.1093,mEnh_4906|chr7:101803854-101808855|0.0688,mEnh_4911|chr7:101911534-101916535|0.0669,mEnh_4908|chr7:101857259-101862260|0.2045,mEnh_4907|chr7:101812384-101817385|0.2395,mEnh_4909|chr7:101880564-101885565|0.0843,mEnh_4905|chr7:101727024-101732025|0.1051	0	15.6752	20.7906	34.5428	0	0	13.6926
CXCL11	chr4:76033681-76036070:-	16.69	mEnh_3012|chr4:76299121-76304122|0.4872,mEnh_3010|chr4:76195941-76200942|0.5128	0	0	0	0	0	0	0
CXCL2	chr4:74097039-74099195:-	7.69	n/a	0	0	0	0	0	0	27.6712
CXCL3	chr4:74036588-74038689:-	15.05	mEnh_3001|chr4:74034747-74039748|0.2900,mEnh_3002|chr4:74054567-74059568|0.7100	3.527	3.82714	25.3794	0	0	0	31.6443
CXCL8	chr4:73740568-73743716:+	25.63	n/a	0	14.7755	4.19975	0	0	0	25.4393
CYB561	chr17:63432303-63446639:-	31.38	mEnh_9973|chr17:63442518-63447519|0.2680,mEnh_9972|chr17:63430233-63435234|0.5619,mEnh_9974|chr17:63458483-63463484|0.1701	0	20.1099	11.8299	59.1799	0	0	30.6333
CYFIP2	chr5:157266122-157395594:+	14.67	n/a	0	0	13.8265	0	0	3.19978	0
CYP2R1	chr11:14877439-14892443:-	53.47	mEnh_6818|chr11:14892698-14897699|1.0000	0	8.40793	4.13362	0	0	0	0
DAB2	chr5:39371676-39424980:-	18.87	mEnh_3360|chr5:39072792-39077793|0.1738,mEnh_3364|chr5:39397202-39402203|0.2986,mEnh_3366|chr5:40796892-40801893|0.3535,mEnh_3372|chr5:42584872-42589873|0.1740	0	3.32264	3.93918	0	0	5.58853	14.2067
DAPK1	chr9:87497227-87708634:+	24.54	mEnh_5775|chr9:87467639-87472640|0.1483,mEnh_5777|chr9:87672259-87677260|0.1114,mEnh_5774|chr9:87407959-87412960|0.3383,mEnh_5776|chr9:87509049-87514050|0.4021	0	0	0	5.93565	0	0	0
DAPK2	chr15:63907035-64046485:-	5.48	mEnh_8799|chr15:63893700-63898701|1.0000	0	4.50012	9.60232	13.8624	0	0	26.9272
DBNDD1	chr16:90004870-90019890:-	8.85	mEnh_9518|chr16:90077406-90082407|0.2346,mEnh_9515|chr16:89992916-89997917|0.7654	0	26.2464	31.6041	35.0438	12.8343	0	11.7604
DBNDD2	chr20:45405992-45410610:+	40.11	mEnh_11265|chr20:45408664-45413665|0.3725,mEnh_11264|chr20:45371504-45376505|0.6275	9.2082	0	0	0	0	0	0
DCAF16	chr4:17793445-17810757:-	36.84	mEnh_2887|chr4:17807741-17812742|1.0000	0	0	0	3.66016	29.8055	0	26.3305
DCAF17	chr2:171434225-171485052:+	19.85	mEnh_1765|chr2:171157044-171162045|1.0000	25.8582	19.4613	32.5761	34.1011	10.2893	0	3.82434
DCAF4L2	chr8:87870746-87874015:-	11.53	n/a	0	0	0	0	0	0	7.47702
DCAKD	chr17:45023337-45061131:-	35.06	n/a	0	34.4253	43.6505	11.6261	32.654	0	27.6358
DCHS2	chr4:154231741-154491799:-	6.41	mEnh_3193|chr4:154441132-154446133|0.0711,mEnh_3192|chr4:154414372-154419373|0.4656,mEnh_3196|chr4:154471642-154476643|0.0955,mEnh_3194|chr4:154453962-154458963|0.1754,mEnh_3195|chr4:154462542-154467543|0.1924	0	0	6.73042	0	0	0	10.7383
DCLRE1A	chr10:113834724-113854394:-	12.92	mEnh_6614|chr10:114022765-114027766|0.1877,mEnh_6612|chr10:113841635-113846636|0.2559,mEnh_6613|chr10:113851505-113856506|0.5564	0	0	0	0	20.1417	0	29.415
DCP2	chr5:112976797-113022195:+	41.79	mEnh_3564|chr5:112969452-112974453|1.0000	0	19.6209	6.84996	19.9568	0	0	40.2372
DDAH2	chr6:31727039-31730263:-	38.49	mEnh_4040|chr6:31688217-31693218|0.4997,mEnh_4041|chr6:31734317-31739318|0.5003	0	23.5263	46.5271	17.4034	28.1225	0	28.2156
DDIT3	chr12:57516587-57520517:-	230.33	mEnh_7641|chr12:57519301-57524302|0.6327,mEnh_7642|chr12:57537011-57542012|0.3673	0	47.1851	47.4481	43.0156	11.2484	0	21.5484
DDR1	chr6:30880969-30900156:+	23.23	mEnh_4036|chr6:30883887-30888888|0.4198,mEnh_4035|chr6:30872877-30877878|0.5802	4.15876	22.4176	53.3403	33.0966	0	0	38.4108
DENND5A	chr11:9138824-9265350:-	42.02	mEnh_6784|chr11:9548732-9553733|0.1496,mEnh_6778|chr11:9261717-9266718|0.6580,mEnh_6780|chr11:9361052-9366053|0.0949,mEnh_6777|chr11:9242247-9247248|0.0974	0	5.3537	10.8658	24.0471	0	0	0
DEPDC4	chr12:100231634-100281972:-	9.47	mEnh_7748|chr12:100266626-100271627|1.0000	0	0	0	0	16.9637	0	0
DES	chr2:219418376-219426734:+	12.11	mEnh_1954|chr2:219404362-219409363|0.1809,mEnh_1960|chr2:219520767-219525768|0.2277,mEnh_1959|chr2:219507582-219512583|0.1473,mEnh_1955|chr2:219417522-219422523|0.4440	8.0632	0	0	12.0392	0	0	0
DEUP1	chr11:93329997-93438470:+	14.76	mEnh_7182|chr11:93539698-93544699|0.2899,mEnh_7186|chr11:93715533-93720534|0.4170,mEnh_7207|chr11:96323830-96328831|0.2930	0	0	0	0	0	0	0
DGCR2	chr22:19036285-19122412:-	57.32	mEnh_11551|chr22:19107921-19112922|1.0000	0	3.33463	15.3561	42.376	0	8.32733	0
DGCR6	chr22:18906222-18912088:+	14.28	mEnh_11550|chr22:18904601-18909602|1.0000	0	0	0	0	0	0	0
DHDH	chr19:48932794-48944969:+	4.93	mEnh_10927|chr19:48924557-48929558|0.4645,mEnh_10929|chr19:48962752-48967753|0.2622,mEnh_10924|chr19:48873592-48878593|0.2732	0	8.73326	6.39864	8.02617	4.35582	0	8.76158
DHRS1	chr14:24290597-24299780:-	17	mEnh_8262|chr14:24314138-24319139|0.3356,mEnh_8259|chr14:24253898-24258899|0.2926,mEnh_8261|chr14:24294468-24299469|0.3718	0	0	26.4694	0	20.6112	0	7.82269
DHRS11	chr17:36591878-36600804:+	39.06	mEnh_9750|chr17:36594184-36599185|0.7332,mEnh_9752|chr17:36722709-36727710|0.2668	0	6.95224	13.4431	10.7077	34.6838	0	25.1753
DHRS2	chr14:23630114-23645639:+	52.13	mEnh_8237|chr14:23005030-23010031|0.2925,mEnh_8251|chr14:23629635-23634636|0.2428,mEnh_8248|chr14:23319185-23324186|0.2296,mEnh_8250|chr14:23452175-23457176|0.2351	0	0	0	0	0	0	0
DHRS3	chr1:12567909-12618210:-	12.76	mEnh_103|chr1:11906082-11911083|0.1577,mEnh_116|chr1:12602039-12607040|0.3275,mEnh_114|chr1:12446518-12451519|0.1254,mEnh_117|chr1:12615139-12620140|0.2092,mEnh_115|chr1:12475869-12480870|0.1803	3.20873	0	0	22.4801	0	0	28.6609
DHRS7	chr14:60144118-60169889:-	34.56	mEnh_8379|chr14:60088706-60093707|0.1610,mEnh_8382|chr14:60329136-60334137|0.1084,mEnh_8380|chr14:60162156-60167157|0.7305	0	0	0	0	0	0	0
DHX16	chr6:30653126-30673006:-	38.8	mEnh_4032|chr6:30679987-30684988|0.6761,mEnh_4030|chr6:30612727-30617728|0.3239	0	6.26756	4.43307	59.2502	29.8295	0	21.1017
DHX32	chr10:125836336-125896485:-	11.64	mEnh_6667|chr10:125893265-125898266|0.4318,mEnh_6666|chr10:125883920-125888921|0.2802,mEnh_6664|chr10:125815910-125820911|0.2880	0	0	9.14091	7.35252	0	0	0
DIP2B	chr12:50504984-50748657:+	11.91	mEnh_7555|chr12:50530521-50535522|0.1732,mEnh_7556|chr12:50560371-50565372|0.1285,mEnh_7554|chr12:50503451-50508452|0.2164,mEnh_7557|chr12:50587381-50592382|0.3494,mEnh_7558|chr12:50622521-50627522|0.1325	3.69563	0	12.8642	0	0	0	0
DIPK1A	chr1:92832728-92961462:-	5.11	n/a	0	8.07783	13.3512	16.4215	0	0	34.6882
DIRAS3	chr1:68045961-68050627:-	21.55	mEnh_496|chr1:67848061-67853062|0.1524,mEnh_495|chr1:67757801-67762802|0.1281,mEnh_494|chr1:67731021-67736022|0.2454,mEnh_497|chr1:68044591-68049592|0.1898,mEnh_492|chr1:67689401-67694402|0.2843	0	0	0	14.1393	0	3.4405	4.46097
DLG3	chrX:70444834-70505490:+	7.64	mEnh_12046|chrX:71179844-71184845|0.4292,mEnh_12042|chrX:70432734-70437735|0.3215,mEnh_12041|chrX:70165589-70170590|0.2493	0	0	6.85569	5.47239	0	7.88949	0
DLG5	chr10:77790790-77940736:-	23.45	mEnh_6429|chr10:77941136-77946137|0.0762,mEnh_6430|chr10:77968846-77973847|0.5027,mEnh_6428|chr10:77922846-77927847|0.1161,mEnh_6427|chr10:77906511-77911512|0.2117,mEnh_6426|chr10:77833946-77838947|0.0933	0	6.03718	0	16.608	0	0	17.7645
DLK1	chr14:100726891-100738224:+	38.69	mEnh_8558|chr14:100695362-100700363|0.1266,mEnh_8557|chr14:100660777-100665778|0.1428,mEnh_8559|chr14:100753397-100758398|0.1116,mEnh_8561|chr14:100788537-100793538|0.2377,mEnh_8567|chr14:101945707-101950708|0.0955,mEnh_8560|chr14:100768542-100773543|0.2858	0	0	0	28.1007	0	0	0
DLX1	chr2:172085506-172089674:+	24.9	mEnh_1775|chr2:172046906-172051907|0.1761,mEnh_1777|chr2:172082046-172087047|0.4878,mEnh_1778|chr2:172096756-172101757|0.1978,mEnh_1776|chr2:172060806-172065807|0.1383	3.58472	10.9096	21.4538	47.5081	0	0	35.8481
DLX2	chr2:172099437-172102900:-	5.08	n/a	0	5.41129	0	35.6157	0	0	4.42881
DMC1	chr22:38509146-38570183:-	10.56	mEnh_11730|chr22:38507324-38512325|1.0000	0	12.2263	22.3579	4.72931	0	0	21.2048
DMD	chrX:31119221-33339388:-	19.62	mEnh_11936|chrX:31553157-31558158|0.0849,mEnh_11938|chrX:31860647-31865648|0.1794,mEnh_11931|chrX:31276967-31281968|0.1544,mEnh_11934|chrX:31330297-31335298|0.1028,mEnh_11929|chrX:30883337-30888338|0.1043,mEnh_11932|chrX:31292147-31297148|0.1293,mEnh_11937|chrX:31588417-31593418|0.0864,mEnh_11933|chrX:31321327-31326328|0.0623,mEnh_11935|chrX:31369677-31374678|0.0962	0	0	0	0	0	0	0
DMPK	chr19:45769708-45782490:-	30.95	mEnh_10871|chr19:45766671-45771672|0.4478,mEnh_10869|chr19:45714526-45719527|0.5522	0	0	24.215	44.8944	30.1316	0	0
DMWD	chr19:45782946-45792845:-	19.73	mEnh_10869|chr19:45714526-45719527|0.3837,mEnh_10872|chr19:45807416-45812417|0.6163	0	0	0	33.0637	0	0	16.6698
DMXL1	chr5:119071026-119249127:+	20.07	mEnh_3575|chr5:119057519-119062520|0.3021,mEnh_3576|chr5:119074174-119079175|0.4186,mEnh_3577|chr5:119322829-119327830|0.2793	4.12755	0	0	11.0803	0	0	5.96261
DMXL2	chr15:51447790-51622771:-	101.35	mEnh_8745|chr15:51647397-51652398|0.3145,mEnh_8744|chr15:51618267-51623268|0.4759,mEnh_8743|chr15:51601187-51606188|0.2096	0	0	0	3.86846	0	0	7.6699
DNA2	chr10:68414063-68472521:-	27.74	mEnh_6370|chr10:68556707-68561708|0.4388,mEnh_6367|chr10:68468022-68473023|0.5612	0	0	0	0	6.47537	0	0
DNAAF3	chr19:55158660-55166722:-	18.7	mEnh_10992|chr19:55151201-55156202|0.3921,mEnh_10993|chr19:55172126-55177127|0.2675,mEnh_10995|chr19:55214276-55219277|0.3404	0	27.8663	41.6433	71.8771	0	0	19.9136
DNAH14	chr1:224929653-225399286:+	85.4	mEnh_1059|chr1:224928032-224933033|1.0000	0	0	0	0	0	5.97665	19.4287
DNAJB4	chr1:77979174-78017964:+	17.47	mEnh_519|chr1:77975090-77980091|1.0000	0	24.5006	30.3132	3.73631	36.88	0	4.51128
DNAJC10	chr2:182716256-182794464:+	43.75	mEnh_1815|chr2:182713902-182718903|0.6063,mEnh_1816|chr2:182947346-182952347|0.3937	0	7.14196	0	0	0	0	23.3588
DNAJC12	chr10:67796668-67838188:-	110.1	mEnh_6361|chr10:67762086-67767087|0.2161,mEnh_6363|chr10:67846996-67851997|0.6850,mEnh_6362|chr10:67826596-67831597|0.0989	0	0	0	0	0	0	0
DNAJC6	chr1:65264748-65415871:+	23.98	mEnh_477|chr1:65273301-65278302|0.2762,mEnh_478|chr1:65289041-65294042|0.3853,mEnh_476|chr1:65255636-65260637|0.2081,mEnh_479|chr1:65315771-65320772|0.1304	0	20.4594	15.9339	13.3608	32.3289	0	13.6986
DNHD1	chr11:6497279-6572020:+	18.06	mEnh_6762|chr11:6552754-6557755|0.6812,mEnh_6763|chr11:6566184-6571185|0.3188	0	0	0	0	24.5411	0	0
DNMT3B	chr20:32762384-32809356:+	30.17	mEnh_11155|chr20:32678992-32683993|0.3450,mEnh_11159|chr20:32761833-32766834|0.2391,mEnh_11158|chr20:32750128-32755129|0.4159	0	18.3933	20.6907	52.8699	0	0	42.6546
DOCK11	chrX:118495814-118686147:+	38.03	mEnh_12141|chrX:118491951-118496952|0.3547,mEnh_12143|chrX:118557716-118562717|0.2413,mEnh_12142|chrX:118501081-118506082|0.4041	0	9.00704	12.6508	0	0	0	5.01821
DOCK9	chr13:98793428-99088619:-	9.77	mEnh_8149|chr13:99085240-99090241|0.2969,mEnh_8152|chr13:99354940-99359941|0.0702,mEnh_8148|chr13:99076070-99081071|0.1600,mEnh_8147|chr13:99051845-99056846|0.4002,mEnh_8150|chr13:99149200-99154201|0.0727	0	0	0	0	0	0	0
DOK4	chr16:57471921-57487322:-	10.59	mEnh_9333|chr16:57297842-57302843|0.3681,mEnh_9337|chr16:57687612-57692613|0.3085,mEnh_9335|chr16:57473492-57478493|0.3234	0	0	0	0	0	0	0
DOLPP1	chr9:129081110-129090438:+	22.22	mEnh_6005|chr9:129029585-129034586|0.1773,mEnh_6006|chr9:129067075-129072076|0.8227	0	6.8821	5.50938	28.2472	0	0	28.8652
DONSON	chr21:33577550-33588684:-	67.45	mEnh_11436|chr21:33582178-33587179|1.0000	0	0	0	5.06899	14.1209	0	0
DPCD	chr10:101588320-101609662:+	15.3	mEnh_6547|chr10:101586647-101591648|0.5617,mEnh_6546|chr10:101573872-101578873|0.4383	0	5.45709	21.9382	18.7686	27.033	0	20.9163
DPY19L1	chr7:34928880-35038041:-	21.48	mEnh_4671|chr7:35013082-35018083|0.1240,mEnh_4670|chr7:35001282-35006283|0.4379,mEnh_4672|chr7:35033787-35038788|0.4381	0	4.89181	15.7078	6.19172	0	0	0
DSG2	chr18:31498176-31549008:+	50.2	mEnh_10259|chr18:31497261-31502262|0.7975,mEnh_10257|chr18:30673758-30678759|0.2025	0	0	0	31.6198	0	0	22.0182
DSTYK	chr1:205142504-205211702:-	11.17	mEnh_970|chr1:205168096-205173097|0.3270,mEnh_971|chr1:205207381-205212382|0.3590,mEnh_969|chr1:205155351-205160352|0.3140	0	0	0	0	0	0	0
DTNBP1	chr6:15522806-15663058:-	35.72	mEnh_3946|chr6:15894133-15899134|0.3493,mEnh_3944|chr6:15566863-15571864|0.3588,mEnh_3945|chr6:15619393-15624394|0.2919	0	0	10.8658	0	0	0	0
DTWD2	chr5:118836073-118988547:-	8.87	mEnh_3577|chr5:119322829-119327830|0.2915,mEnh_3574|chr5:118987854-118992855|0.4791,mEnh_3581|chr5:122110709-122115710|0.2294	3.5379	21.4176	19.6959	7.18757	0	0	2.99646
DTX2	chr7:76461708-76505991:+	19.66	n/a	0	0	0	0	0	0	0
DUS4L	chr7:107563970-107578523:+	18.07	mEnh_4946|chr7:107006699-107011700|1.0000	0	2.18359	35.3816	8.90255	14.9591	0	33.2112
DUSP1	chr5:172768095-172771195:-	14.63	mEnh_3792|chr5:172802601-172807602|0.1573,mEnh_3790|chr5:172766441-172771442|0.5457,mEnh_3791|chr5:172786831-172791832|0.2970	0	37.343	20.0694	78.0039	0	0	18.4569
DUSP16	chr12:12473281-12562863:-	6.28	mEnh_7419|chr12:12718320-12723321|0.2417,mEnh_7417|chr12:12562250-12567251|0.4352,mEnh_7416|chr12:12439800-12444801|0.3231	0	0	7.34535	6.56686	0	0	3.80607
DYNC2I1	chr7:158839244-158958698:+	23.25	n/a	0	38.0494	6.96734	40.8396	0	0	41.0266
DYNC2I2	chr9:128633652-128684460:-	113.77	n/a	0	50.5918	47.6428	32.1311	13.7403	0	30.0961
DYNC2LI1	chr2:43774038-43828347:+	31.7	mEnh_1354|chr2:43722695-43727696|1.0000	0	0	0	0	0	0	0
DYRK1B	chr19:39825349-39834162:-	6.28	mEnh_10801|chr19:39837354-39842355|1.0000	0	11.3319	11.9581	28.4152	28.3078	0	21.5211
DYRK3	chr1:206635535-206655158:+	9.81	mEnh_983|chr1:206670204-206675205|0.3763,mEnh_985|chr1:207020564-207025565|0.2737,mEnh_982|chr1:206655729-206660730|0.3500	0	0	0	15.658	0	0	3.6906
DYRK4	chr12:4562207-4613875:+	19.61	mEnh_7359|chr12:4569868-4574869|0.4068,mEnh_7358|chr12:4559678-4564679|0.5932	0	0	0	5.47239	38.9518	0	23.926
DZIP3	chr3:108589509-108694840:+	8.13	mEnh_2420|chr3:108596807-108601808|0.6043,mEnh_2419|chr3:108588177-108593178|0.3957	0	0	21.5665	0	25.6453	0	0
E2F2	chr1:23505211-23531233:-	11.95	mEnh_186|chr1:23526822-23531823|0.5994,mEnh_187|chr1:23537442-23542443|0.4006	0	9.06009	25.325	21.7665	0	0	22.2297
E2F3	chr6:20401878-20493714:+	23.19	mEnh_3971|chr6:20415553-20420554|1.0000	0	10.3335	24.8459	8.19907	0	0	13.8173
ECD	chr10:73133667-73168095:-	27.07	mEnh_6409|chr10:73623406-73628407|1.0000	0	14.8451	0	3.04484	0	0	23.8614
ECE1	chr1:21217249-21345504:-	32.36	mEnh_165|chr1:21317911-21322912|0.1760,mEnh_167|chr1:21344241-21349242|0.2251,mEnh_164|chr1:21259791-21264792|0.4483,mEnh_166|chr1:21332091-21337092|0.1506	0	8.75928	17.8024	47.4126	0	0	35.2266
ECHDC3	chr10:11742381-11764070:+	9.51	mEnh_6167|chr10:11537125-11542126|0.0711,mEnh_6168|chr10:11605540-11610541|0.1814,mEnh_6169|chr10:11637555-11642556|0.0748,mEnh_6175|chr10:11897025-11902026|0.0924,mEnh_6166|chr10:11497095-11502096|0.1283,mEnh_6171|chr10:11735325-11740326|0.2143,mEnh_6170|chr10:11708415-11713416|0.1442,mEnh_6172|chr10:11755355-11760356|0.0934	0	7.49919	12.3282	10.2829	0	0	4.28489
ECI1	chr16:2239401-2251587:-	166.13	mEnh_9060|chr16:2247943-2252944|1.0000	0	0	11.4866	32.5468	27.9532	0	26.9591
ECI2	chr6:4115705-4135575:-	103.48	mEnh_3894|chr6:4016650-4021651|0.2536,mEnh_3895|chr6:4131600-4136601|0.7464	0	4.20402	15.4143	15.0321	0	0	36.0939
EDARADD	chr1:236348258-236484930:+	12.2	mEnh_1129|chr1:236393974-236398975|0.3737,mEnh_1128|chr1:236349004-236354005|0.6263	0	0	0	0	0	0	0
EFCAB10	chr7:105565123-105581493:-	17.45	mEnh_4934|chr7:105583607-105588608|0.6217,mEnh_4930|chr7:105011937-105016938|0.3783	16.0241	3.42279	0	6.99266	0	0	14.4187
EFCAB11	chr14:89794668-89954777:-	16.5	n/a	4.0316	14.6017	22.4681	10.9725	24.4342	0	15.5762
EFHD1	chr2:232606056-232682776:+	15.25	mEnh_1999|chr2:233089704-233094705|0.4815,mEnh_1997|chr2:232630874-232635875|0.5185	0	0	0	0	0	3.94475	0
EFNA3	chr1:155078836-155087538:+	4.03	mEnh_743|chr1:155082898-155087899|1.0000	0	14.6661	29.5978	16.3805	4.60094	0	22.8806
EGFL8	chr6:32164594-32168281:+	13.54	n/a	0	0	0	11.2124	24.858	0	0
EGLN3	chr14:33924226-33951074:-	12.71	mEnh_8282|chr14:34041388-34046389|0.2217,mEnh_8283|chr14:34075768-34080769|0.1870,mEnh_8280|chr14:33941488-33946489|0.1956,mEnh_8281|chr14:33960133-33965134|0.1731,mEnh_8279|chr14:33915158-33920159|0.2225	0	2.19378	6.96932	5.37315	0	0	19.8428
EGR1	chr5:138465478-138469303:+	54.42	mEnh_3665|chr5:138468075-138473076|1.0000	0	16.9814	14.9702	38.2663	0	0	31.9617
EHD2	chr19:47713421-47743134:+	28.94	mEnh_10901|chr19:47724397-47729398|0.3308,mEnh_10902|chr19:47741017-47746018|0.6692	0	0	0	0	0	0	31.7402
EID2B	chr19:39530986-39532852:-	11.6	mEnh_10800|chr19:39517104-39522105|1.0000	0	11.0468	30.2597	5.37686	3.23056	0	33.3508
EIF2AK3	chr2:88556740-88628145:-	18.05	mEnh_1535|chr2:88626416-88631417|1.0000	0	27.8536	30.0377	11.624	0	0	0
ELMOD2	chr4:140524167-140553770:+	13.47	mEnh_3153|chr4:140527100-140532101|1.0000	0	0	0	0	0	0	0
ELOVL5	chr6:53267403-53348950:-	168.6	mEnh_4175|chr6:53353321-53358322|1.0000	0	2.41371	11.2986	0	0	0	0
ELOVL6	chr4:110045845-110199202:-	25.37	mEnh_3099|chr4:110193408-110198409|1.0000	0	0	9.74648	15.1146	0	0	0
ELOVL7	chr5:60751790-60844269:-	14.29	mEnh_3411|chr5:60818587-60823588|0.6235,mEnh_3412|chr5:60840767-60845768|0.1295,mEnh_3413|chr5:60850647-60855648|0.2470	0	0	12.962	3.78345	0	0	20.3719
EMID1	chr22:29205895-29259597:+	21.57	mEnh_11632|chr22:29196805-29201806|0.7517,mEnh_11630|chr22:29107576-29112577|0.0827,mEnh_11631|chr22:29150326-29155327|0.1656	0	28.4916	30.8179	76.0778	0	0	20.3015
EMP3	chr19:48325551-48330553:+	224.42	mEnh_10907|chr19:48331037-48336038|0.4362,mEnh_10906|chr19:48319212-48324213|0.5638	0	56.628	38.7823	51.0438	0	0	29.7614
ENO2	chr12:6914579-6923697:+	43.71	mEnh_7379|chr12:6935571-6940572|0.2303,mEnh_7378|chr12:6927731-6932732|0.1691,mEnh_7380|chr12:6958866-6963867|0.3015,mEnh_7377|chr12:6888660-6893661|0.2991	0	6.68982	16.7915	11.1031	0	0	25.8675
ENPP3	chr6:131637301-131747410:+	5.98	mEnh_4360|chr6:131639754-131644755|1.0000	0	17.0401	41.9656	0	0	0	18.7436
ENTPD5	chr14:73955328-74019288:-	13.31	mEnh_8456|chr14:74016576-74021577|1.0000	0	13.3432	20.4405	24.9496	0	0	0
EPB41	chr1:28887099-29120041:+	161.53	mEnh_259|chr1:28882827-28887828|1.0000	0	47.3392	18.2841	12.5742	0	0	35.2344
EPB41L5	chr2:120013076-120179119:+	8.37	mEnh_1652|chr2:119999128-120004129|1.0000	0	0	14.3656	7.22679	0	0	5.26976
EPC1	chr10:32267750-32378769:-	12.22	mEnh_6270|chr10:32377196-32382197|0.3712,mEnh_6269|chr10:32346516-32351517|0.6288	0	0	0	3.90043	0	0	32.3092
EPCAM	chr2:47369310-47387020:+	46.15	mEnh_1379|chr2:47371485-47376486|0.1592,mEnh_1377|chr2:47333575-47338576|0.3313,mEnh_1378|chr2:47355625-47360626|0.5095	0	15.307	12.1197	20.6351	0	0	14.32
EPHB4	chr7:100802564-100827523:-	27.77	mEnh_4894|chr7:100825267-100830268|0.4020,mEnh_4893|chr7:100799752-100804753|0.2290,mEnh_4895|chr7:100835002-100840003|0.3690	0	23.85	7.22538	86.7746	0	0	49.2472
EPHX2	chr8:27491142-27548626:+	54.68	mEnh_5238|chr8:27491207-27496208|0.5857,mEnh_5237|chr8:27360482-27365483|0.4143	0	10.3166	19.0544	27.7318	0	4.28287	4.61165
EPS8L2	chr11:706230-727727:+	10.29	mEnh_6711|chr11:663454-668455|0.6711,mEnh_6712|chr11:692179-697180|0.3289	0	4.39028	19.3929	38.2706	6.4219	0	9.54712
ERBB2	chr17:39688093-39728658:+	6.11	mEnh_9773|chr17:39681211-39686212|0.3557,mEnh_9774|chr17:39721501-39726502|0.3917,mEnh_9771|chr17:39647761-39652762|0.2526	0	9.76663	3.79039	21.0633	0	0	20.3762
ERBB3	chr12:56080107-56103505:+	5.54	mEnh_7617|chr12:56103070-56108071|1.0000	0	0	21.1257	28.0117	0	0	33.3897
ERCC6	chr10:49434880-49539538:-	8.22	mEnh_6329|chr10:49540088-49545089|0.3181,mEnh_6328|chr10:49524588-49529589|0.3963,mEnh_6327|chr10:49296734-49301735|0.2856	6.45643	6.61445	0	10.1851	0	0	3.91616
ERICH2	chr2:170770377-170798977:+	10.49	mEnh_1761|chr2:170741584-170746585|0.4895,mEnh_1762|chr2:170762244-170767245|0.2747,mEnh_1759|chr2:170261564-170266565|0.2358	0	10.9913	41.2906	2.74036	0	0	6.01719
ERN1	chr17:64039141-64130144:-	19.47	mEnh_9984|chr17:64079924-64084925|0.4274,mEnh_9983|chr17:64021829-64026830|0.2099,mEnh_9985|chr17:64126564-64131565|0.3627	0	0	11.3405	30.94	0	0	4.11499
ERO1A	chr14:52639914-52695558:-	31.11	mEnh_8340|chr14:52691161-52696162|1.0000	0	0	4.57046	6.20204	0	0	0
ESCO1	chr18:21529283-21600704:-	19.31	mEnh_10235|chr18:21596703-21601704|0.5431,mEnh_10239|chr18:21735073-21740074|0.4569	0	0	0	10.6692	0	0	0
ESRRB	chr14:76310776-76501837:+	32.22	mEnh_8476|chr14:76255761-76260762|1.0000	0	0	0	0	13.4718	0	0
ETFRF1	chr12:25195236-25205143:+	21.94	mEnh_7457|chr12:25273860-25278861|0.3504,mEnh_7458|chr12:25383950-25388951|0.3746,mEnh_7455|chr12:24945595-24950596|0.2749	0	2.55287	0	0	0	0	0
ETV1	chr7:13891228-13991425:-	15.22	mEnh_4578|chr7:13984869-13989870|1.0000	0	10.8285	0	0	0	0	0
ETV4	chr17:43527845-43546340:-	41.87	mEnh_9827|chr17:43553956-43558957|0.4031,mEnh_9826|chr17:43542316-43547317|0.3623,mEnh_9824|chr17:43317107-43322108|0.2345	0	3.07523	22.9167	21.8561	0	0	0
ETV5	chr3:186046313-186109089:-	18.37	mEnh_2720|chr3:186106475-186111476|0.5233,mEnh_2719|chr3:186095225-186100226|0.4767	0	10.6355	11.4854	12.3834	0	13.0481	17.8225
EVA1B	chr1:36322029-36324154:-	9.75	mEnh_322|chr1:36318893-36323894|0.8081,mEnh_323|chr1:36371838-36376839|0.1919	0	0	0	45.0094	0	0	7.85886
EXOC4	chr7:133253077-134100951:+	39.18	mEnh_5020|chr7:133251998-133256999|1.0000	0	0	5.98254	0	0	0	0
EXOC6	chr10:92826830-93059490:+	40.47	mEnh_6486|chr10:92823592-92828593|0.2189,mEnh_6487|chr10:92840882-92845883|0.3365,mEnh_6488|chr10:92969937-92974938|0.2528,mEnh_6485|chr10:92754427-92759428|0.1918	10.1183	19.8517	12.3575	0	0	0	29.1503
EXOG	chr3:38496339-38526303:+	13.84	n/a	0	0	0	0	0	0	0
EXOSC1	chr10:97435908-97446006:-	64.24	mEnh_6513|chr10:97407312-97412313|1.0000	0	0	0	14.3585	14.5044	0	31.3375
EXTL2	chr1:100872371-100895179:-	16.86	mEnh_590|chr1:101255568-101260569|0.5026,mEnh_588|chr1:101069228-101074229|0.4974	0	14.3154	33.8911	6.41748	29.0102	0	17.9112
F11R	chr1:160995210-161021152:-	41.32	mEnh_793|chr1:161014504-161019505|1.0000	0	0	0	7.9777	0	0	0
F12	chr5:177402140-177409564:-	9.92	mEnh_3821|chr5:177376813-177381814|0.3134,mEnh_3822|chr5:177401723-177406724|0.3879,mEnh_3823|chr5:177426303-177431304|0.2986	0	0	0	0	0	0	3.73851
F2R	chr5:76716125-76735770:+	10.27	mEnh_3469|chr5:76655609-76660610|0.2524,mEnh_3470|chr5:76714749-76719750|0.5120,mEnh_3471|chr5:76735759-76740760|0.2356	0	0	0	19.819	0	0	25.5603
F2RL3	chr19:16888998-16892606:+	8.28	mEnh_10630|chr19:16889943-16894944|1.0000	13.9413	6.84558	11.7544	36.1732	5.18743	0	12.6523
FAAP20	chr1:2184476-2212720:-	86.66	mEnh_32|chr1:2198955-2203956|0.3263,mEnh_31|chr1:2187175-2192176|0.4296,mEnh_30|chr1:2175855-2180856|0.2441	0	5.07687	4.54847	36.0177	0	0	20.0722
FADS3	chr11:61873525-61892224:-	39.14	mEnh_6986|chr11:61867462-61872463|0.2393,mEnh_6987|chr11:61888212-61893213|0.3125,mEnh_6985|chr11:61835837-61840838|0.2026,mEnh_6989|chr11:61966317-61971318|0.2456	0	0	0	51.5064	19.9266	0	26.0033
FAHD2A	chr2:95402707-95421656:+	41.54	n/a	0	0	0	6.19172	0	16.5221	29.8054
FAHD2B	chr2:97078747-97094882:-	42.14	mEnh_1561|chr2:97109987-97114988|0.4556,mEnh_1557|chr2:96855717-96860718|0.5444	0	0	0	12.4041	0	0	34.4289
FAM110A	chr20:833714-846277:+	5.59	mEnh_11031|chr20:818771-823772|0.2787,mEnh_11032|chr20:830576-835577|0.7213	4.8312	10.0773	8.20475	18.9709	0	0	27.3841
FAM117A	chr17:49710331-49789110:-	55.77	mEnh_9894|chr17:49737767-49742768|0.5207,mEnh_9896|chr17:49777202-49782203|0.1808,mEnh_9895|chr17:49761587-49766588|0.2985	0	3.26388	0	8.40162	38.7519	0	0
FAM131A	chr3:184335925-184346275:+	10.28	mEnh_2705|chr3:184331516-184336517|0.5670,mEnh_2706|chr3:184344791-184349792|0.4330	0	11.5527	0	15.5244	7.03818	0	15.9808
FAM135A	chr6:70413507-70561174:+	15.52	mEnh_4205|chr6:70391586-70396587|0.3158,mEnh_4206|chr6:70411821-70416822|0.6842	0	11.9949	28.7863	0	0	0	0
FAM13A	chr4:88725959-89057185:-	12.46	mEnh_3054|chr4:88816343-88821344|0.4949,mEnh_3056|chr4:89007353-89012354|0.5051	0	0	0	0	0	0	0
FAM149B1	chr10:73168118-73244504:+	18.4	mEnh_6409|chr10:73623406-73628407|1.0000	0	0	46.5037	0	24.8403	0	8.9149
FAM184A	chr6:118959762-119149128:-	16.26	mEnh_4327|chr6:119144999-119150000|0.6293,mEnh_4328|chr6:119309904-119314905|0.0864,mEnh_4326|chr6:119135949-119140950|0.2843	0	0	0	0	0	0	0
FAM210B	chr20:56358973-56368663:+	40.61	mEnh_11333|chr20:56359893-56364894|1.0000	0	0	8.70228	17.3512	0	3.71	12.2729
FAM222B	chr17:28755979-28855004:-	10	mEnh_9695|chr17:28863406-28868407|1.0000	0	21.0173	42.4052	23.7691	31.4824	0	4.29124
FAM227B	chr15:49326969-49620818:-	15.55	mEnh_8732|chr15:49616497-49621498|0.7023,mEnh_8734|chr15:50257957-50262958|0.2977	5.72913	12.3388	20.5201	0	34.6361	0	23.3054
FAM229A	chr1:32361269-32362485:-	15.65	mEnh_291|chr1:32390723-32395724|0.4463,mEnh_290|chr1:32346108-32351109|0.5537	0	0	0	0	28.6423	0	0
FAM241B	chr10:69630246-69633596:+	18.36	n/a	0	0	5.07588	0	0	0	18.0451
FAM3A	chrX:154506170-154516232:-	54.77	mEnh_12282|chrX:154524800-154529801|0.1673,mEnh_12280|chrX:154493204-154498205|0.3138,mEnh_12281|chrX:154512930-154517931|0.2611,mEnh_12279|chrX:154481405-154486406|0.2577	0	20.107	15.5549	47.8516	0	0	25.2437
FAM47E	chr4:76214039-76283783:+	12.46	n/a	0	9.00704	11.5741	20.9414	0	0	21.6271
FAM76A	chr1:27725960-27763116:+	6.38	n/a	5.18105	7.78831	9.91446	12.7981	0	0	6.13811
FAM89A	chr1:231018957-231040254:-	68.51	mEnh_1101|chr1:230979073-230984074|0.2528,mEnh_1102|chr1:231044003-231049004|0.4962,mEnh_1103|chr1:231063378-231068379|0.2510	6.03169	22.6727	20.8701	43.8704	0	0	23.3083
FAM98C	chr19:38403092-38409088:+	28.96	mEnh_10782|chr19:38541664-38546665|0.3348,mEnh_10779|chr19:38413014-38418015|0.3447,mEnh_10781|chr19:38450604-38455605|0.3205	3.69563	15.1112	12.1075	28.983	0	0	0
FANCC	chr9:95099053-95317709:-	15.13	mEnh_5827|chr9:95460302-95465303|0.5969,mEnh_5826|chr9:95313892-95318893|0.4031	0	0	0	8.05325	0	0	0
FAXDC2	chr5:154818491-154850603:-	10.03	mEnh_3755|chr5:154853924-154858925|0.2672,mEnh_3754|chr5:154837524-154842525|0.7328	0	29.9159	23.8367	27.8368	0	0	46.9051
FBXL13	chr7:102811188-103074796:-	73.83	mEnh_4920|chr7:103117437-103122438|0.3480,mEnh_4918|chr7:102970887-102975888|0.4082,mEnh_4919|chr7:102990657-102995658|0.2438	0	11.1967	26.8042	8.72796	23.0402	0	25.2708
FBXL15	chr10:102420835-102423136:+	19.27	mEnh_6558|chr10:102419397-102424398|0.6360,mEnh_6559|chr10:102432742-102437743|0.1627,mEnh_6560|chr10:102458147-102463148|0.2014	0	0	0	51.5994	0	4.26676	3.01666
FBXL16	chr16:692499-705801:-	18.77	mEnh_9032|chr16:693184-698185|0.4573,mEnh_9033|chr16:712359-717360|0.5427	0	3.5546	5.15123	107.571	0	0	29.6567
FBXL2	chr3:33277024-33422698:+	4.03	mEnh_2160|chr3:33269032-33274033|0.4614,mEnh_2163|chr3:33789442-33794443|0.2885,mEnh_2159|chr3:33112832-33117833|0.2501	0	0	0	0	0	0	0
FBXO17	chr19:38941400-38975742:-	21.75	mEnh_10791|chr19:38974244-38979245|0.4177,mEnh_10782|chr19:38541664-38546665|0.1882,mEnh_10787|chr19:38681514-38686515|0.1921,mEnh_10792|chr19:39032474-39037475|0.2019	10.5521	8.64976	15.9869	29.4439	0	0	10.5587
FBXO31	chr16:87326986-87392121:-	15.19	mEnh_9477|chr16:87388493-87393494|1.0000	0	16.6126	24.5934	10.7581	28.9002	0	2.52377
FBXO45	chr3:196568659-196589059:+	18.03	mEnh_2773|chr3:196561493-196566494|1.0000	0	3.97808	0	12.4287	29.2939	0	3.59159
FBXO6	chr1:11664199-11674354:+	35.64	mEnh_103|chr1:11906082-11911083|0.3061,mEnh_98|chr1:11705297-11710298|0.1744,mEnh_96|chr1:11668717-11673718|0.2708,mEnh_100|chr1:11798257-11803258|0.2487	0	0	22.7929	33.6988	17.6271	0	15.8651
FBXO8	chr4:174236657-174283667:-	15.15	mEnh_3223|chr4:174281203-174286204|1.0000	18.7074	39.7475	38.6999	0	15.3309	0	17.79
FCGR2B	chr1:161647242-161678654:+	5.65	n/a	0	0	0	12.0472	0	0	15.2688
FCHO1	chr19:17747743-17788561:+	43.8	mEnh_10648|chr19:17747605-17752606|0.6512,mEnh_10645|chr19:17603695-17608696|0.3488	0	26.745	10.5941	15.7139	2.17812	0	28.4543
FCRLA	chr1:161707228-161714352:+	4.89	n/a	0	4.30089	0	4.37791	0	0	17.2785
FCSK	chr16:70454594-70480274:+	14.94	n/a	4.96901	0	0	9.48547	0	0	21.478
FDXR	chr17:74862496-74872994:-	69.24	mEnh_10048|chr17:74872785-74877786|1.0000	0	29.0076	31.5205	45.3554	0	0	15.0599
FECH	chr18:57544376-57586702:-	63.38	mEnh_10339|chr18:57584262-57589263|0.8286,mEnh_10342|chr18:57660882-57665883|0.1714	0	10.7399	5.61703	53.3138	0	0	4.50563
FGF11	chr17:7438297-7444937:+	5.84	mEnh_9578|chr17:7453435-7458436|0.6131,mEnh_9579|chr17:7477445-7482446|0.3869	0	14.5761	18.1721	27.0959	0	0	32.1282
FGF13	chrX:138614726-139205023:-	63.2	mEnh_12227|chrX:139208232-139213233|1.0000	0	31.2875	42.3066	21.717	0	0	17.8771
FGF2	chr4:122826681-122898236:+	8.64	mEnh_3128|chr4:122801369-122806370|0.1529,mEnh_3127|chr4:122774089-122779090|0.3132,mEnh_3126|chr4:122761084-122766085|0.1245,mEnh_3129|chr4:122821564-122826565|0.1388,mEnh_3125|chr4:122747719-122752720|0.2707	0	6.86157	10.6343	0	0	0	11.738
FGFR3	chr4:1793292-1808867:+	12.11	mEnh_2815|chr4:1882072-1887073|0.2759,mEnh_2812|chr4:1787327-1792328|0.5359,mEnh_2813|chr4:1852942-1857943|0.1881	0	21.9541	15.1313	138.338	0	0	10.8011
FGFR4	chr5:177086914-177098144:+	17.08	mEnh_3814|chr5:176993118-176998119|0.5302,mEnh_3816|chr5:177114493-177119494|0.4698	0	4.40705	5.04781	10.3328	0	0	23.1055
FGGY	chr1:59296377-59762730:+	15.85	mEnh_457|chr1:58881932-58886933|0.2818,mEnh_458|chr1:58896852-58901853|0.2295,mEnh_459|chr1:59291637-59296638|0.2738,mEnh_460|chr1:59728652-59733653|0.2148	0	0	17.2468	0	0	0	28.8361
FHIT	chr3:59747276-61251452:-	7.05	n/a	0	5.99233	0	0	0	0	0
FHL2	chr2:105357711-105438529:-	31.75	mEnh_1597|chr2:105398042-105403043|0.4114,mEnh_1598|chr2:105415987-105420988|0.2924,mEnh_1599|chr2:105465757-105470758|0.2962	0	0	0	18.972	0	0	0
FHL3	chr1:37996769-38005514:-	58.85	mEnh_335|chr1:38010302-38015303|0.4204,mEnh_334|chr1:37998307-38003308|0.5796	0	61.6732	51.2388	41.6198	3.06115	0	34.4135
FKBP10	chr17:41813003-41823213:+	5.65	n/a	0	3.09019	12.4675	61.07	0	0	26.0084
FKBP14	chr7:30005922-30026702:-	15.06	mEnh_4644|chr7:30032198-30037199|0.5126,mEnh_4643|chr7:30023278-30028279|0.4874	0	11.4432	21.6609	3.50157	0	0	28.3258
FLNA	chrX:154348530-154374634:-	263.97	mEnh_12276|chrX:154368781-154373782|1.0000	0	43.2968	27.4648	113.678	13.6516	0	23.8122
FLNC	chr7:128830405-128859272:+	72.23	mEnh_4999|chr7:128828090-128833091|0.8628,mEnh_5000|chr7:128859705-128864706|0.1372	0	13.246	11.5741	54.6234	0	0	6.36215
FLT3LG	chr19:49474214-49486231:+	8.14	mEnh_10935|chr19:49476487-49481488|1.0000	0	0	0	55.6425	20.6754	0	27.5797
FLYWCH2	chr16:2883194-2899382:+	45.86	mEnh_9071|chr16:2865893-2870894|0.4676,mEnh_9073|chr16:2902543-2907544|0.2947,mEnh_9072|chr16:2881683-2886684|0.2377	4.7172	3.47665	22.5879	5.14148	0	0	61.2068
FMNL3	chr12:49636498-49707405:-	7.68	mEnh_7545|chr12:49696511-49701512|0.3385,mEnh_7543|chr12:49660671-49665672|0.3926,mEnh_7544|chr12:49671261-49676262|0.2688	0	0	0	0	0	3.26634	21.4433
FMR1NB	chrX:147981336-148026665:+	7.89	mEnh_12233|chrX:147910276-147915277|0.4179,mEnh_12235|chrX:149511188-149516189|0.1907,mEnh_12247|chrX:151981537-151986538|0.2435,mEnh_12238|chrX:149851654-149856655|0.1479	0	0	0	0	0	0	4.31366
FN3K	chr17:82735614-82751196:+	14.61	mEnh_10164|chr17:82752598-82757599|0.3435,mEnh_10163|chr17:82736148-82741149|0.6565	16.4426	0	0	4.20144	15.5331	0	11.4426
FNDC4	chr2:27491882-27495200:-	5.15	n/a	0	0	0	3.86844	0	0	16.1972
FNIP2	chr4:158769025-158908050:+	9.23	mEnh_3204|chr4:158782877-158787878|0.2020,mEnh_3202|chr4:158721112-158726113|0.1438,mEnh_3206|chr4:159042857-159047858|0.1207,mEnh_3207|chr4:159148372-159153373|0.3082,mEnh_3203|chr4:158767282-158772283|0.2252	0	8.12354	9.92069	14.1034	0	0	28.149
FOXA3	chr19:45864325-45873797:+	4.37	mEnh_10873|chr19:45876241-45881242|1.0000	0	17.6447	38.2144	16.296	36.1634	0	26.145
FOXH1	chr8:144473411-144475849:-	17.17	mEnh_5599|chr8:144474006-144479007|1.0000	0	16.7318	52.6647	14.036	5.68611	0	29.5424
FOXL2	chr3:138944223-138947137:-	6.95	mEnh_2551|chr3:138937232-138942233|0.1529,mEnh_2549|chr3:138874177-138879178|0.2446,mEnh_2550|chr3:138911517-138916518|0.1985,mEnh_2548|chr3:138860642-138865643|0.1953,mEnh_2553|chr3:139339827-139344828|0.2087	0	0	0	5.04603	5.48477	0	2.54579
FOXO4	chrX:71095850-71103532:+	13.28	mEnh_12043|chrX:71100474-71105475|0.4885,mEnh_12044|chrX:71128044-71133045|0.2642,mEnh_12046|chrX:71179844-71184845|0.2473	0	6.66347	20.5671	11.9583	0	0	11.9186
FRRS1	chr1:99703969-99766635:-	14.81	mEnh_578|chr1:99767803-99772804|0.6145,mEnh_585|chr1:100347088-100352089|0.1686,mEnh_579|chr1:99806378-99811379|0.2169	0	19.2077	21.2759	25.3311	0	0	16.0621
FUCA1	chr1:23845076-23868290:-	17.39	mEnh_196|chr1:23870134-23875135|1.0000	0	8.46239	0	5.67335	0	0	31.1529
FUNDC1	chrX:44523638-44542859:-	28.17	mEnh_11962|chrX:44482148-44487149|0.4205,mEnh_11963|chrX:44538793-44543794|0.1914,mEnh_11960|chrX:44314478-44319479|0.2597,mEnh_11964|chrX:44706158-44711159|0.1284	0	11.37	0	0	0	0	19.7397
FUT1	chr19:48748010-48755358:-	48.78	mEnh_10920|chr19:48745597-48750598|0.7482,mEnh_10921|chr19:48778607-48783608|0.2518	0	0	0	34.4545	0	0	0
FUT11	chr10:73772275-73780254:+	16.92	mEnh_6411|chr10:73778161-73783162|1.0000	0	2.7131	0	0	20.4451	0	0
FUZ	chr19:49806865-49813553:-	5.51	mEnh_10942|chr19:49814997-49819998|1.0000	0	22.6932	24.2709	42.6465	8.88348	0	35.147
FYTTD1	chr3:197749532-197787596:+	38.79	mEnh_2788|chr3:197738818-197743819|1.0000	0	6.78797	4.49837	10.2637	0	0	15.8077
FZD4	chr11:86945678-86955395:-	9.38	mEnh_7174|chr11:86996362-87001363|0.3722,mEnh_7172|chr11:86933242-86938243|0.2821,mEnh_7173|chr11:86953002-86958003|0.2192,mEnh_7175|chr11:87032487-87037488|0.1265	0	8.6083	31.0255	8.83091	0	0	34.2073
G0S2	chr1:209675411-209676390:+	202.16	mEnh_997|chr1:209670969-209675970|0.3638,mEnh_996|chr1:209645229-209650230|0.6362	0	7.81957	10.8502	0	0	0	19.5139
GAB2	chr11:78215292-78417820:-	54.42	mEnh_7161|chr11:78413358-78418359|0.7325,mEnh_7160|chr11:78288773-78293774|0.2675	0	14.2558	20.5266	18.7173	0	0	7.71842
GABARAPL1	chr12:10212876-10223128:+	29.48	mEnh_7404|chr12:10212215-10217216|0.5135,mEnh_7405|chr12:10362295-10367296|0.4865	0	0	0	8.02617	0	0	24.4014
GABBR1	chr6:29602237-29633183:-	23.18	mEnh_4023|chr6:29639497-29644498|0.2263,mEnh_4024|chr6:29647677-29652678|0.2889,mEnh_4022|chr6:29628917-29633918|0.4848	0	4.82001	0	13.1534	0	0	8.9149
GABRE	chrX:151953123-151974676:-	73.36	mEnh_12246|chrX:151967582-151972583|0.3572,mEnh_12248|chrX:152151157-152156158|0.2250,mEnh_12249|chrX:152162702-152167703|0.2171,mEnh_12247|chrX:151981537-151986538|0.2006	0	18.8556	27.3692	10.8344	0	0	16.5938
GAD1	chr2:170813209-170861151:+	10.73	mEnh_1763|chr2:170811914-170816915|0.1965,mEnh_1759|chr2:170261564-170266565|0.2346,mEnh_1760|chr2:170359759-170364760|0.3590,mEnh_1758|chr2:170233684-170238685|0.2099	0	0	0	0	0	0	0
GAGE1	chrX:49599012-49608538:+	57.54	n/a	0	0	6.05738	0	0	0	0
GAGE12F	chrX:49560841-49568205:+	5.87	n/a	0	0	0	0	0	0	0
GAGE13	chrX:49331581-49338949:+	36.6	n/a	0	0	0	0	0	0	0
GAGE2A	chrX:49589495-49596824:+	43.29	n/a	0	0	0	0	0	0	0
GALE	chr1:23795598-23800754:-	71.81	mEnh_193|chr1:23788594-23793595|0.7105,mEnh_194|chr1:23805144-23810145|0.2895	0	2.36221	0	45.9346	0	0	14.5503
GALM	chr2:38666113-38734765:+	53.24	mEnh_1334|chr2:38664222-38669223|0.1966,mEnh_1332|chr2:38641452-38646453|0.4074,mEnh_1333|chr2:38651202-38656203|0.2591,mEnh_1331|chr2:38611212-38616213|0.1370	0	0	0	0	0	0	0
GALNT12	chr9:98807669-98850081:+	55.3	mEnh_5851|chr9:98806957-98811958|0.2258,mEnh_5858|chr9:99073152-99078153|0.1321,mEnh_5853|chr9:98849322-98854323|0.1176,mEnh_5852|chr9:98830852-98835853|0.5246	0	3.00856	12.4236	5.85778	0	0	13.5665
GALNT5	chr2:157257704-157318491:+	20.6	mEnh_1728|chr2:157257617-157262618|0.6396,mEnh_1727|chr2:157219092-157224093|0.3604	0	0	0	0	0	0	3.96733
GARRE1	chr19:34254553-34355566:+	13.4	n/a	0	9.93039	29.8135	9.54459	0	0	0
GATA1	chrX:48786589-48794311:+	132.27	mEnh_11985|chrX:48734967-48739968|0.3453,mEnh_11987|chrX:48789356-48794357|0.6547	0	29.641	20.3425	49.9448	3.27814	0	34.0046
GATA2	chr3:128479421-128493201:-	98.18	mEnh_2484|chr3:128491636-128496637|0.4926,mEnh_2483|chr3:128412361-128417362|0.3234,mEnh_2485|chr3:128545416-128550417|0.1840	0	22.1051	32.4131	87.7667	24.7894	0	20.6615
GCAT	chr22:37807933-37817183:+	73.46	mEnh_11718|chr22:37815287-37820288|0.2071,mEnh_11717|chr22:37802127-37807128|0.7929	0	18.9263	33.1471	67.4809	0	0	32.6573
GCC2	chr2:108449205-108509415:+	18.41	mEnh_1609|chr2:108634498-108639499|0.3350,mEnh_1607|chr2:108591178-108596179|0.6650	0	11.3645	0	8.56137	0	0	28.1845
GCHFR	chr15:40764067-40767708:+	47.75	mEnh_8682|chr15:40761956-40766957|0.6525,mEnh_8681|chr15:40747726-40752727|0.3475	0	34.7997	25.4908	57.2424	0	0	52.893
GDA	chr9:72114607-72259869:+	19.25	mEnh_5746|chr9:72135668-72140669|0.2244,mEnh_5742|chr9:71675878-71680879|0.1513,mEnh_5723|chr9:68333618-68338619|0.2207,mEnh_5747|chr9:72361943-72366944|0.2427,mEnh_5749|chr9:72555198-72560199|0.1609	5.37547	7.94585	4.57046	0	0	0	0
GDAP1L1	chr20:44247098-44280947:+	3.86	n/a	0	0	0	0	0	0	0
GDPD1	chr17:59220510-59275970:+	5.9	mEnh_9945|chr17:58629283-58634284|0.2873,mEnh_9953|chr17:59287833-59292834|0.7127	0	2.91133	32.9791	18.5663	21.7946	0	0
GET1	chr21:39380325-39428528:+	63.66	n/a	0	17.4273	13.4387	30.6243	0	0	27.1903
GFI1B	chr9:132945530-132993434:+	28.67	mEnh_6044|chr9:132978932-132983933|0.5960,mEnh_6045|chr9:132997022-133002023|0.4040	0	41.8758	43.8897	14.2366	2.60632	0	44.1441
GFPT1	chr2:69319779-69387227:-	76.6	mEnh_1456|chr2:69380622-69385623|1.0000	0	15.6373	22.12	6.79071	0	0	21.5858
GGT7	chr20:34844719-34872856:-	29.06	mEnh_11179|chr20:34886241-34891242|0.5273,mEnh_11178|chr20:34871711-34876712|0.4727	0	27.2609	49.928	49.5908	8.74723	0	21.4867
GIPR	chr19:45668220-45683722:+	23.5	mEnh_10868|chr19:45667576-45672577|1.0000	0	0	0	27.6666	0	0	16.151
GK5	chr3:142157526-142225585:-	10.37	mEnh_2567|chr3:142220512-142225513|0.2479,mEnh_2562|chr3:141846912-141851913|0.1653,mEnh_2566|chr3:142044222-142049223|0.4502,mEnh_2556|chr3:141309892-141314893|0.1366	0	3.31564	0	0	0	0	0
GLB1L2	chr11:134331987-134376324:+	14.29	mEnh_7328|chr11:134328860-134333861|0.1942,mEnh_7325|chr11:134231520-134236521|0.2074,mEnh_7329|chr11:134353050-134358051|0.5984	0	0	5.38433	0	0	3.56722	0
GLCE	chr15:69160634-69272207:+	18.24	mEnh_8846|chr15:69159440-69164441|0.4129,mEnh_8847|chr15:69457315-69462316|0.5871	0	0	0	4.30729	0	9.84393	20.6862
GMDS	chr6:1623805-2245605:-	21.85	n/a	0	12.7156	30.2801	2.93468	0	0	28.3559
GMNN	chr6:24774936-24786099:+	102.49	mEnh_3977|chr6:24718596-24723597|0.6903,mEnh_3978|chr6:24774286-24779287|0.3097	0	0	0	0	0	0	40.3732
GMPPA	chr2:219498890-219506989:+	86.58	mEnh_1958|chr2:219497332-219502333|0.1850,mEnh_1960|chr2:219520767-219525768|0.1492,mEnh_1959|chr2:219507582-219512583|0.6659	0	0	29.6723	69.1786	0	0	19.293
GMPR	chr6:16238586-16295549:+	68.65	mEnh_3951|chr6:16213153-16218154|0.1830,mEnh_3954|chr6:16265593-16270594|0.2689,mEnh_3952|chr6:16222343-16227344|0.2672,mEnh_3953|chr6:16234393-16239394|0.2809	0	7.78563	6.28444	18.9533	0	0	22.6391
GNA11	chr19:3094361-3123999:+	15.86	mEnh_10462|chr19:3087116-3092117|0.2418,mEnh_10461|chr19:3069456-3074457|0.3833,mEnh_10458|chr19:2947971-2952972|0.3749	0	8.5224	11.2367	21.2189	0	0	0
GNB1L	chr22:19783222-19854874:-	42.21	mEnh_11561|chr22:19853431-19858432|1.0000	0	12.0417	0	0	0	0	32.8499
GNB3	chr12:6840924-6847393:+	6.8	mEnh_7374|chr12:6826029-6831030|0.2699,mEnh_7380|chr12:6958866-6963867|0.3349,mEnh_7375|chr12:6845870-6850871|0.3951	0	0	0	21.8895	29.4285	0	13.7533
GNL1	chr6:30541380-30556489:-	52	mEnh_4028|chr6:30494237-30499238|0.4797,mEnh_4030|chr6:30612727-30617728|0.5203	0	23.0406	29.9617	10.1783	23.852	0	41.5369
GOLGA6L10	chr15:82339992-82349475:-	4.8	n/a	0	0	0	0	0	0	0
GOLGA6L9	chr15:82415922-82439153:+	11.1	n/a	3.69563	7.27678	0	0	8.93119	0	14.0913
GOLGA8B	chr15:34525094-34583651:-	61.28	n/a	0	16.0959	9.09041	0	0	0	20.9162
GOT1	chr10:99396869-99430624:-	130.83	mEnh_6525|chr10:99433797-99438798|0.4756,mEnh_6526|chr10:99618857-99623858|0.5244	0	22.2059	29.62	6.98428	3.81698	0	35.9842
GP1BB	chr22:19723538-19724771:+	8.82	n/a	0	20.4565	35.9904	54.8189	7.76476	0	19.727
GPAT3	chr4:83535586-83605875:+	26.87	mEnh_3041|chr4:83545291-83550292|0.2407,mEnh_3042|chr4:83627831-83632832|0.5239,mEnh_3040|chr4:83487671-83492672|0.2354	0	0	0	0	0	0	0
GPR158	chr10:25175000-25602229:+	5.08	n/a	0	0	5.85824	15.7152	0	0	15.2359
GPR3	chr1:27392621-27395814:+	6.55	mEnh_239|chr1:27366748-27371749|1.0000	0	14.8029	7.44052	30.3668	0	0	14.8864
GRAP2	chr22:39893819-39973721:+	87.92	mEnh_11749|chr22:39830349-39835350|0.1287,mEnh_11751|chr22:39959070-39964071|0.2280,mEnh_11750|chr22:39917810-39922811|0.6433	0	0	0	4.40001	0	0	0
GRB10	chr7:50590067-50793453:-	58.45	mEnh_4726|chr7:50725877-50730878|0.1983,mEnh_4723|chr7:50355721-50360722|0.1188,mEnh_4727|chr7:50734757-50739758|0.1553,mEnh_4728|chr7:50789587-50794588|0.1854,mEnh_4725|chr7:50532796-50537797|0.3422	0	4.44045	15.7029	21.6032	0	8.6177	0
GRB7	chr17:39737937-39747285:+	3.11	mEnh_9771|chr17:39647761-39652762|0.2885,mEnh_9774|chr17:39721501-39726502|0.7115	0	13.6594	20.3019	14.5537	4.82434	0	32.3831
GRHL1	chr2:9951692-10002277:+	6.93	mEnh_1199|chr2:10120207-10125208|0.1750,mEnh_1197|chr2:9964805-9969806|0.6247,mEnh_1198|chr2:10029462-10034463|0.2003	0	6.64964	15.589	24.5766	0	6.02761	40.5994
GRIK5	chr19:41998323-42070206:-	4.32	n/a	0	33.9906	43.9172	40.1333	0	0	23.9846
GRTP1	chr13:113324162-113364148:-	16.22	mEnh_8192|chr13:113152430-113157431|0.2877,mEnh_8196|chr13:113356874-113361875|0.2299,mEnh_8194|chr13:113271939-113276940|0.1153,mEnh_8193|chr13:113211205-113216206|0.2453,mEnh_8209|chr13:114310109-114315110|0.1217	0	2.72824	0	26.6323	0	0	8.05217
GSDMB	chr17:39904594-39918635:-	13.01	mEnh_9775|chr17:39901151-39906152|0.4364,mEnh_9777|chr17:39950611-39955612|0.2566,mEnh_9776|chr17:39926921-39931922|0.3069	0	8.85068	22.5469	56.2776	16.9622	0	16.06
GSKIP	chr14:96363525-96387290:+	33.45	mEnh_8539|chr14:95531852-95536853|0.1993,mEnh_8540|chr14:96360487-96365488|0.8007	0	23.1407	29.2434	14.8466	3.05934	0	26.8989
GSTM4	chr1:109656098-109667727:+	45.93	mEnh_607|chr1:109544282-109549283|0.4876,mEnh_609|chr1:109720107-109725108|0.5124	0	10.3269	8.3619	0	0	2.94415	9.49006
GTF2H4	chr6:30908206-30914106:+	42.98	mEnh_4036|chr6:30883887-30888888|0.2766,mEnh_4035|chr6:30872877-30877878|0.7234	0	10.0113	0	4.16524	4.59597	0	27.6083
GTF2IRD1	chr7:74453905-74602605:+	21.36	mEnh_4787|chr7:74448764-74453765|1.0000	0	11.8524	23.2516	52.4301	0	9.57912	22.5499
GTPBP10	chr7:90346715-90391453:+	19.22	mEnh_4831|chr7:90345745-90350746|1.0000	0	0	0	0	0	0	30.2185
GTPBP3	chr19:17334981-17342731:+	48.99	mEnh_10640|chr19:17330915-17335916|1.0000	0	12.9344	26.1501	115.791	6.20891	0	27.9285
GULP1	chr2:188291873-188595926:+	13.17	mEnh_1826|chr2:188324387-188329388|0.3008,mEnh_1825|chr2:188287492-188292493|0.6992	0	28.8965	23.4284	5.2518	11.8796	0	10.5727
GYPA	chr4:144109302-144140718:-	47.1	mEnh_3167|chr4:144102451-144107452|0.2498,mEnh_3168|chr4:144126571-144131572|0.1378,mEnh_3169|chr4:144136166-144141167|0.2889,mEnh_3165|chr4:144004061-144009062|0.1263,mEnh_3161|chr4:143852411-143857412|0.1973	0	6.84558	0	0	0	0	12.1169
GYPB	chr4:143995187-144019380:-	26.43	mEnh_3161|chr4:143852411-143857412|0.2812,mEnh_3165|chr4:144004061-144009062|0.1807,mEnh_3164|chr4:143973211-143978212|0.1102,mEnh_3166|chr4:144014856-144019857|0.1484,mEnh_3159|chr4:143771641-143776642|0.1271,mEnh_3163|chr4:143904151-143909152|0.1523	0	0	0	0	0	0	19.3451
GYPE	chr4:143870863-143905559:-	25.31	mEnh_3165|chr4:144004061-144009062|0.1623,mEnh_3161|chr4:143852411-143857412|0.2532,mEnh_3160|chr4:143816701-143821702|0.0990,mEnh_3162|chr4:143877211-143882212|0.1588,mEnh_3163|chr4:143904151-143909152|0.2059,mEnh_3171|chr4:145177957-145182958|0.1208	0	13.4701	23.7664	6.20204	0	0	35.2678
H1-4	chr6:26156328-26157115:+	5.37	n/a	0	0	0	0	0	0	0
H2AC11	chr6:27133042-27133535:+	51.25	n/a	0	33.3837	27.5435	2.8926	37.5903	0	22.0122
H2AC13	chr6:27808172-27808667:+	89.14	n/a	0	21.1263	33.9616	21.6262	0	0	12.0677
H2AC15	chr6:27837879-27838375:-	6.3	n/a	0	0	6.51521	5.96772	35.9949	0	10.4281
H2AC17	chr6:27892698-27893185:-	19.68	n/a	0	36.8358	68.7763	7.56332	17.355	0	41.2773
H2AC19	chr1:149851060-149851594:+	30.91	n/a	0	22.2659	58.0001	7.35781	12.0165	0	24.3361
H2AC8	chr6:26216920-26217437:+	42.37	n/a	0	17.391	23.4667	13.4833	5.2387	0	10.8998
H2BC13	chr6:27807478-27807929:-	11.28	n/a	4.2967	17.8083	30.9104	15.1455	4.98307	0	24.5605
H2BC15	chr6:27838568-27839110:+	40.26	n/a	0	52.7579	69.0926	17.7664	28.4758	0	38.7555
H2BC17	chr6:27893424-27893891:+	43.57	n/a	0	16.2009	31.2421	19.7844	2.40412	0	15.8839
H2BC21	chr1:149884458-149886682:-	45.22	n/a	0	25.7029	31.1911	11.9686	0	0	20.9365
H2BC4	chr6:26113169-26123926:-	72.82	n/a	0	26.9313	36.7547	4.60021	11.3599	0	15.1209
H2BC5	chr6:26158120-26171349:+	74.04	n/a	0	12.9984	26.6547	9.46477	0	0	21.4413
H2BC7	chr6:26199515-26199988:+	14.31	n/a	0	2.73505	31.4645	9.61889	22.2796	0	18.9696
H2BC8	chr6:26216199-26216688:-	34.75	n/a	7.135	22.3319	25.2896	8.92757	0	0	10.8998
H3C10	chr6:27810050-27810536:+	67.57	n/a	0	18.8934	33.9616	16.7354	0	0	12.0677
H3C13	chr1:149813224-149813693:-	5.8	n/a	0	0	0	0	0	0	0
H3C2	chr6:26031588-26032099:-	21.13	n/a	0	0	23.7802	15.3551	0	0	10.1097
H4C12	chr6:27831173-27831560:-	48.78	n/a	0	31.9748	47.3515	23.7342	21.7825	0	19.3986
H4C15	chr1:149844487-149861240:-	26.08	n/a	0	0	0	0	0	0	0
H4C5	chr6:26204609-26205021:+	9.37	n/a	0	30.3812	26.4071	15.1772	15.3041	0	18.9696
H4C9	chr6:27139281-27139678:+	17.06	n/a	0	41.7717	60.9081	11.2795	15.8629	0	17.4402
HACD3	chr15:65530462-65578349:+	50.83	mEnh_8819|chr15:65548876-65553877|0.5375,mEnh_8818|chr15:65529741-65534742|0.4625	0	5.86293	3.40524	6.42381	0	0	0
HACL1	chr3:15560698-15601569:-	34.74	n/a	0	8.33909	24.47	0	0	0	34.2214
HAND2	chr4:173526090-173530229:-	4.9	n/a	0	0	0	24.0601	0	0	0
HBA2	chr16:172875-173710:+	148.97	mEnh_9017|chr16:175700-180701|0.3313,mEnh_9013|chr16:102626-107627|0.1464,mEnh_9014|chr16:114345-119346|0.3201,mEnh_9015|chr16:136195-141196|0.2022	0	6.37104	8.22682	95.7013	0	0	39.8734
HBB	chr11:5225463-5227071:-	62.94	n/a	0	4.64202	6.90701	20.6107	0	0	16.0315
HBP1	chr7:107169002-107202522:+	38.79	mEnh_4946|chr7:107006699-107011700|0.2542,mEnh_4949|chr7:107165204-107170205|0.4396,mEnh_4945|chr7:106980379-106985380|0.3063	0	16.6535	27.0283	3.2484	7.6132	0	13.2986
HBQ1	chr16:180458-181179:+	31.01	mEnh_9015|chr16:136195-141196|0.1171,mEnh_9017|chr16:175700-180701|0.2530,mEnh_9013|chr16:102626-107627|0.1553,mEnh_9014|chr16:114345-119346|0.4746	0	14.028	43.8289	57.7703	8.90304	0	18.9045
HBZ	chr16:152643-154503:+	55.88	mEnh_9015|chr16:136195-141196|0.3694,mEnh_9013|chr16:102626-107627|0.1587,mEnh_9014|chr16:114345-119346|0.2948,mEnh_9016|chr16:152035-157036|0.1771	0	17.0373	11.5692	35.3714	0	0	15.0965
HCN3	chr1:155277462-155289848:+	7.26	n/a	0	21.1865	69.3626	19.4834	31.217	0	27.0324
HDAC11	chr3:13480305-13506416:+	11.06	mEnh_2107|chr3:13479249-13484250|0.5274,mEnh_2106|chr3:13449394-13454395|0.4726	0	14.21	22.5469	46.9266	0	3.32246	26.3928
HDAC7	chr12:47782721-47821344:-	53.49	mEnh_7519|chr12:47774941-47779942|0.2837,mEnh_7521|chr12:47829981-47834982|0.2613,mEnh_7520|chr12:47814571-47819572|0.4549	0	6.27749	8.01808	17.7013	0	0	24.3682
HDGFL3	chr15:83112737-83207823:-	26.68	n/a	0	4.32054	9.08064	16.9383	0	2.75955	15.501
HECW2	chr2:196194071-196593554:-	14.78	n/a	0	3.3984	0	4.74273	0	0	16.9671
HEMGN	chr9:97926790-97944852:-	32.95	mEnh_5840|chr9:97939762-97944763|0.4633,mEnh_5842|chr9:97981567-97986568|0.2861,mEnh_5841|chr9:97955382-97960383|0.2506	0	0	4.09933	0	0	0	16.9908
HEPH	chrX:66162670-66268863:+	42.35	mEnh_12027|chrX:66004517-66009518|0.4283,mEnh_12030|chrX:66154432-66159433|0.2736,mEnh_12028|chrX:66028352-66033353|0.2981	0	6.3967	5.2481	0	0	0	16.8873
HERC4	chr10:67921904-68075283:-	25.38	mEnh_6363|chr10:67846996-67851997|0.3059,mEnh_6361|chr10:67762086-67767087|0.3684,mEnh_6365|chr10:68071577-68076578|0.3257	3.92348	6.64639	6.57001	0	0	0	0
HES1	chr3:194136147-194138732:+	53.23	mEnh_2741|chr3:194253145-194258146|0.2447,mEnh_2737|chr3:193851235-193856236|0.1472,mEnh_2738|chr3:193908535-193913536|0.1288,mEnh_2740|chr3:194135330-194140331|0.3419,mEnh_2739|chr3:194087225-194092226|0.1374	0	19.9123	27.2928	24.763	0	0	20.8659
HES4	chr1:998963-1000097:-	4.21	mEnh_2|chr1:1001049-1006050|1.0000	0	28.5897	19.3427	74.4595	0	0	28.5031
HES6	chr2:238238266-238240038:-	70.65	mEnh_2022|chr2:238420608-238425609|0.1478,mEnh_2017|chr2:237962167-237967168|0.1373,mEnh_2020|chr2:238201953-238206954|0.2943,mEnh_2021|chr2:238233638-238238639|0.4207	0	5.58364	10.3699	51.4404	17.8276	0	0
HIC2	chr22:21417370-21451463:+	38.46	n/a	0	4.4919	6.33822	4.93559	0	0	5.8692
HIP1	chr7:75533297-75738941:-	20.18	mEnh_4798|chr7:75840556-75845557|0.1629,mEnh_4793|chr7:75661546-75666547|0.1615,mEnh_4794|chr7:75734651-75739652|0.6756	0	14.1608	18.2933	27.6558	0	0	16.8511
HIP1R	chr12:122834747-122862961:+	17.06	mEnh_7913|chr12:122891497-122896498|0.5694,mEnh_7912|chr12:122831297-122836298|0.4306	0	0	5.31092	3.69955	0	0	10.1186
HIVEP1	chr6:12007692-12212048:+	12.79	mEnh_3929|chr6:12012776-12017777|0.5625,mEnh_3928|chr6:11932601-11937602|0.2079,mEnh_3927|chr6:11917496-11922497|0.2296	0	0	3.45553	5.82158	0	0	0
HK2	chr2:74834126-74893359:+	16.59	mEnh_1501|chr2:74834872-74839873|0.7061,mEnh_1502|chr2:74859977-74864978|0.2939	0	8.49357	13.6266	20.1784	0	8.69454	18.6069
HLCS	chr21:36748624-36990211:-	21.2	mEnh_11457|chr21:36943334-36948335|0.1595,mEnh_11459|chr21:36971984-36976985|0.1930,mEnh_11458|chr21:36961324-36966325|0.6475	0	0	0	6.27743	0	0	0
HLTF	chr3:149030062-149086533:-	50.81	n/a	4.92422	0	0	18.996	0	0	0
HMGCS1	chr5:43287469-43313412:-	168.61	mEnh_3381|chr5:43312987-43317988|0.6182,mEnh_3380|chr5:43299282-43304283|0.3818	8.32434	16.6541	11.4347	12.4618	0	0	34.0436
HMX3	chr10:123135969-123139423:+	18	mEnh_6652|chr10:123134948-123139949|1.0000	0	0	32.2635	53.3786	0	0	21.9619
HNRNPLL	chr2:38561968-38602928:-	51.53	mEnh_1330|chr2:38599932-38604933|0.2052,mEnh_1333|chr2:38651202-38656203|0.1606,mEnh_1332|chr2:38641452-38646453|0.3584,mEnh_1331|chr2:38611212-38616213|0.2758	3.32236	0	21.6705	10.3982	0	0	23.313
HOMEZ	chr14:23272421-23286132:-	17.68	mEnh_8246|chr14:23278390-23283391|0.3627,mEnh_8248|chr14:23319185-23324186|0.3248,mEnh_8247|chr14:23298695-23303696|0.3125	0	6.12505	32.1606	11.1572	0	0	46.8544
HOXB2	chr17:48542654-48545109:-	48.96	mEnh_9880|chr17:48548397-48553398|1.0000	0	25.6271	2.77962	75.5331	36.1067	0	6.80203
HOXB3	chr17:48548869-48590241:-	43.89	mEnh_9881|chr17:48574722-48579723|0.3014,mEnh_9880|chr17:48548397-48553398|0.4039,mEnh_9882|chr17:48583012-48588013|0.2946	0	0	3.03132	43.6792	0	0	9.72376
HOXB4	chr17:48575506-48578350:-	36.03	mEnh_9882|chr17:48583012-48588013|0.2946,mEnh_9880|chr17:48548397-48553398|0.4039,mEnh_9881|chr17:48574722-48579723|0.3014	0	35.6987	36.2482	66.7649	0	0	32.4668
HOXB5	chr17:48591256-48593779:-	3.25	mEnh_9880|chr17:48548397-48553398|1.0000	0	0	3.03132	56.9868	0	0	18.45
HOXB7	chr17:48607231-48611017:-	14.3	mEnh_9884|chr17:48622642-48627643|0.3631,mEnh_9883|chr17:48606792-48611793|0.3349,mEnh_9880|chr17:48548397-48553398|0.3020	0	11.3101	22.8218	54.4209	10.0566	0	25.6806
HOXB8	chr17:48612345-48615292:-	18.57	mEnh_9884|chr17:48622642-48627643|0.3631,mEnh_9883|chr17:48606792-48611793|0.3349,mEnh_9880|chr17:48548397-48553398|0.3020	0	41.7184	40.965	58.3087	15.4644	0	20.0424
HOXB9	chr17:48621155-48626358:-	133.62	mEnh_9884|chr17:48622642-48627643|1.0000	0	30.3832	34.4038	49.5152	7.79897	0	23.1156
HOXC9	chr12:54000160-54003337:+	6.92	mEnh_7603|chr12:54357140-54362141|0.2750,mEnh_7598|chr12:54015925-54020926|0.2773,mEnh_7597|chr12:53992650-53997651|0.4477	0	20.0429	27.2103	87.9441	0	0	25.7521
HRC	chr19:49151197-49155396:-	22.46	mEnh_10933|chr19:49147452-49152453|1.0000	0	46.2518	46.9816	81.3284	16.8053	0	18.9187
HS3ST3B1	chr17:14301080-14349404:+	5.16	mEnh_9608|chr17:14302167-14307168|0.4868,mEnh_9610|chr17:15182927-15187928|0.2185,mEnh_9609|chr17:14331017-14336018|0.2948	0	3.07523	14.6255	26.3676	0	0	25.026
HSD17B1	chr17:42552922-42555214:+	7.86	mEnh_9811|chr17:42551056-42556057|1.0000	0	0	0	20.0336	8.89126	0	0
HSD17B8	chr6:33204654-33206831:+	25.59	n/a	0	32.7109	38.9128	33.8613	17.1345	0	32.996
HSD3B7	chr16:30985206-30989147:+	22.68	mEnh_9271|chr16:30947693-30952694|0.3629,mEnh_9272|chr16:30992653-30997654|0.6371	0	0	0	44.1439	45.4358	0	3.85208
HSDL1	chr16:84122140-84145177:-	59.09	mEnh_9459|chr16:84137139-84142140|1.0000	0	0	0	26.4254	0	12.0725	21.2774
HSPA13	chr21:14371114-14383146:-	36.85	mEnh_11401|chr21:14452333-14457334|0.1561,mEnh_11400|chr21:14381573-14386574|0.7065,mEnh_11406|chr21:14751473-14756474|0.1375	0	17.1897	0	0	0	0	21.6919
HSPA1A	chr6:31815542-31817942:+	124.52	mEnh_4043|chr6:31819347-31824348|1.0000	0	36.9278	63.5319	37.511	3.21536	0	47.8431
HSPA1B	chr6:31827737-31830254:+	118.52	mEnh_4040|chr6:31688217-31693218|0.3847,mEnh_4043|chr6:31819347-31824348|0.6153	0	50.1287	84.2689	46.447	8.659	0	40.4537
HSPA6	chr1:161524539-161526894:+	8.18	mEnh_801|chr1:161484914-161489915|0.2056,mEnh_802|chr1:161502199-161507200|0.3840,mEnh_803|chr1:161533164-161538165|0.4104	0	5.01427	7.50519	11.6272	25.6173	0	5.79421
HSPG2	chr1:21822243-21937310:-	64.02	mEnh_174|chr1:21916406-21921407|0.2332,mEnh_175|chr1:21936086-21941087|0.2937,mEnh_173|chr1:21903551-21908552|0.4731	0	12.0814	9.92069	44.0654	0	0	33.6125
ICA1	chr7:8113183-8262555:-	42.25	mEnh_4566|chr7:8129614-8134615|0.1902,mEnh_4567|chr7:8230874-8235875|0.6294,mEnh_4568|chr7:8301664-8306665|0.1804	0	0	0	0	0	0	0
ICAM1	chr19:10271119-10286615:+	49.15	mEnh_10549|chr19:10332218-10337219|0.3349,mEnh_10548|chr19:10297563-10302564|0.6651	0	10.9483	13.7621	66.3548	0	0	30.8773
ICAM2	chr17:64002594-64020633:-	38.6	mEnh_9983|chr17:64021829-64026830|1.0000	0	22.7767	9.15394	30.2475	0	0	28.5708
ICAM4	chr19:10286954-10288520:+	57.95	mEnh_10548|chr19:10297563-10302564|0.6664,mEnh_10549|chr19:10332218-10337219|0.3336	0	3.70039	0	44.9749	46.2612	0	0
ICAM5	chr19:10289951-10296778:+	46.38	mEnh_10548|chr19:10297563-10302564|0.6664,mEnh_10549|chr19:10332218-10337219|0.3336	0	25.9343	32.1056	89.5411	32.3008	0	16.4738
ID3	chr1:23557925-23559501:-	61.61	mEnh_188|chr1:23558698-23563699|1.0000	0	18.0098	23.9561	33.9767	0	0	36.0443
IDE	chr10:92451683-92574093:-	13.57	mEnh_6482|chr10:92569297-92574298|0.5280,mEnh_6483|chr10:92588822-92593823|0.4720	0	0	0	4.62058	0	0	12.8518
IER3	chr6:30743198-30744547:-	77.12	mEnh_4035|chr6:30872877-30877878|0.3908,mEnh_4033|chr6:30767057-30772058|0.2873,mEnh_4034|chr6:30779567-30784568|0.3219	0	2.79381	0	23.6021	0	0	13.0023
IER5	chr1:181088699-181092900:+	28.81	mEnh_888|chr1:181139248-181144249|0.2156,mEnh_887|chr1:181097248-181102249|0.1935,mEnh_889|chr1:181150598-181155599|0.2394,mEnh_886|chr1:181085168-181090169|0.3515	0	0	0	0	0	0	22.7396
IFI30	chr19:18173812-18178117:+	62.75	mEnh_10657|chr19:18169284-18174285|0.4769,mEnh_10656|chr19:18154984-18159985|0.5231	0	3.66734	0	10.5694	45.2054	0	12.2873
IFT20	chr17:28328325-28335472:-	58.07	mEnh_9687|chr17:28316803-28321804|0.2157,mEnh_9688|chr17:28333908-28338909|0.6089,mEnh_9685|chr17:27983958-27988959|0.1754	0	6.34609	26.8865	11.8694	34.2169	0	26.7903
IFTAP	chr11:36594501-36659272:+	29.93	n/a	0	0	0	0	0	0	0
IGF1	chr12:102395873-102481839:-	25.85	n/a	0	0	0	0	0	0	0
IGF2BP1	chr17:48996557-49056145:+	37.35	mEnh_9886|chr17:48970052-48975053|0.2534,mEnh_9887|chr17:48993617-48998618|0.7466	0	18.1543	16.6694	5.66713	0	0	23.1587
IGF2BP3	chr7:23310208-23470491:-	41.16	mEnh_4614|chr7:23468525-23473526|1.0000	0	18.1299	32.2632	15.2791	3.33997	0	23.0189
IGSF3	chr1:116574397-116667755:-	10.59	mEnh_647|chr1:116680957-116685958|0.4996,mEnh_645|chr1:116501217-116506218|0.1611,mEnh_648|chr1:116824322-116829323|0.3393	4.61255	3.36135	7.77164	12.0446	0	0	9.66255
IKZF4	chr12:56007503-56038435:+	13.28	mEnh_7615|chr12:56004700-56009701|1.0000	0	15.4291	17.3612	43.7238	21.7508	0	27.3457
IL10RA	chr11:117986393-118003037:+	15.18	mEnh_7263|chr11:118004729-118009730|0.7561,mEnh_7262|chr11:117904879-117909880|0.2439	0	8.78462	0	28.5408	0	0	24.361
IL15RA	chr10:5948899-5978741:-	15.88	mEnh_6146|chr10:5935091-5940092|0.3358,mEnh_6147|chr10:5976611-5981612|0.6642	0	8.13529	11.8768	7.45907	0	0	16.1766
IL17RC	chr3:9917097-9933621:+	12.82	mEnh_2076|chr3:9930470-9935471|0.1962,mEnh_2074|chr3:9895490-9900491|0.2771,mEnh_2077|chr3:9977260-9982261|0.2487,mEnh_2075|chr3:9911510-9916511|0.2780	0	12.2106	7.3477	21.7441	0	0	8.25881
IL1R1	chr2:102070389-102179874:+	8.47	mEnh_1586|chr2:102225394-102230395|0.4915,mEnh_1584|chr2:102051133-102056134|0.1613,mEnh_1585|chr2:102064109-102069110|0.3472	0	16.1179	19.1206	31.6029	0	0	39.3589
IL20RB	chr3:136957982-137011085:+	56.91	mEnh_2540|chr3:137011792-137016793|0.2282,mEnh_2535|chr3:136747822-136752823|0.2143,mEnh_2539|chr3:136953472-136958473|0.3891,mEnh_2537|chr3:136837232-136842233|0.1684	0	6.57816	0	0	5.02002	0	14.1315
IL21R	chr16:27402173-27452042:+	15.95	n/a	0	0	0	0	0	3.38208	10.1151
IL23A	chr12:56338883-56340410:+	63.08	mEnh_7622|chr12:56298790-56303791|0.1189,mEnh_7624|chr12:56334330-56339331|0.8811	0	37.594	38.371	12.8252	2.69771	0	33.7263
IL23R	chr1:67138636-67265903:+	24.43	mEnh_489|chr1:67169111-67174112|0.1742,mEnh_494|chr1:67731021-67736022|0.1848,mEnh_488|chr1:67143146-67148147|0.1809,mEnh_490|chr1:67189571-67194572|0.4601	0	2.1301	0	0	0	0	6.67594
IL2RG	chrX:71107403-71111577:-	18.58	mEnh_12046|chrX:71179844-71184845|0.2722,mEnh_12044|chrX:71128044-71133045|0.2929,mEnh_12043|chrX:71100474-71105475|0.4349	0	19.9263	20.7496	16.2381	6.69079	0	27.3166
IMMP1L	chr11:31432400-31509622:-	42.09	n/a	0	18.7946	28.1803	0	0	0	30.3468
IMMP2L	chr7:110662643-111562492:-	54.1	mEnh_4957|chr7:111508708-111513709|0.1764,mEnh_4958|chr7:111558958-111563959|0.8236	12.0304	0	0	0	0	0	0
INAFM1	chr19:47274422-47275723:+	12	mEnh_10893|chr19:47273282-47278283|0.7605,mEnh_10892|chr19:47241932-47246933|0.2395	0	25.0186	25.7029	28.7902	33.2157	0	11.2798
ING3	chr7:120950776-120977216:+	44.88	mEnh_4979|chr7:121036330-121041331|0.2023,mEnh_4981|chr7:121075265-121080266|0.2429,mEnh_4977|chr7:120947280-120952281|0.3496,mEnh_4978|chr7:120990335-120995336|0.2052	0	0	19.4964	0	0	0	5.1764
ING4	chr12:6650300-6663119:-	37.43	mEnh_7370|chr12:6637833-6642834|0.6950,mEnh_7368|chr12:6610738-6615739|0.3050	0	22.3055	11.7526	0	9.02329	0	26.4151
INHBE	chr12:57455306-57458025:+	78.5	mEnh_7640|chr12:57455041-57460042|1.0000	0	18.2404	4.45968	9.7654	0	0	16.1231
INPP5J	chr22:31122613-31134697:+	6.97	mEnh_11663|chr22:31061578-31066579|0.1582,mEnh_11665|chr22:31116478-31121479|0.3577,mEnh_11666|chr22:31124998-31129999|0.4841	0	0	0	14.593	0	0	0
IPO11	chr5:62412762-62628582:+	29.54	mEnh_3425|chr5:62430317-62435318|0.2882,mEnh_3424|chr5:62419067-62424068|0.2848,mEnh_3423|chr5:62402577-62407578|0.4269	0	18.0487	45.3025	19.8622	0	0	29.1861
IPP	chr1:45694323-45750653:-	14.5	mEnh_389|chr1:45750677-45755678|1.0000	0	17.3888	28.3702	19.1177	0	0	4.39937
IQCH	chr15:67254785-67501804:+	3.4	n/a	4.82611	22.1201	19.8726	22.7112	30.2892	0	26.4874
IQCK	chr16:19718270-19858467:+	4.95	mEnh_9176|chr16:19718357-19723358|0.3644,mEnh_9175|chr16:19707802-19712803|0.6356	0	11.4676	24.8529	62.3031	22.4194	0	20.5212
IQGAP2	chr5:76403284-76708132:+	11.46	mEnh_3469|chr5:76655609-76660610|0.3867,mEnh_3467|chr5:76370089-76375090|0.2100,mEnh_3468|chr5:76623129-76628130|0.1960,mEnh_3471|chr5:76735759-76740760|0.2073	0	0	0	7.75091	0	0	31.3581
IQSEC2	chrX:53225812-53321350:-	32.41	mEnh_12003|chrX:53279642-53284643|0.1839,mEnh_12004|chrX:53372263-53377264|0.4234,mEnh_12006|chrX:53681304-53686305|0.1696,mEnh_12002|chrX:53257827-53262828|0.2231	0	0	0	0	0	11.9953	0
IRGQ	chr19:43584366-43596134:-	5.99	mEnh_10845|chr19:43665922-43670923|0.5797,mEnh_10844|chr19:43618237-43623238|0.4203	0	32.7236	31.6885	17.9944	12.9286	0	20.6266
ISL2	chr15:76336772-76342475:+	11.68	mEnh_8884|chr15:76330603-76335604|0.6698,mEnh_8883|chr15:76309738-76314739|0.3302	0	16.2597	0	33.1006	0	0	32.3207
ISOC1	chr5:129094748-129114028:+	27.12	mEnh_3601|chr5:129095236-129100237|0.2156,mEnh_3600|chr5:129080201-129085202|0.7844	0	10.2679	0	9.03138	0	0	3.7422
ISYNA1	chr19:18434387-18438133:-	134.71	mEnh_10669|chr19:18437064-18442065|0.4052,mEnh_10667|chr19:18413674-18418675|0.2686,mEnh_10668|chr19:18426694-18431695|0.3262	0	25.8904	11.7782	88.3654	11.9553	0	7.35152
ITGA2B	chr17:44372180-44389649:-	6.07	mEnh_9838|chr17:44387051-44392052|1.0000	0	23.6556	4.13362	17.1634	0	0	20.7568
ITIH5	chr10:7559269-7666966:-	8.04	n/a	0	0	0	4.74273	0	2.86638	3.16335
ITM2A	chrX:79360383-79367334:-	56.53	mEnh_12079|chrX:79365857-79370858|1.0000	0	0	0	0	0	0	0
ITPKA	chr15:41493873-41503551:+	42.73	mEnh_8690|chr15:41490736-41495737|0.4912,mEnh_8689|chr15:41474906-41479907|0.5088	0	14.1289	0	14.6629	0	0	16.8062
ITPKC	chr19:40717111-40740860:+	8.44	mEnh_10819|chr19:40716469-40721470|1.0000	0	3.53314	25.4532	13.2491	24.1353	0	34.1655
ITPR3	chr6:33621321-33696562:+	13.75	mEnh_4058|chr6:33617757-33622758|0.5233,mEnh_4060|chr6:33837917-33842918|0.4767	0	4.34827	0	35.1394	0	0	19.7581
IZUMO1	chr19:48740851-48746909:-	5.5	mEnh_10918|chr19:48718277-48723278|0.1614,mEnh_10920|chr19:48745597-48750598|0.4060,mEnh_10921|chr19:48778607-48783608|0.1655,mEnh_10919|chr19:48735662-48740663|0.2671	0	31.0856	43.8439	97.6416	7.37966	0	44.888
JADE3	chrX:46912300-47061242:+	5.72	mEnh_11972|chrX:47045682-47050683|0.2744,mEnh_11971|chrX:46911529-46916530|0.7256	0	0	7.77743	7.0024	0	0	29.829
JUN	chr1:58780790-58784047:-	46.53	mEnh_457|chr1:58881932-58886933|0.4052,mEnh_458|chr1:58896852-58901853|0.5948	0	17.2075	18.7869	9.35436	0	0	14.8217
JUND	chr19:18279693-18281622:-	73.03	mEnh_10660|chr19:18289974-18294975|0.4213,mEnh_10661|chr19:18302154-18307155|0.1534,mEnh_10667|chr19:18413674-18418675|0.1431,mEnh_10659|chr19:18278824-18283825|0.2823	0	56.4645	19.4914	62.3804	0	0	20.4834
JUP	chr17:41754608-41786711:-	84.14	mEnh_9797|chr17:41781087-41786088|0.2986,mEnh_9798|chr17:41790512-41795513|0.7014	0	22.2458	19.1188	36.2073	0	0	21.8066
KALRN	chr3:124033368-124726325:+	4.23	n/a	0	0	7.31273	19.6067	0	2.86638	27.0531
KAZALD1	chr10:101061988-101068131:+	8.17	mEnh_6543|chr10:101059217-101064218|0.5207,mEnh_6542|chr10:101040377-101045378|0.4793	0	0	25.6015	5.47239	24.8696	0	23.7738
KAZN	chr1:13892823-15118043:+	7.4	n/a	0	0	0	0	0	5.99702	0
KCTD11	chr17:7352161-7354944:+	3.29	n/a	0	14.2904	24.256	87.9724	0	0	32.1912
KCTD15	chr19:33794039-33815761:+	23.13	mEnh_10740|chr19:34132199-34137200|0.1866,mEnh_10745|chr19:34360754-34365755|0.1598,mEnh_10739|chr19:33794189-33799190|0.4061,mEnh_10728|chr19:32417573-32422574|0.1186,mEnh_10736|chr19:33122368-33127369|0.1289	0	0	0	0	0	20.5062	0
KCTD7	chr7:66628880-66643229:+	18.74	mEnh_4761|chr7:66637467-66642468|0.5644,mEnh_4759|chr7:66537837-66542838|0.4356	0	7.31824	28.3842	3.5686	0	3.61455	34.435
KDELR3	chr22:38468095-38483447:+	25.26	mEnh_11729|chr22:38461909-38466910|0.5768,mEnh_11730|chr22:38507324-38512325|0.4232	0	11.3154	24.8593	44.5261	0	0	34.6842
KDM1B	chr6:18155421-18223854:+	23.91	mEnh_3960|chr6:17905373-17910374|0.2518,mEnh_3966|chr6:18159163-18164164|0.1031,mEnh_3965|chr6:18150703-18155704|0.5339,mEnh_3958|chr6:17711513-17716514|0.1112	0	16.6317	31.2825	0	20.2763	0	31.9007
KDM6A	chrX:44873187-45112779:+	15.62	mEnh_11966|chrX:44870578-44875579|0.5166,mEnh_11967|chrX:44913079-44918080|0.4834	0	0	12.4236	12.1394	0	0	18.3346
KDM6B	chr17:7834216-7854796:+	15.59	mEnh_9582|chr17:7837756-7842757|1.0000	0	0	0	18.6061	0	10.7282	5.05856
KDM7A	chr7:140084745-140176983:-	8.18	mEnh_5043|chr7:140172904-140177905|0.4954,mEnh_5040|chr7:139914995-139919996|0.1116,mEnh_5046|chr7:140320474-140325475|0.1032,mEnh_5044|chr7:140221494-140226495|0.1159,mEnh_5045|chr7:140239964-140244965|0.1739	4.11215	10.183	20.2299	14.8728	0	6.1725	9.94243
KEL	chr7:142941113-142962363:-	18.64	mEnh_5057|chr7:142957327-142962328|1.0000	0	0	0	10.2705	0	0	9.64666
KHK	chr2:27086771-27100762:+	8.75	mEnh_1274|chr2:27076451-27081452|0.7422,mEnh_1273|chr2:27060936-27065937|0.2578	0	29.6041	21.573	128.447	0	0	38.9042
KIAA0040	chr1:175156985-175192987:-	10.16	mEnh_859|chr1:175186598-175191599|1.0000	0	0	13.8221	5.79797	0	18.8755	24.0954
KIAA0513	chr16:85027794-85094230:+	9.96	mEnh_9467|chr16:85048893-85053894|1.0000	0	8.11025	10.8922	18.197	0	3.32246	21.4118
KIAA1328	chr18:36829126-37232172:+	5.56	n/a	0	23.8394	29.542	3.59379	22.0008	0	25.7199
KIF11	chr10:92593129-92655395:+	24.42	mEnh_6483|chr10:92588822-92593823|0.7434,mEnh_6486|chr10:92823592-92828593|0.2566	0	15.1207	13.14	17.6972	0	0	14.4384
KIF13A	chr6:17759125-17987635:-	25.2	mEnh_3961|chr6:17960143-17965144|0.1365,mEnh_3964|chr6:17991163-17996164|0.1160,mEnh_3962|chr6:17969863-17974864|0.2029,mEnh_3960|chr6:17905373-17910374|0.2881,mEnh_3959|chr6:17841033-17846034|0.1479,mEnh_3963|chr6:17979123-17984124|0.1086	0	10.017	18.8604	12.3468	0	0	11.6906
KIF18A	chr11:28020618-28108156:-	16.84	mEnh_6861|chr11:28105197-28110198|1.0000	0	14.8319	22.2104	0	22.5291	0	23.0652
KIF1B	chr1:10210569-10381603:+	14.99	mEnh_90|chr1:10209466-10214467|0.5764,mEnh_103|chr1:11906082-11911083|0.1322,mEnh_93|chr1:10413077-10418078|0.2913	0	3.73107	0	17.0816	0	11.8382	32.9789
KIF21A	chr12:39293227-39443120:-	21.31	mEnh_7501|chr12:42440652-42445653|0.1107,mEnh_7492|chr12:39437907-39442908|0.8893	0	6.6971	17.2735	10.6072	0	0	0
KIF5A	chr12:57550043-57586633:+	48.88	mEnh_7642|chr12:57537011-57542012|0.2990,mEnh_7643|chr12:57548421-57553422|0.4689,mEnh_7641|chr12:57519301-57524302|0.2320	0	22.7792	41.8122	29.8805	24.0269	0	23.5096
KIF9	chr3:47227997-47282799:-	17.69	mEnh_2232|chr3:47264434-47269435|0.3454,mEnh_2234|chr3:47310464-47315465|0.1470,mEnh_2233|chr3:47279234-47284235|0.3661,mEnh_2231|chr3:46985414-46990415|0.1415	0	0	17.4189	12.5741	26.5649	0	0
KIFAP3	chr1:169921328-170085184:-	12.24	mEnh_841|chr1:170065183-170070184|1.0000	0	0	11.4261	0	0	0	0
KIFBP	chr10:68988802-69016982:+	19.15	n/a	0	0	0	0	18.1051	0	0
KIN	chr10:7750961-7787993:-	7.88	mEnh_6160|chr10:7816791-7821792|0.2370,mEnh_6175|chr10:11897025-11902026|0.2395,mEnh_6159|chr10:7791161-7796162|0.5235	0	23.3902	25.0801	0	31.4246	0	55.5951
KISS1R	chr19:917332-921005:+	4.5	mEnh_10419|chr19:978204-983205|0.2227,mEnh_10417|chr19:905899-910900|0.3961,mEnh_10415|chr19:859169-864170|0.3812	0	52.2972	77.2327	79.9884	19.5423	0	38.2225
KLC2	chr11:66243937-66267860:+	20.47	mEnh_7048|chr11:66267073-66272074|1.0000	0	0	0	9.98947	26.5712	0	0
KLF1	chr19:12884421-12887201:-	38.32	mEnh_10582|chr19:12882065-12887066|1.0000	0	11.5099	41.0887	57.5435	8.35262	0	17.5086
KLF3	chr4:38664198-38701517:+	17.22	mEnh_2913|chr4:38666188-38671189|0.7282,mEnh_2912|chr4:38524418-38529419|0.2718	5.05144	24.8053	16.0912	21.1649	0	0	14.785
KLF6	chr10:3775995-3785209:-	27.34	mEnh_6129|chr10:3849992-3854993|0.1718,mEnh_6128|chr10:3804577-3809578|0.2818,mEnh_6127|chr10:3782247-3787248|0.5464	0	24.7054	16.153	21.1934	0	0	19.3299
KLF9	chr9:70384603-70414657:-	11.34	mEnh_5737|chr9:70413653-70418654|0.7604,mEnh_5738|chr9:70483008-70488009|0.2396	0	36.4698	33.9037	28.5395	0	0	26.3823
KLHDC7B	chr22:50545898-50551023:+	15.46	n/a	0	11.6707	6.46868	15.0348	0	0	28.6471
KLHDC8B	chr3:49171597-49176486:+	57.94	mEnh_2256|chr3:49236331-49241332|0.5757,mEnh_2255|chr3:49169581-49174582|0.4243	4.87453	25.1781	27.2118	30.3989	10.6874	0	42.0658
KLHL18	chr3:47282943-47346816:+	21.43	mEnh_2232|chr3:47264434-47269435|0.3454,mEnh_2234|chr3:47310464-47315465|0.1470,mEnh_2233|chr3:47279234-47284235|0.3661,mEnh_2231|chr3:46985414-46990415|0.1415	0	13.5211	17.4189	0	5.95649	0	39.0316
KLHL23	chr2:169733831-169751878:+	19.16	n/a	0	7.00547	0	14.1568	0	0	0
KLHL24	chr3:183635622-183684519:+	21.51	mEnh_2696|chr3:183630786-183635787|0.8691,mEnh_2683|chr3:182917936-182922937|0.1309	0	0	0	0	0	0	0
KLHL5	chr4:39044826-39143101:+	29.89	mEnh_2916|chr4:39029164-39034165|0.3465,mEnh_2917|chr4:39043934-39048935|0.6535	0	6.89891	15.5128	7.92742	0	0	5.47945
KLHL7	chr7:23105784-23177914:+	32.32	mEnh_4608|chr7:23104755-23109756|0.2983,mEnh_4602|chr7:22679105-22684106|0.3206,mEnh_4610|chr7:23188745-23193746|0.3811	0	6.51399	0	12.196	0	0	0
KMT5C	chr19:55339875-55348121:+	42.2	mEnh_10997|chr19:55338866-55343867|1.0000	0	17.6466	16.903	4.56726	0	0	13.3113
KRBA1	chr7:149714950-149734575:+	12.91	mEnh_5079|chr7:149717268-149722269|1.0000	6.87262	4.13931	13.0847	34.186	0	0	26.4004
KRBOX1	chr3:42936385-42942792:+	7.56	n/a	0	0	0	0	0	2.72195	0
KREMEN1	chr22:29073034-29168333:+	9.43	mEnh_11628|chr22:29076516-29081517|0.1249,mEnh_11632|chr22:29196805-29201806|0.2183,mEnh_11631|chr22:29150326-29155327|0.2723,mEnh_11630|chr22:29107576-29112577|0.1551,mEnh_11629|chr22:29094786-29099787|0.2295	0	2.87929	9.99945	27.3619	0	0	16.7053
KRT10	chr17:40818116-40822614:-	28.96	mEnh_9790|chr17:40825542-40830543|1.0000	0	14.4281	21.4313	21.486	4.59143	0	20.0748
KRT19	chr17:41523616-41528308:-	74.75	mEnh_9791|chr17:41497702-41502703|0.1220,mEnh_9795|chr17:41676367-41681368|0.1369,mEnh_9792|chr17:41523702-41528703|0.6118,mEnh_9793|chr17:41546942-41551943|0.1293	0	20.1483	18.4192	37.1663	0	0	22.9838
KRT8	chr12:52897190-52949860:-	232.58	mEnh_7577|chr12:52922740-52927741|0.3936,mEnh_7578|chr12:52949990-52954991|0.1989,mEnh_7576|chr12:52901310-52906311|0.4075	0	52.7761	55.3382	27.7075	12.3687	0	21.2662
KSR1	chr17:27456447-27626435:+	69.01	mEnh_9680|chr17:27489558-27494559|0.2072,mEnh_9683|chr17:27600588-27605589|0.1044,mEnh_9682|chr17:27571588-27576589|0.1972,mEnh_9679|chr17:27465373-27470374|0.3600,mEnh_9681|chr17:27526888-27531889|0.1311	0	16.5295	18.5805	42.3357	0	0	41.3993
KYAT1	chr9:128832941-128882523:-	13.3	mEnh_6003|chr9:128882505-128887506|0.5721,mEnh_6002|chr9:128843355-128848356|0.4279	0	0	0	32.9793	23.7783	0	0
L2HGDH	chr14:50242433-50312229:-	9.31	mEnh_8326|chr14:50301626-50306627|0.4710,mEnh_8328|chr14:50342841-50347842|0.0968,mEnh_8316|chr14:49635056-49640057|0.1009,mEnh_8327|chr14:50318776-50323777|0.2236,mEnh_8319|chr14:49860561-49865562|0.1077	4.29685	27.4877	27.5114	6.93632	0	0	62.5709
LAMA5	chr20:62309064-62367312:-	53.08	mEnh_11361|chr20:62361348-62366349|0.6656,mEnh_11360|chr20:62300503-62305504|0.3344	0	3.74621	14.4837	27.9506	0	0	4.67588
LAMB1	chr7:107923798-108003161:-	43.83	mEnh_4951|chr7:107993459-107998460|0.2393,mEnh_4952|chr7:108010229-108015230|0.4908,mEnh_4950|chr7:107889579-107894580|0.2699	0	8.29699	5.59966	8.46295	0	0	36.8401
LAMB2	chr3:49121113-49133050:-	19.42	mEnh_2256|chr3:49236331-49241332|1.0000	0	9.17702	17.4046	30.2189	0	0	28.9156
LAMP3	chr3:183122214-183163813:-	8.91	mEnh_2696|chr3:183630786-183635787|0.2023,mEnh_2690|chr3:183355246-183360247|0.2010,mEnh_2683|chr3:182917936-182922937|0.2839,mEnh_2686|chr3:183156126-183161127|0.3127	0	0	0	0	0	0	0
LANCL1	chr2:210431250-210477584:-	29.21	mEnh_1916|chr2:210443150-210448151|1.0000	0	0	0	0	0	0	7.64849
LARGE2	chr11:45921620-45929096:+	8.4	mEnh_6911|chr11:45992258-45997259|1.0000	0	14.2456	24.0364	40.2391	12.7178	0	28.5899
LARP4	chr12:50400884-50480004:+	27.84	mEnh_7552|chr12:50244351-50249352|1.0000	0	0	0	0	0	0	0
LBH	chr2:30231533-30260028:+	12.56	mEnh_1295|chr2:30229383-30234384|0.2190,mEnh_1294|chr2:30190138-30195139|0.2388,mEnh_1296|chr2:30250578-30255579|0.4180,mEnh_1297|chr2:30288388-30293389|0.1242	0	5.29483	0	6.16788	0	0	15.4517
LCAT	chr16:67939749-67944120:-	10.74	mEnh_9378|chr16:67932621-67937622|0.5218,mEnh_9384|chr16:68080791-68085792|0.4782	0	0	0	43.5352	21.1501	0	8.74301
LEF1	chr4:108047547-108168932:-	29.4	mEnh_3088|chr4:108112753-108117754|0.3853,mEnh_3090|chr4:108357898-108362899|0.1737,mEnh_3089|chr4:108170098-108175099|0.4411	0	6.67189	15.8117	42.6754	0	0	12.6571
LEPR	chr1:65420651-65641559:+	29.57	mEnh_483|chr1:65525381-65530382|0.5754,mEnh_482|chr1:65503461-65508462|0.0992,mEnh_484|chr1:65536431-65541432|0.1487,mEnh_478|chr1:65289041-65294042|0.0830,mEnh_481|chr1:65478681-65483682|0.0938	0	25.436	19.776	21.1848	7.81463	0	50.1643
LGALS3BP	chr17:78971254-78979923:-	12.64	mEnh_10109|chr17:78859852-78864853|0.1328,mEnh_10110|chr17:78972612-78977613|0.1612,mEnh_10111|chr17:78984092-78989093|0.7060	0	9.93636	9.10161	23.7706	4.50517	0	25.9222
LHX6	chr9:122202581-122228957:-	6.45	mEnh_5934|chr9:122255865-122260866|0.7344,mEnh_5933|chr9:122212805-122217806|0.2656	0	0	0	3.72314	0	8.453	20.6062
LIAS	chr4:39459055-39479506:+	40.55	mEnh_2920|chr4:39460169-39465170|1.0000	0	23.5399	30.8285	4.39594	13.5056	0	33.2179
LIN28B	chr6:104937025-105083332:+	17.57	mEnh_4282|chr6:104953959-104958960|1.0000	0	0	0	0	0	0	0
LINGO1	chr15:77613026-77820900:-	6.85	mEnh_8892|chr15:77733752-77738753|0.4580,mEnh_8890|chr15:77619337-77624338|0.2867,mEnh_8891|chr15:77631132-77636133|0.2553	0	0	0	4.30729	0	0	10.195
LLGL1	chr17:18225634-18244875:+	11.12	mEnh_9645|chr17:18181195-18186196|0.2737,mEnh_9646|chr17:18216740-18221741|0.3110,mEnh_9647|chr17:18244900-18249901|0.4152	0	3.27103	4.04599	15.2517	0	0	13.0588
LMBR1	chr7:156669011-156893183:-	35.77	mEnh_5113|chr7:156883860-156888861|0.3772,mEnh_5112|chr7:156840440-156845441|0.3557,mEnh_5114|chr7:156893110-156898111|0.2670	0	15.5892	20.7129	13.1921	0	0	0
LMBR1L	chr12:49097138-49110847:-	44.39	mEnh_7531|chr12:49057671-49062672|0.1422,mEnh_7537|chr12:49230831-49235832|0.1251,mEnh_7533|chr12:49106611-49111612|0.2588,mEnh_7532|chr12:49088086-49093087|0.4739	4.34833	5.59573	9.63118	4.26791	0	0	20.5035
LNP1	chr3:100401538-100456319:+	4.77	mEnh_2401|chr3:100401160-100406161|1.0000	0	0	7.5672	6.20204	33.6618	0	34.1538
LNX1	chr4:53459300-53652477:-	3.08	n/a	0	0	0	0	0	0	0
LPIN1	chr2:11677543-11827409:+	23.94	mEnh_1217|chr2:11739513-11744514|0.5869,mEnh_1218|chr2:11827428-11832429|0.2471,mEnh_1216|chr2:11724038-11729039|0.1660	0	0	0	9.24888	0	14.5562	0
LPIN2	chr18:2916993-3013144:-	26.87	mEnh_10184|chr18:3011941-3016942|0.3792,mEnh_10185|chr18:3035711-3040712|0.2773,mEnh_10183|chr18:2992686-2997687|0.2064,mEnh_10189|chr18:3622405-3627406|0.1371	0	12.6455	19.2658	14.6445	0	0	0
LRBA	chr4:150264434-151015727:-	56.14	mEnh_3178|chr4:151019352-151024353|0.2773,mEnh_3177|chr4:151009752-151014753|0.1802,mEnh_3179|chr4:151031927-151036928|0.5425	0	5.42552	4.54521	24.9296	0	0	40.9109
LRIF1	chr1:110874956-110963922:-	58.99	mEnh_618|chr1:110888422-110893423|0.2409,mEnh_617|chr1:110875562-110880563|0.4154,mEnh_619|chr1:110914512-110919513|0.3437	3.04761	9.58893	14.3952	0	0	0	18.1629
LRRC20	chr10:70298974-70382625:-	10.23	mEnh_6380|chr10:70402893-70407894|0.4009,mEnh_6383|chr10:70665118-70670119|0.2982,mEnh_6379|chr10:70385178-70390179|0.3009	0	4.06988	0	3.81977	0	0	7.51246
LRRC23	chr12:6904821-6914229:+	8.61	mEnh_7377|chr12:6888660-6893661|0.7129,mEnh_7380|chr12:6958866-6963867|0.2871	0	11.6885	4.57046	3.33299	0	0	8.72663
LRRC61	chr7:150309498-150338156:+	19.89	mEnh_5083|chr7:150310940-150315941|1.0000	0	12.9627	14.1456	4.88082	0	0	21.7782
LRRC8B	chr1:89524828-89597861:+	9.41	mEnh_542|chr1:89537015-89542016|1.0000	0	25.6613	0	0	0	0	39.0307
LRRFIP2	chr3:37052625-37176360:-	47.32	mEnh_2171|chr3:37235818-37240819|0.4901,mEnh_2170|chr3:37179323-37184324|0.5099	0	7.00463	23.147	3.20147	3.05754	0	0
LRSAM1	chr9:127451485-127503501:+	10.54	mEnh_5964|chr9:127453275-127458276|0.2205,mEnh_5962|chr9:127421740-127426741|0.2799,mEnh_5963|chr9:127443520-127448521|0.4997	3.45801	13.3852	30.7145	3.01397	17.1047	0	3.48681
LRWD1	chr7:102464983-102473168:+	30.24	mEnh_4914|chr7:102418177-102423178|0.3771,mEnh_4916|chr7:102440417-102445418|0.2251,mEnh_4917|chr7:102510387-102515388|0.3978	0	13.4377	0	30.2376	13.4704	0	0
LSM11	chr5:157743711-157760709:+	6.88	mEnh_3760|chr5:157730326-157735327|0.4546,mEnh_3761|chr5:157742326-157747327|0.5454	0	0	11.2986	7.45671	26.8918	0	0
LSM8	chr7:118184163-118204035:+	71.75	mEnh_4973|chr7:118183070-118188071|1.0000	0	0	0	0	0	0	25.6351
LSR	chr19:35249001-35267964:+	36.02	mEnh_10754|chr19:35161531-35166532|0.4961,mEnh_10755|chr19:35203191-35208192|0.2333,mEnh_10756|chr19:35220531-35225532|0.2706	2.58321	22.9639	21.1455	11.8837	0	0	42.4516
LTBP4	chr19:40593165-40629820:+	123.13	mEnh_10815|chr19:40596833-40601834|1.0000	0	0	0	25.8407	4.35582	0	0
LTK	chr15:41503636-41513827:-	10.15	mEnh_8690|chr15:41490736-41495737|0.3640,mEnh_8689|chr15:41474906-41479907|0.6360	0	0	0	7.18221	17.1516	0	16.9195
LVRN	chr5:115962474-116027606:+	10.3	mEnh_3577|chr5:119322829-119327830|0.4244,mEnh_3556|chr5:112692667-112697668|0.2205,mEnh_3572|chr5:116000462-116005463|0.3551	0	0	0	0	0	4.3734	0
LYL1	chr19:13099032-13102858:-	118.59	mEnh_10587|chr19:13098910-13103911|0.5424,mEnh_10588|chr19:13155550-13160551|0.4576	0	0	18.5086	65.1927	52.9662	0	21.9879
LYRM1	chr16:20899881-20925006:+	48.41	mEnh_9185|chr16:20914967-20919968|0.4548,mEnh_9186|chr16:20942732-20947733|0.2470,mEnh_9184|chr16:20902292-20907293|0.2982	0	0	0	3.19126	14.6612	0	0
LYRM4	chr6:5031752-5260950:-	41.15	mEnh_3905|chr6:5292321-5297322|0.2704,mEnh_3902|chr6:5228361-5233362|0.1507,mEnh_3904|chr6:5267741-5272742|0.2268,mEnh_3903|chr6:5259901-5264902|0.3521	0	10.5642	34.5866	5.46687	0	0	65.0739
LYRM7	chr5:131170943-131205428:+	20.86	mEnh_3602|chr5:131166761-131171762|1.0000	0	48.0561	40.632	15.7275	5.16688	0	43.8394
LYSMD1	chr1:151148495-151165902:-	6.84	n/a	0	6.24073	0	7.3991	27.1438	0	20.8804
LYSMD3	chr5:90515625-90529584:-	19.99	mEnh_3517|chr5:90640602-90645603|0.5502,mEnh_3514|chr5:90528717-90533718|0.4498	0	16.5312	0	0	0	0	27.9425
LZIC	chr1:9922117-9943391:-	48.87	mEnh_87|chr1:9948006-9953007|0.2287,mEnh_85|chr1:9909266-9914267|0.3658,mEnh_86|chr1:9927341-9932342|0.4055	0	6.85119	25.2874	7.04486	16.1633	0	30.964
LZTFL1	chr3:45823315-45915724:-	22.22	mEnh_2220|chr3:45269482-45274483|1.0000	0	0	0	0	8.126	0	0
LZTR1	chr22:20982296-20999032:+	60.1	mEnh_11576|chr22:20883336-20888337|0.5267,mEnh_11575|chr22:20865086-20870087|0.4733	6.48624	13.4002	23.7469	42.7767	0	13.8999	35.7368
MACROD1	chr11:63998557-64166113:-	32.71	mEnh_7018|chr11:64267567-64272568|0.2216,mEnh_7016|chr11:64203687-64208688|0.2858,mEnh_7014|chr11:64162662-64167663|0.2536,mEnh_7015|chr11:64181852-64186853|0.2389	0	0	27.6203	6.5785	6.49182	0	46.976
MAG	chr19:35292160-35313807:+	4.4	mEnh_10758|chr19:35316351-35321352|0.2718,mEnh_10757|chr19:35300416-35305417|0.7282	0	0	6.04911	40.0596	0	0	9.12778
MAGEA1	chrX:153179283-153183880:+	39.13	mEnh_12287|chrX:154815299-154820300|0.1616,mEnh_12266|chrX:153763634-153768635|0.1709,mEnh_12248|chrX:152151157-152156158|0.1944,mEnh_12250|chrX:152175182-152180183|0.1827,mEnh_12257|chrX:153242988-153247989|0.2904	0	3.35266	0	0	0	0	0
MAGEA12	chrX:152733756-152737669:+	53.18	n/a	0	10.185	20.0531	0	0	0	22.5581
MAGEA2	chrX:152749862-152753884:-	23.52	n/a	0	0	0	0	0	0	23.7315
MAGEA2B	chrX:152714585-152718607:+	25.44	n/a	0	0	0	0	0	0	22.0547
MAGEA3	chrX:152698793-152702347:+	93.44	mEnh_12246|chrX:151967582-151972583|0.2642,mEnh_12253|chrX:152645692-152650693|0.2546,mEnh_12280|chrX:154493204-154498205|0.4812	0	0	4.11341	0	0	0	24.3442
MAGEA6	chrX:152766135-152769689:-	58.95	mEnh_12287|chrX:154815299-154820300|1.0000	0	0	0	0	0	0	24.7082
MAGEA9B	chrX:149581652-149587511:-	16.16	n/a	0	0	0	0	0	0	0
MAGEB1	chrX:30243730-30252040:+	23.06	mEnh_11938|chrX:31860647-31865648|0.1302,mEnh_11926|chrX:30215177-30220178|0.3346,mEnh_11927|chrX:30281477-30286478|0.5352	0	0	0	0	0	0	0
MAGEB2	chrX:30215562-30220089:+	62.98	mEnh_11926|chrX:30215177-30220178|0.6501,mEnh_11938|chrX:31860647-31865648|0.1262,mEnh_11927|chrX:30281477-30286478|0.2237	0	4.79623	0	0	0	0	16
MAGEC1	chrX:141903893-141909374:+	14.05	n/a	0	0	4.57046	0	0	0	0
MAGEC2	chrX:142202341-142205290:-	66.27	mEnh_12232|chrX:139930330-139935331|1.0000	0	0	7.76978	0	0	0	0
MAGEH1	chrX:55452126-55453566:+	20.34	mEnh_12012|chrX:55478351-55483352|0.2108,mEnh_12008|chrX:54637171-54642172|0.7892	0	0	0	0	0	0	11.7907
MAGI1	chr3:65353525-66038918:-	17.71	mEnh_2342|chr3:67012640-67017641|0.1992,mEnh_2339|chr3:66409130-66414131|0.1558,mEnh_2351|chr3:69775403-69780404|0.2229,mEnh_2341|chr3:66998290-67003291|0.1346,mEnh_2338|chr3:65615149-65620150|0.2875	0	0	0	0	0	0	21.835
MAML2	chr11:95976597-96343195:-	5.24	mEnh_7204|chr11:96080060-96085061|0.1210,mEnh_7206|chr11:96240880-96245881|0.1775,mEnh_7208|chr11:96336305-96341306|0.2311,mEnh_7207|chr11:96323830-96328831|0.3548,mEnh_7205|chr11:96153430-96158431|0.1156	0	0	6.51309	0	0	0	16.4758
MAN1A1	chr6:119177204-119350605:-	70.8	mEnh_4330|chr6:119625290-119630291|0.2240,mEnh_4329|chr6:119346254-119351255|0.4914,mEnh_4328|chr6:119309904-119314905|0.2846	0	0	19.3929	0	0	0	0
MAP1B	chr5:72107474-72209565:+	28.11	mEnh_3452|chr5:72595277-72600278|0.0857,mEnh_3448|chr5:72185047-72190048|0.1560,mEnh_3450|chr5:72305207-72310208|0.1865,mEnh_3447|chr5:72164077-72169078|0.4367,mEnh_3449|chr5:72227337-72232338|0.1352	0	4.68225	0	0	0	0	9.31034
MAP1LC3B2	chr12:116559380-116576606:+	6.11	mEnh_7854|chr12:116357724-116362725|0.2644,mEnh_7858|chr12:116557084-116562085|0.7356	0	7.15402	16.7025	15.8155	0	0	10.2655
MAP2K5	chr15:67542702-67807114:+	27.81	mEnh_8839|chr15:67516266-67521267|0.3707,mEnh_8840|chr15:67544956-67549957|0.6293	0	12.4056	21.4789	0	0	0	4.09511
MAP3K10	chr19:40191425-40215575:+	6.82	n/a	0	11.4269	27.7766	9.2192	0	0	29.7187
MAP3K8	chr10:30434020-30461833:+	11.88	mEnh_6260|chr10:30491485-30496486|0.1566,mEnh_6259|chr10:30432645-30437646|0.6446,mEnh_6261|chr10:30550765-30555766|0.1989	0	10.7456	16.7224	44.0057	0	0	20.2637
MAP4K3	chr2:39249265-39437285:-	13.12	mEnh_1340|chr2:39509363-39514364|0.2864,mEnh_1339|chr2:39434023-39439024|0.4524,mEnh_1338|chr2:39375253-39380254|0.2613	0	5.28188	0	24.8923	5.53106	0	3.48171
MAP7	chr6:136342733-136550422:-	9.49	mEnh_4374|chr6:136400736-136405737|0.2882,mEnh_4376|chr6:136563916-136568917|0.3950,mEnh_4375|chr6:136546726-136551727|0.3167	0	3.09592	0	0	2.69692	0	32.1261
MAPK8	chr10:48306676-48439360:+	47.16	mEnh_6322|chr10:48467301-48472302|0.3153,mEnh_6320|chr10:48305171-48310172|0.2503,mEnh_6321|chr10:48403941-48408942|0.2226,mEnh_6319|chr10:48288921-48293922|0.2118	4.18509	5.70544	7.05996	9.62959	0	0	0
MAPRE3	chr2:26970636-27027219:+	40.38	mEnh_1271|chr2:27011226-27016227|0.7734,mEnh_1273|chr2:27060936-27065937|0.2266	0	0	3.70173	19.493	0	5.99134	24.4823
MAPT	chr17:45894553-46028334:+	3.8	n/a	5.44801	7.73607	0	0	0	6.75575	19.9069
MARCHF5	chr10:92291166-92353964:+	25.11	n/a	0	0	0	7.15844	0	0	0
MARCHF8	chr10:45454584-45594907:-	24.85	n/a	10.6173	0	6.37702	8.06396	0	0	0
MARCKSL1	chr1:32333838-32336233:-	73.06	mEnh_290|chr1:32346108-32351109|0.5054,mEnh_291|chr1:32390723-32395724|0.2481,mEnh_289|chr1:32332833-32337834|0.2465	0	5.58155	8.26553	65.5135	0	0	17.8381
MAST1	chr19:12838514-12874952:+	8.17	mEnh_10581|chr19:12836410-12841411|1.0000	0	9.82082	48.7314	88.0289	0	0	31.4755
MASTL	chr10:27154478-27187953:+	20.2	mEnh_6244|chr10:27153545-27158546|1.0000	0	0	0	9.50802	33.7377	0	9.02544
MATK	chr19:3777972-3801799:-	26.9	mEnh_10473|chr19:3810086-3815087|0.4584,mEnh_10472|chr19:3783076-3788077|0.5416	5.71143	0	0	39.1861	0	13.6489	0
MBNL2	chr13:97141833-97394120:+	19.39	mEnh_8141|chr13:97223000-97228001|0.4094,mEnh_8140|chr13:97192140-97197141|0.1971,mEnh_8142|chr13:97255410-97260411|0.3935	0	0	0	0	0	0	17.7822
MBOAT1	chr6:20099683-20212469:-	10.65	mEnh_3968|chr6:20207288-20212289|0.6830,mEnh_3972|chr6:20456023-20461024|0.3170	0	15.667	0	25.8342	0	0	22.2516
MBOAT7	chr19:54173414-54189580:-	51.24	mEnh_10984|chr19:54185950-54190951|0.5831,mEnh_10985|chr19:54207121-54212122|0.4169	0	0	23.7536	47.7552	25.5094	0	30.4286
MCAM	chr11:119308528-119317130:-	20.6	mEnh_7283|chr11:119317694-119322695|1.0000	0	21.8724	27.8597	42.248	0	0	24.1517
MCEE	chr2:71109686-71130229:-	37.99	mEnh_1475|chr2:71127134-71132135|1.0000	0	16.1908	0	5.07694	23.4685	0	36.5517
MCM8	chr20:5950651-5998977:+	20	mEnh_11079|chr20:5532868-5537869|0.2534,mEnh_11083|chr20:5717598-5722599|0.3275,mEnh_11089|chr20:6032178-6037179|0.4191	0	4.9193	22.117	0	21.3136	0	32.5875
MCUR1	chr6:13786556-13814557:-	19.62	mEnh_3938|chr6:13809732-13814733|1.0000	0	0	17.0323	0	0	0	0
MEAK7	chr16:84476354-84504659:-	8.31	n/a	0	5.92823	22.7423	50.6376	0	0	42.6781
MECOM	chr3:169083506-169663712:-	9.17	mEnh_2655|chr3:170726185-170731186|0.3382,mEnh_2644|chr3:169144726-169149727|0.6618	0	0	7.31937	46.316	0	31.7963	14.9166
MEIS2	chr15:36889203-37101311:-	14.03	mEnh_8660|chr15:37100273-37105274|1.0000	0	26.7225	51.7847	49.6933	0	0	10.6404
METRNL	chr17:83079608-83095122:+	26.07	mEnh_10165|chr17:82883708-82888709|0.1014,mEnh_10167|chr17:83068253-83073254|0.4825,mEnh_10169|chr17:83129264-83134265|0.1059,mEnh_10168|chr17:83083878-83088879|0.1891,mEnh_10166|chr17:83051388-83056389|0.1211	0	16.4235	12.3605	150.088	0	0	24.1742
METTL15	chr11:28108387-28532475:+	12.29	mEnh_6861|chr11:28105197-28110198|1.0000	0	39.0156	34.7184	0	7.12179	0	18.5634
METTL4	chr18:2537529-2571505:-	13.73	mEnh_10180|chr18:2567195-2572196|0.6658,mEnh_10179|chr18:2300455-2305456|0.3342	0	0	24.8741	0	24.39	0	0
MEX3B	chr15:82041777-82046018:-	8.05	mEnh_8910|chr15:82041663-82046664|0.3552,mEnh_8908|chr15:81944243-81949244|0.1726,mEnh_8911|chr15:82065233-82070234|0.2419,mEnh_8909|chr15:82015873-82020874|0.2303	0	22.1652	43.5167	33.6142	0	0	21.6872
MFGE8	chr15:88898682-88913379:-	136.85	mEnh_8944|chr15:88936563-88941564|0.1170,mEnh_8946|chr15:89000193-89005194|0.3460,mEnh_8943|chr15:88906598-88911599|0.2504,mEnh_8945|chr15:88984348-88989349|0.2866	0	26.9041	11.8744	18.3128	0	0	19.729
MFN1	chr3:179347708-179394936:+	19.22	mEnh_2676|chr3:179372746-179377747|1.0000	0	0	0	4.57649	3.65002	0	0
MFSD11	chr17:76736633-76803805:+	31.07	mEnh_10086|chr17:76730857-76735858|1.0000	0	53.2535	34.6508	18.7591	21.373	0	26.5438
MFSD13A	chr10:102461394-102477045:+	16.76	mEnh_6560|chr10:102458147-102463148|0.3479,mEnh_6559|chr10:102432742-102437743|0.2387,mEnh_6558|chr10:102419397-102424398|0.2693,mEnh_6561|chr10:102476677-102481678|0.1440	0	33.1312	11.0761	9.64297	25.3514	0	30.6104
MFSD2B	chr2:24010084-24026775:+	5.24	mEnh_1247|chr2:24008349-24013350|1.0000	0	3.91737	4.24219	4.03198	3.67379	0	6.30936
MGME1	chr20:17968589-17991122:+	34.56	mEnh_11104|chr20:17961901-17966902|1.0000	0	47.385	29.933	26.5897	18.8704	0	20.7259
MIB1	chr18:21704915-21870953:+	22.07	mEnh_10240|chr18:21752483-21757484|0.1555,mEnh_10239|chr18:21735073-21740074|0.7175,mEnh_10238|chr18:21699268-21704269|0.1270	0	27.4578	22.1283	40.0399	22.6795	0	45.2142
MICAL2	chr11:12110589-12362140:+	31.04	mEnh_6803|chr11:12164907-12169908|0.1695,mEnh_6804|chr11:12180597-12185598|0.1334,mEnh_6802|chr11:12147527-12152528|0.1171,mEnh_6805|chr11:12198767-12203768|0.2943,mEnh_6801|chr11:12117392-12122393|0.2858	0	4.67409	16.9688	7.44627	0	0	21.8021
MICB	chr6:31494917-31511124:+	22.81	n/a	0	7.07323	35.6722	31.9952	0	0	29.2628
MICU1	chr10:72367339-72626079:-	61.47	mEnh_6402|chr10:72674096-72679097|0.1956,mEnh_6401|chr10:72635106-72640107|0.8044	0	9.06569	6.33919	6.30838	0	0	0
MINDY3	chr10:15778173-15860507:-	20.28	mEnh_6203|chr10:15800045-15805046|0.3395,mEnh_6204|chr10:15854035-15859036|0.2898,mEnh_6201|chr10:15448915-15453916|0.3707	0	0	0	0	0	0	10.4205
MINPP1	chr10:87504892-87553461:+	24.66	mEnh_6466|chr10:87501002-87506003|1.0000	0	25.5442	5.36634	3.54584	0	0	20.136
MIPEP	chr13:23730188-23889400:-	10.64	mEnh_7987|chr13:23864355-23869356|1.0000	0	0	0	0	0	0	0
MIS12	chr17:5486373-5490811:+	18.68	n/a	0	13.3264	23.7664	0	32.0328	0	3.22165
MIS18A	chr21:32154681-32279049:-	69.41	mEnh_11425|chr21:32276548-32281549|1.0000	0	2.91059	0	2.80128	3.29004	0	30.1762
MKNK2	chr19:2037470-2051244:-	164.77	mEnh_10447|chr19:2056510-2061511|0.8488,mEnh_10446|chr19:2036145-2041146|0.1512	0	78.9537	38.358	149.655	0	0	31.6413
MKRN3	chr15:23565673-23568044:+	22.5	mEnh_8623|chr15:23567102-23572103|1.0000	0	10.3668	0	8.72037	0	0	0
MLF1	chr3:158571193-158606456:+	35.07	mEnh_2627|chr3:157172165-157177166|0.2691,mEnh_2631|chr3:158677255-158682256|0.3002,mEnh_2633|chr3:158741435-158746436|0.4307	0	0	8.86613	6.16078	0	0	23.8369
MLLT10	chr10:21533755-21743630:+	44.53	mEnh_6216|chr10:21523855-21528856|1.0000	0	40.3057	42.6581	21.6912	0	0	31.4479
MLLT11	chr1:151060396-151069544:+	29.34	mEnh_712|chr1:151058098-151063099|1.0000	0	25.9607	22.7453	36.7406	26.1575	0	31.3105
MLXIPL	chr7:73593201-73647907:-	34.6	mEnh_4773|chr7:73585504-73590505|0.1258,mEnh_4772|chr7:73562124-73567125|0.1598,mEnh_4776|chr7:73662374-73667375|0.1223,mEnh_4774|chr7:73610404-73615405|0.3997,mEnh_4775|chr7:73620644-73625645|0.1924	13.4883	0	0	0	0	22.8968	0
MMAB	chr12:109553714-109573504:-	84.27	mEnh_7798|chr12:109458789-109463790|0.4839,mEnh_7800|chr12:109572209-109577210|0.5161	0	4.56863	25.5756	9.48116	17.4912	0	34.9858
MMGT1	chrX:135960587-135973988:-	13.77	mEnh_12217|chrX:135970615-135975616|1.0000	0	0	9.59796	0	0	0	35.9769
MMUT	chr6:49430359-49463253:-	19.71	n/a	0	12.9578	31.3755	0	13.0987	0	0
MNX1	chr7:157004853-157010663:-	6.05	mEnh_5116|chr7:156996630-157001631|0.2842,mEnh_5118|chr7:157039160-157044161|0.3229,mEnh_5117|chr7:157009680-157014681|0.3929	0	0	12.4009	43.1539	0	23.9893	0
MOB1B	chr4:70901850-70988168:+	26.6	mEnh_2993|chr4:70890077-70895078|0.0807,mEnh_2994|chr4:70900897-70905898|0.9193	0	0	0	4.05249	0	0	19.3849
MOCOS	chr18:36187496-36272157:+	17.86	mEnh_10277|chr18:36186321-36191322|0.2837,mEnh_10276|chr18:36177651-36182652|0.5114,mEnh_10278|chr18:36197991-36202992|0.2049	0	3.2671	0	0	0	0	16.7824
MOCS1	chr6:39904169-39934462:-	15.63	mEnh_4115|chr6:39936675-39941676|0.5163,mEnh_4114|chr6:39222723-39227724|0.2641,mEnh_4116|chr6:39993825-39998826|0.2196	0	3.28568	0	0	0	0	5.16014
MOK	chr14:102214595-102305164:-	5.43	n/a	0	0	16.3073	19.3358	0	0	33.9626
MORN4	chr10:97614554-97634156:-	22.93	mEnh_6515|chr10:97625337-97630338|0.3989,mEnh_6517|chr10:97662197-97667198|0.3391,mEnh_6516|chr10:97648822-97653823|0.2620	0	16.1743	25.6304	11.6744	5.54211	0	21.7151
MOSPD1	chrX:134887631-134915257:-	14.37	mEnh_12209|chrX:134834074-134839075|0.2229,mEnh_12211|chrX:134927484-134932485|0.2266,mEnh_12210|chrX:134908999-134914000|0.1665,mEnh_12208|chrX:134802024-134807025|0.1334,mEnh_12215|chrX:135524534-135529535|0.2506	3.24308	0	0	0	0	0	31.5018
MOV10	chr1:112674438-112700739:+	85.38	mEnh_625|chr1:112620552-112625553|0.1315,mEnh_627|chr1:112700492-112705493|0.5707,mEnh_626|chr1:112673792-112678793|0.2977	0	2.98376	0	0	16.3566	0	2.75534
MRAP2	chr6:84033177-84146282:+	12.95	mEnh_4241|chr6:84060195-84065196|0.1149,mEnh_4238|chr6:83973445-83978446|0.1080,mEnh_4242|chr6:84090905-84095906|0.0749,mEnh_4243|chr6:84134395-84139396|0.2302,mEnh_4240|chr6:84049075-84054076|0.3007,mEnh_4239|chr6:84032935-84037936|0.1714	0	0	0	0	0	0	0
MRS2	chr6:24402935-24426190:+	31.2	mEnh_3973|chr6:24399901-24404902|0.3423,mEnh_3977|chr6:24718596-24723597|0.6577	8.24411	2.55287	8.2738	4.68589	0	0	4.88882
MRTFB	chr16:13994773-14266779:+	8.29	n/a	0	0	0	0	0	7.68165	0
MSI2	chr17:57255850-57701581:+	31.34	mEnh_9933|chr17:57377333-57382334|0.2458,mEnh_9930|chr17:57255833-57260834|0.3251,mEnh_9932|chr17:57363873-57368874|0.1410,mEnh_9929|chr17:57240833-57245834|0.1155,mEnh_9931|chr17:57282773-57287774|0.1726	0	0	11.023	0	0	0	0
MSMO1	chr4:165327668-165343164:+	91.02	mEnh_3213|chr4:165324342-165329343|0.5753,mEnh_3214|chr4:165341502-165346503|0.1813,mEnh_3215|chr4:165473327-165478328|0.2434	0	23.331	16.9304	0	0	0	18.4283
MT2A	chr16:56608583-56609497:+	118.75	mEnh_9325|chr16:56604252-56609253|1.0000	0	13.5485	0	25.8437	0	3.27744	25.1918
MTA3	chr2:42494109-42756946:+	22.08	mEnh_1348|chr2:42567309-42572310|1.0000	0	0	0	0	0	8.85555	0
MTERF2	chr12:106977276-106987146:-	20.19	mEnh_7781|chr12:106982746-106987747|0.8810,mEnh_7780|chr12:106951826-106956827|0.1190	0	0	0	0	5.82637	0	0
MTHFD1L	chr6:150865701-151101887:+	98.94	mEnh_4429|chr6:150859438-150864439|0.5704,mEnh_4428|chr6:150842058-150847059|0.1955,mEnh_4427|chr6:150267218-150272219|0.2341	0	0	28.4139	13.8656	0	0	11.0266
MTHFD2L	chr4:74114559-74303099:+	14.25	mEnh_3000|chr4:73830397-73835398|0.2142,mEnh_3002|chr4:74054567-74059568|0.7858	0	2.32374	0	0	0	0	16.6482
MTHFR	chr1:11785722-11805964:-	97.46	mEnh_100|chr1:11798257-11803258|0.6517,mEnh_103|chr1:11906082-11911083|0.3483	0	9.61518	0	8.90547	21.6272	0	25.9098
MTHFS	chr15:79843546-79897285:-	45.23	mEnh_8903|chr15:80055437-80060438|0.5328,mEnh_8902|chr15:79879142-79884143|0.4672	0	0	0	0	0	0	0
MTIF2	chr2:55236594-55269248:-	68.86	mEnh_1402|chr2:55135408-55140409|0.3322,mEnh_1405|chr2:55281238-55286239|0.3889,mEnh_1399|chr2:54953327-54958328|0.2790	0	0	0	6.01859	0	0	0
MVK	chr12:109573271-109598125:+	37.75	mEnh_7800|chr12:109572209-109577210|0.5161,mEnh_7798|chr12:109458789-109463790|0.4839	0	12.7038	21.5756	6.8978	41.0127	0	0
MXRA8	chr1:1352688-1363541:-	17.5	mEnh_11|chr1:1305334-1310335|0.3166,mEnh_14|chr1:1358244-1363245|0.3220,mEnh_13|chr1:1344069-1349070|0.3614	8.0103	2.67799	0	24.4041	12.054	0	0
MYEOV	chr11:69294154-69297287:+	30.16	mEnh_7090|chr11:69379966-69384967|0.1395,mEnh_7089|chr11:69294552-69299553|0.6651,mEnh_7091|chr11:69442276-69447277|0.1954	0	4.02462	4.37477	39.7682	0	2.65321	13.6706
MYH10	chr17:8474211-8630725:-	32.8	mEnh_9595|chr17:8529736-8534737|0.1430,mEnh_9582|chr17:7837756-7842757|0.1575,mEnh_9596|chr17:8626706-8631707|0.6995	0	9.52066	0	12.2213	0	0	22.8835
MYL4	chr17:47189432-47227650:+	103.37	mEnh_9860|chr17:47216758-47221759|0.5053,mEnh_9863|chr17:47286418-47291419|0.2565,mEnh_9859|chr17:47198098-47203099|0.2382	0	27.074	42.1163	0	27.9864	0	44.2836
MYLIP	chr6:16129085-16163887:+	18.4	mEnh_3946|chr6:15894133-15899134|0.2175,mEnh_3954|chr6:16265593-16270594|0.0734,mEnh_3950|chr6:16128453-16133454|0.3794,mEnh_3949|chr6:16106323-16111324|0.0943,mEnh_3947|chr6:15903583-15908584|0.1433,mEnh_3948|chr6:16003063-16008064|0.0922	0	5.58373	9.21475	9.09945	0	0	0
MYLK3	chr16:46702281-46763246:-	5.87	mEnh_9287|chr16:46786982-46791983|0.1538,mEnh_9286|chr16:46739252-46744253|0.8462	0	0	0	0	0	0	0
MYO16	chr13:108495715-109208005:+	13.94	n/a	0	3.22143	4.32079	0	0	0	0
MYO18B	chr22:25742187-26063847:+	18.23	mEnh_11609|chr22:25723857-25728858|0.2810,mEnh_11611|chr22:25759847-25764848|0.2810,mEnh_11610|chr22:25743557-25748558|0.4380	0	0	0	3.60756	0	0	17.2538
MYO1C	chr17:1464185-1492686:-	20.96	mEnh_9529|chr17:1513280-1518281|0.1511,mEnh_9528|chr17:1486230-1491231|0.4267,mEnh_9527|chr17:1456905-1461906|0.2166,mEnh_9524|chr17:1320910-1325911|0.2056	0	0	0	25.0835	0	0	9.11851
MYO1D	chr17:32492521-32877124:-	33.43	mEnh_9734|chr17:32893541-32898542|0.3300,mEnh_9732|chr17:32857856-32862857|0.1675,mEnh_9733|chr17:32880446-32885447|0.1567,mEnh_9731|chr17:32816706-32821707|0.1573,mEnh_9735|chr17:32910301-32915302|0.1884	0	15.8371	19.77	13.3314	0	0	15.2416
MYRF	chr11:61752635-61788518:+	20.12	mEnh_6985|chr11:61835837-61840838|0.2667,mEnh_6989|chr11:61966317-61971318|0.2846,mEnh_6982|chr11:61750657-61755658|0.4486	0	7.47719	15.2149	86.8113	0	0	17.1327
NAA11	chr4:79155375-79326061:-	27.57	mEnh_3026|chr4:79315420-79320421|0.2063,mEnh_3022|chr4:78719020-78724021|0.2197,mEnh_3027|chr4:79329220-79334221|0.2671,mEnh_3025|chr4:79208445-79213446|0.3069	0	9.25997	0	0	0	0	4.60124
NAMPT	chr7:106248297-106285888:-	111.55	mEnh_4938|chr7:106282588-106287589|0.5217,mEnh_4940|chr7:106566648-106571649|0.3125,mEnh_4939|chr7:106446888-106451889|0.1657	0	0	17.4609	9.46	0	0	0
NARF	chr17:82458197-82490537:+	215.7	mEnh_10160|chr17:82454573-82459574|0.8800,mEnh_10158|chr17:82365738-82370739|0.1200	0	28.0331	52.4215	66.7523	4.54611	0	28.6299
NARS2	chr11:78435967-78574864:-	24.68	mEnh_7162|chr11:78571469-78576470|1.0000	0	5.43796	0	0	0	0	36.8813
NAT14	chr19:55485187-55487566:+	40.86	mEnh_10998|chr19:55465147-55470148|0.4847,mEnh_10995|chr19:55214276-55219277|0.2653,mEnh_11001|chr19:55603223-55608224|0.2500	0	22.8045	33.6666	27.3338	13.0675	0	47.141
NAV1	chr1:201539126-201826969:+	7.48	mEnh_938|chr1:201564686-201569687|0.3291,mEnh_940|chr1:201644666-201649667|0.3576,mEnh_939|chr1:201578031-201583032|0.3133	0	0	0	10.9844	0	6.73873	16.5345
NBAS	chr2:14778908-15561334:-	97.75	mEnh_1227|chr2:15554800-15559801|1.0000	0	0	0	12.2824	0	0	16.7545
NBPF1	chr1:16562422-16613564:-	35.53	mEnh_143|chr1:16901769-16906770|0.3337,mEnh_140|chr1:16615449-16620450|0.1600,mEnh_142|chr1:16893544-16898545|0.1203,mEnh_141|chr1:16641884-16646885|0.1423,mEnh_139|chr1:16504244-16509245|0.2437	0	3.89377	3.25938	24.3751	12.5489	0	21.5864
NBPF4	chr1:108222463-108272913:-	9.55	n/a	0	0	0	0	0	0	34.876
NBPF6	chr1:108421490-108471920:+	7.53	n/a	0	0	0	0	0	0	31.0434
NBR1	chr17:43170408-43211688:+	49.05	mEnh_9823|chr17:43169797-43174798|0.6626,mEnh_9824|chr17:43317107-43322108|0.3374	0	0	0	5.358	2.91754	0	9.44924
NCKAP1	chr2:182909114-183038457:-	92.29	mEnh_1817|chr2:183007846-183012847|0.3492,mEnh_1818|chr2:183032001-183037002|0.6508	3.34199	0	20.6916	4.15448	0	0	0
NCOA3	chr20:47501886-47656872:+	17.74	mEnh_11282|chr20:47357145-47362146|0.1701,mEnh_11284|chr20:47499375-47504376|0.2686,mEnh_11285|chr20:47604830-47609831|0.1555,mEnh_11283|chr20:47389730-47394731|0.4057	0	0	4.84822	9.79721	0	0	37.8894
NCOA4	chr10:46005087-46030623:-	140.45	mEnh_6311|chr10:45999035-46004036|0.3331,mEnh_6312|chr10:46017050-46022051|0.2649,mEnh_6313|chr10:46028235-46033236|0.4020	0	9.52447	5.13137	28.7351	0	0	3.71726
NDEL1	chr17:8413130-8474328:+	23.29	mEnh_9593|chr17:8418026-8423027|0.3816,mEnh_9594|chr17:8434276-8439277|0.6184	0	0	7.18884	18.7209	0	0	26.7783
NDN	chr15:23685399-23687305:-	3.89	n/a	3.69563	0	0	0	0	0	0
NDRG3	chr20:36651770-36746090:-	19.09	mEnh_11204|chr20:36742541-36747542|1.0000	0	13.4738	24.5414	10.5701	15.5783	0	20.4161
NDST2	chr10:73801915-73811820:-	32.02	mEnh_6412|chr10:73810771-73815772|1.0000	0	10.0766	3.5712	56.5753	24.6883	0	7.9578
NDUFA4L2	chr12:57234902-57240762:-	10.4	mEnh_7637|chr12:57241726-57246727|1.0000	0	2.31657	10.4718	31.5672	0	3.19978	25.9201
NEBL	chr10:20779972-21293050:-	13.29	n/a	0	0	0	0	0	3.77129	0
NECAB1	chr8:90791774-90959393:+	3.86	n/a	0	0	0	11.2734	0	13.5927	0
NECAB3	chr20:33657086-33675348:-	34.17	mEnh_11166|chr20:33707348-33712349|0.2806,mEnh_11164|chr20:33670678-33675679|0.4768,mEnh_11165|chr20:33687183-33692184|0.2426	0	2.7718	0	49.2707	28.0126	0	0
NECAP1	chr12:8082273-8097881:+	18.05	mEnh_7388|chr12:8030443-8035444|1.0000	0	15.9355	24.4287	4.77229	0	0	19.5561
NEDD4	chr15:55826916-55993612:-	21.92	mEnh_8774|chr15:58107420-58112421|0.1647,mEnh_8764|chr15:55895356-55900357|0.3453,mEnh_8771|chr15:57320641-57325642|0.2696,mEnh_8759|chr15:55236351-55241352|0.2204	0	0	26.5198	6.34209	0	0	0
NEDD4L	chr18:58044225-58401540:+	18.72	mEnh_10345|chr18:58085732-58090733|0.2767,mEnh_10349|chr18:58221732-58226733|0.0954,mEnh_10343|chr18:57817262-57822263|0.0840,mEnh_10347|chr18:58133462-58138463|0.1022,mEnh_10344|chr18:58040482-58045483|0.0726,mEnh_10339|chr18:57584262-57589263|0.1203,mEnh_10348|chr18:58159352-58164353|0.1299,mEnh_10346|chr18:58115732-58120733|0.1190	0	21.5855	14.6255	13.9356	0	0	27.4734
NEK1	chr4:169392808-169612583:-	12.88	mEnh_3217|chr4:169613288-169618289|1.0000	0	39.7248	54.8736	4.24582	0	0	30.9592
NES	chr1:156668762-156677407:-	5.63	mEnh_766|chr1:156659382-156664383|0.7809,mEnh_767|chr1:156689367-156694368|0.2191	0	4.73022	7.87836	0	0	14.3892	25.8607
NFIL3	chr9:91409044-91483497:-	28.24	mEnh_5787|chr9:91191097-91196098|0.1805,mEnh_5791|chr9:91418352-91423353|0.4538,mEnh_5790|chr9:91401612-91406613|0.3657	0	0	0	0	0	0	0
NFKB2	chr10:102394109-102402529:+	23.13	mEnh_6560|chr10:102458147-102463148|0.1783,mEnh_6563|chr10:102641282-102646283|0.1614,mEnh_6557|chr10:102397167-102402168|0.2442,mEnh_6558|chr10:102419397-102424398|0.4161	0	0	0	0	0	0	0
NFU1	chr2:69395749-69439567:-	77.78	mEnh_1456|chr2:69380622-69385623|1.0000	0	0	0	0	0	0	0
NFXL1	chr4:47847232-47914667:-	22.23	mEnh_2943|chr4:47924317-47929318|1.0000	0	5.04088	28.0852	0	0	0	0
NHLRC3	chr13:39038310-39050109:+	17.67	mEnh_8038|chr13:39035497-39040498|1.0000	0	11.7924	19.4436	0	20.5978	0	31.873
NIBAN1	chr1:184791031-184974508:-	45.09	n/a	0	0	3.14588	0	0	0	22.3767
NIBAN2	chr9:127505342-127579031:-	29.28	n/a	0	3.20893	0	24.1601	0	0	15.7584
NIPA1	chr15:22786224-22829789:+	14.44	mEnh_8617|chr15:22793141-22798142|0.1898,mEnh_8616|chr15:22775786-22780787|0.8102	0	26.6482	18.6448	33.7544	0	0	0
NKAP	chrX:119920671-119943751:-	21.52	mEnh_12159|chrX:119940131-119945132|0.6408,mEnh_12155|chrX:119686471-119691472|0.3592	0	5.03662	0	0	0	0	0
NKIRAS2	chr17:42017575-42025641:+	94.21	mEnh_9801|chr17:42019231-42024232|1.0000	0	35.3825	32.824	6.02092	36.8494	0	3.16335
NLGN2	chr17:7404652-7419860:+	4.97	mEnh_9579|chr17:7477445-7482446|1.0000	0	17.2154	18.1193	11.3803	2.29807	0	64.4108
NLK	chr17:28042676-28206074:+	27.49	mEnh_9686|chr17:28034003-28039004|0.5687,mEnh_9685|chr17:27983958-27988959|0.4313	0	33.9419	24.1228	14.4421	0	0	56.6529
NLRP1	chr17:5501395-5584509:-	55.46	mEnh_9569|chr17:5616604-5621605|0.4123,mEnh_9568|chr17:5585184-5590185|0.5877	0	0	0	0	7.27474	0	11.2155
NLRP2	chr19:54965283-55001138:+	19.18	mEnh_10987|chr19:55003646-55008647|0.7191,mEnh_10995|chr19:55214276-55219277|0.2809	0	0	0	5.30524	0	10.7784	28.1114
NMT2	chr10:15105699-15168693:-	12.5	mEnh_6196|chr10:15242425-15247426|0.3421,mEnh_6195|chr10:15164315-15169316|0.6579	0	3.66005	6.31732	11.3096	0	0	0
NNMT	chr11:114257805-114313536:+	9.19	n/a	0	3.18295	7.06694	18.11	0	0	4.76731
NOL3	chr16:67170537-67175737:+	40.56	mEnh_9361|chr16:66897961-66902962|0.4336,mEnh_9366|chr16:67159361-67164362|0.5664	0	25.1364	26.0068	86.1441	9.62754	0	22.3316
NOS3	chr7:150991016-151014588:+	80.48	mEnh_5088|chr7:151006036-151011037|0.2382,mEnh_5087|chr7:150990426-150995427|0.1767,mEnh_5086|chr7:150957036-150962037|0.2666,mEnh_5090|chr7:151024337-151029338|0.3185	0	0	4.96035	40.3714	0	3.81313	20.6272
NOSTRIN	chr2:168786538-168865514:+	36.04	mEnh_1746|chr2:168771754-168776755|0.3396,mEnh_1748|chr2:168849494-168854495|0.1263,mEnh_1747|chr2:168797784-168802785|0.3314,mEnh_1749|chr2:168933974-168938975|0.2028	4.97209	0	0	0	0	0	0
NOTUM	chr17:81952506-81961187:-	13.78	mEnh_10142|chr17:81920183-81925184|0.2744,mEnh_10144|chr17:81965558-81970559|0.2522,mEnh_10143|chr17:81957008-81962009|0.4734	0	3.85353	10.9691	95.9123	0	0	30.5461
NPAS1	chr19:47019836-47045775:+	10.21	mEnh_10885|chr19:46857957-46862958|0.3152,mEnh_10889|chr19:47010637-47015638|0.3887,mEnh_10890|chr19:47108737-47113738|0.2961	0	0	0	8.12417	0	0	25.4537
NPC1	chr18:23506183-23586506:-	39.06	mEnh_10250|chr18:23583040-23588041|0.2648,mEnh_10246|chr18:23485600-23490601|0.1096,mEnh_10248|chr18:23526830-23531831|0.4469,mEnh_10243|chr18:23420470-23425471|0.0611,mEnh_10249|chr18:23538560-23543561|0.1176	0	0	8.59155	0	0	21.1038	33.6074
NPRL3	chr16:85385-138673:-	31.56	mEnh_9013|chr16:102626-107627|0.1538,mEnh_9014|chr16:114345-119346|0.5352,mEnh_9015|chr16:136195-141196|0.3110	0	35.9563	31.6223	46.9813	0	0	35.6108
NQO2	chr6:2999893-3019755:+	186.06	mEnh_3881|chr6:2999500-3004501|0.3176,mEnh_3882|chr6:3022275-3027276|0.2515,mEnh_3877|chr6:2854950-2859951|0.0991,mEnh_3880|chr6:2988310-2993311|0.2071,mEnh_3883|chr6:3051360-3056361|0.1247	0	8.66712	48.6548	34.8084	5.40793	0	36.9065
NR2F2	chr15:96326045-96340263:+	18.24	mEnh_8985|chr15:96354905-96359906|0.2721,mEnh_8983|chr15:96330420-96335421|0.3395,mEnh_8984|chr15:96345345-96350346|0.1547,mEnh_8982|chr15:96271345-96276346|0.2337	7.58605	20.064	0	10.4138	3.45564	0	0
NR6A1	chr9:124517274-124771311:-	14.09	mEnh_5949|chr9:124767530-124772531|0.5297,mEnh_5948|chr9:124756305-124761306|0.4703	0	3.41996	21.3357	24.6276	0	0	47.4111
NRBF2	chr10:63133327-63155024:+	28.15	mEnh_6356|chr10:63113754-63118755|0.7167,mEnh_6355|chr10:63103984-63108985|0.2833	6.43739	4.89272	0	0	0	0	0
NRBP2	chr8:143829775-143840973:-	15.38	mEnh_5586|chr8:143897296-143902297|1.0000	14.5837	0	0	33.1992	0	9.69411	19.8579
NRG4	chr15:75935392-76060240:-	4.18	n/a	0	0	4.18128	0	0	26.8015	0
NRM	chr6:30688048-30691420:-	30.82	mEnh_4032|chr6:30679987-30684988|1.0000	0	3.98385	0	9.37404	6.29446	0	0
NSFL1C	chr20:1442165-1466849:-	55.55	mEnh_11039|chr20:1432620-1437621|0.3931,mEnh_11040|chr20:1467139-1472140|0.6069	0	23.0939	21.8739	20.4683	0	0	28.9728
NSUN6	chr10:18545560-18659327:-	18.82	mEnh_6215|chr10:18657620-18662621|0.7470,mEnh_6214|chr10:18646975-18651976|0.2530	0	14.8416	32.6954	4.72931	29.5155	0	17.581
NT5C3B	chr17:41825056-41836232:-	75.73	mEnh_9798|chr17:41790512-41795513|1.0000	0	2.29758	0	7.26854	0	0	9.77764
NT5DC1	chr6:116100852-116249497:+	23.35	mEnh_4313|chr6:116154131-116159132|1.0000	7.76437	0	0	0	0	0	0
NT5M	chr17:17303372-17347663:+	13.48	mEnh_9629|chr17:17302675-17307676|1.0000	0	0	0	10.8927	0	0	0
NTRK1	chr1:156815749-156881850:+	12.67	mEnh_773|chr1:156890197-156895198|0.2856,mEnh_772|chr1:156863957-156868958|0.4597,mEnh_766|chr1:156659382-156664383|0.2547	0	13.0762	16.1192	46.4311	12.8946	0	11.2526
NUB1	chr7:151341811-151378449:+	81.13	mEnh_5097|chr7:151402098-151407099|0.1892,mEnh_5096|chr7:151347728-151352729|0.8108	0	0	7.01852	13.7486	0	21.9143	25.4889
NUDCD2	chr5:163446525-163460102:-	55.87	mEnh_3774|chr5:163503168-163508169|0.3469,mEnh_3773|chr5:163458403-163463404|0.6531	0	21.1853	28.3842	4.91757	24.2637	0	32.4489
NUDT17	chr1:145845629-145848954:+	14.32	mEnh_670|chr1:145979989-145984990|0.5581,mEnh_669|chr1:145857392-145862393|0.2632,mEnh_674|chr1:146035123-146040124|0.1787	0	0	0	4.95345	29.6989	0	5.73435
NUDT4	chr12:93377924-93408146:+	122.3	mEnh_7719|chr12:93374548-93379549|0.6352,mEnh_7718|chr12:93312968-93317969|0.3648	0	41.8985	33.797	33.9002	0	0	11.4262
NUDT5	chr10:12165329-12195891:-	75.39	mEnh_6178|chr10:12192625-12197626|0.7002,mEnh_6179|chr10:12206175-12211176|0.2998	0	20.3355	26.0106	0	28.737	0	38.2267
NUDT8	chr11:67627937-67629937:-	14.04	mEnh_7073|chr11:67600798-67605799|1.0000	0	10.4005	20.1671	69.6734	0	0	33.5721
NUP62CL	chrX:107123426-107206433:-	68.41	mEnh_12111|chrX:107198944-107203945|0.5539,mEnh_12110|chrX:107165984-107170985|0.1526,mEnh_12109|chrX:107151824-107156825|0.2935	0	4.12502	4.87324	6.20204	0	0	19.8138
NUPR1	chr16:28532707-28538974:-	55.03	mEnh_9232|chr16:28532283-28537284|0.3615,mEnh_9265|chr16:30655903-30660904|0.3190,mEnh_9231|chr16:28522403-28527404|0.3195	0	0	0	4.01308	0	0	0
NUTM2D	chr10:87357743-87370695:+	6.54	n/a	0	0	0	0	0	0	0
NXF2	chrX:102247166-102326722:+	11.56	n/a	0	0	0	0	0	0	0
NXF2B	chrX:102360394-102440008:-	5.44	n/a	0	0	0	0	0	0	0
OARD1	chr6:41064771-41097787:-	57.93	mEnh_4117|chr6:41071685-41076686|1.0000	0	0	0	0	3.97976	0	0
OAT	chr10:124397302-124418923:-	76.19	mEnh_6659|chr10:124690975-124695976|0.1195,mEnh_6657|chr10:124484405-124489406|0.0960,mEnh_6654|chr10:124418290-124423291|0.7845	0	16.7154	17.4072	33.2114	0	0	22.401
OCEL1	chr19:17226225-17229219:+	27.39	mEnh_10634|chr19:17232485-17237486|0.3129,mEnh_10633|chr19:17217845-17222846|0.6871	0	12.3199	6.91106	61.5155	20.7409	0	9.31493
OGFOD2	chr12:122974725-122980042:+	54.4	mEnh_7914|chr12:122962327-122967328|0.2090,mEnh_7915|chr12:122973587-122978588|0.7910	0	3.27103	17.7728	72.5223	0	0	38.4881
OPLAH	chr8:144050321-144063961:-	42.86	mEnh_5588|chr8:144073526-144078527|0.7013,mEnh_5590|chr8:144099201-144104202|0.2987	0	4.0856	0	36.5624	0	0	11.8727
OR2B6	chr6:27957240-27958182:+	11.2	mEnh_4010|chr6:27834986-27839987|1.0000	0	0	0	0	22.6596	0	0
OR51B4	chr11:5301013-5301946:-	28.43	mEnh_6751|chr11:5280064-5285065|0.6304,mEnh_6750|chr11:5248034-5253035|0.3696	0	0	0	0	45.7711	0	4.60124
ORAI3	chr16:30949067-30954938:+	34.41	mEnh_9271|chr16:30947693-30952694|1.0000	0	9.89472	4.19975	60.9831	54.3716	0	31.4812
ORC4	chr2:147930395-148021551:-	34.99	mEnh_1713|chr2:148015890-148020891|1.0000	0	15.3503	0	0	4.08184	0	0
ORC5	chr7:104126340-104208013:-	37.73	mEnh_4930|chr7:105011937-105016938|1.0000	7.34642	0	0	0	0	0	26.842
OSBP2	chr22:30693781-30907813:+	12.9	mEnh_11659|chr22:30672672-30677673|0.1430,mEnh_11661|chr22:30718117-30723118|0.1334,mEnh_11660|chr22:30697627-30702628|0.1827,mEnh_11654|chr22:30421125-30426126|0.1347,mEnh_11662|chr22:30726527-30731528|0.1418,mEnh_11658|chr22:30605117-30610118|0.2644	0	0	0	0	0	0	0
OSBPL3	chr7:24796536-24981845:-	10.28	mEnh_4624|chr7:24894945-24899946|0.1470,mEnh_4622|chr7:24818835-24823836|0.3944,mEnh_4626|chr7:24919860-24924861|0.1350,mEnh_4623|chr7:24861865-24866866|0.1365,mEnh_4625|chr7:24905685-24910686|0.1871	0	0	0	0	0	0	0
OSBPL6	chr2:178193773-178402893:+	9.08	mEnh_1804|chr2:178267497-178272498|0.2123,mEnh_1807|chr2:178412337-178417338|0.3040,mEnh_1803|chr2:178192097-178197098|0.2353,mEnh_1805|chr2:178275387-178280388|0.2484	0	0	0	0	0	3.09492	0
OSCAR	chr19:54094667-54100803:-	5.57	n/a	0	11.3714	45.4436	42.3874	34.3069	0	30.6132
OSGIN1	chr16:83953239-83966332:+	13.3	mEnh_9459|chr16:84137139-84142140|0.5103,mEnh_9457|chr16:83951719-83956720|0.3108,mEnh_9458|chr16:84011739-84016740|0.1790	0	0	0	16.0402	0	11.1806	0
OXCT1	chr5:41730064-41870425:-	41.48	mEnh_3374|chr5:43006252-43011253|0.1770,mEnh_3370|chr5:41880912-41885913|0.5875,mEnh_3369|chr5:41866532-41871533|0.2355	0	0	0	0	0	0	15.7516
OXNAD1	chr3:16265211-16352095:+	23.75	mEnh_2125|chr3:16263937-16268938|0.4164,mEnh_2126|chr3:16302507-16307508|0.5836	0	10.9292	0	0	13.6484	0	27.9242
P2RY1	chr3:152835130-152841439:+	13.06	mEnh_2605|chr3:152815475-152820476|0.1755,mEnh_2608|chr3:152973975-152978976|0.1520,mEnh_2607|chr3:152847725-152852726|0.2670,mEnh_2604|chr3:152593995-152598996|0.2239,mEnh_2606|chr3:152833070-152838071|0.1816	0	15.2145	0	0	0	0	0
P3H3	chr12:6828406-6839847:+	14.85	mEnh_7374|chr12:6826029-6831030|0.6664,mEnh_7372|chr12:6764053-6769054|0.3336	0	4.2713	20.6746	68.7101	0	0	31.7376
P4HA1	chr10:73007216-73096866:-	86.58	mEnh_6404|chr10:73093346-73098347|0.8231,mEnh_6405|chr10:73115696-73120697|0.1769	0	2.3825	0	0	2.69771	0	0
P4HA2	chr5:132190146-132227853:-	27.19	mEnh_3616|chr5:132312466-132317467|0.1834,mEnh_3612|chr5:132222711-132227712|0.1892,mEnh_3610|chr5:132101171-132106172|0.1232,mEnh_3611|chr5:132177151-132182152|0.1422,mEnh_3619|chr5:132494052-132499053|0.1644,mEnh_3615|chr5:132296141-132301142|0.1976	0	0	0	23.7828	0	0	0
PACSIN3	chr11:47177521-47186434:-	8.02	mEnh_6928|chr11:47173783-47178784|1.0000	0	0	15.6359	4.24489	0	2.81768	0
PAGE1	chrX:49687446-49695984:-	56.86	mEnh_11991|chrX:49159742-49164743|0.5147,mEnh_11989|chrX:48947123-48952124|0.4853	0	0	0	0	0	3.78374	0
PAGE2B	chrX:55028116-55078909:+	8.29	mEnh_12004|chrX:53372263-53377264|0.1588,mEnh_12006|chrX:53681304-53686305|0.1264,mEnh_12010|chrX:55026571-55031572|0.2098,mEnh_12011|chrX:55118521-55123522|0.1355,mEnh_11998|chrX:52932485-52937486|0.0854,mEnh_12009|chrX:55012671-55017672|0.2841	0	4.59733	6.12997	6.73013	0	0	0
PALMD	chr1:99646112-99694535:+	7.63	mEnh_578|chr1:99767803-99772804|0.2480,mEnh_577|chr1:99642738-99647739|0.4196,mEnh_576|chr1:99596963-99601964|0.3323	0	3.31507	8.47615	2.83668	0	0	9.07003
PANX2	chr22:50170730-50180295:+	6.97	mEnh_11843|chr22:50534075-50539076|0.2051,mEnh_11833|chr22:50115940-50120941|0.6033,mEnh_11828|chr22:49804886-49809887|0.1915	0	6.23981	0	38.7587	0	0	18.1479
PAOX	chr10:133379261-133391694:+	3.6	mEnh_6690|chr10:133384495-133389496|0.7579,mEnh_6689|chr10:133357580-133362581|0.2421	0	5.58364	35.6323	56.0817	9.56213	0	39.3288
PAPSS1	chr4:107613665-107720234:-	51.29	mEnh_3086|chr4:107719893-107724894|1.0000	0	9.19171	15.5128	8.75582	0	0	23.9008
PAQR3	chr4:78887075-78939438:-	24.33	mEnh_3025|chr4:79208445-79213446|1.0000	0	6.86002	20.2168	0	0	0	0
PAQR7	chr1:25861483-25875708:-	7.22	mEnh_209|chr1:25858658-25863659|0.3412,mEnh_213|chr1:26068083-26073084|0.2052,mEnh_210|chr1:25872943-25877944|0.4536	0	0	0	16.1229	0	0	5.32491
PARG	chr10:49818278-49942027:-	16.64	n/a	0	9.83806	29.2821	0	55.4389	0	0
PARP12	chr7:140023748-140062951:-	18.55	mEnh_5045|chr7:140239964-140244965|0.2432,mEnh_5042|chr7:140055084-140060085|0.7568	11.4078	0	0	0	0	0	15.3151
PARP16	chr15:65230916-65286883:-	14.63	mEnh_8816|chr15:65302016-65307017|0.3607,mEnh_8814|chr15:65234856-65239857|0.0848,mEnh_8813|chr15:65215646-65220647|0.1047,mEnh_8815|chr15:65293546-65298547|0.4498	0	36.7176	7.16574	0	0	0	28.2562
PAX6	chr11:31789025-31817961:-	16.45	n/a	0	0	0	32.7552	0	30.8343	0
PBK	chr8:27809623-27837817:-	110.75	mEnh_5242|chr8:27835797-27840798|1.0000	0	28.3764	22.8476	21.3304	0	0	18.2838
PC	chr11:66848419-66958383:-	12.03	mEnh_7056|chr11:66853803-66858804|0.2155,mEnh_7057|chr11:66889843-66894844|0.3606,mEnh_7058|chr11:66947763-66952764|0.4238	0	7.33908	12.6135	14.8003	0	0	26.7607
PCED1B	chr12:47079620-47236660:+	36.97	mEnh_7514|chr12:47083451-47088452|0.4920,mEnh_7516|chr12:47220721-47225722|0.1683,mEnh_7517|chr12:47274411-47279412|0.1533,mEnh_7515|chr12:47213151-47218152|0.1864	0	3.88114	0	4.26862	0	0	0
PCGF2	chr17:38733897-38749792:-	12.95	mEnh_9763|chr17:38748301-38753302|1.0000	0	29.5575	44.448	9.83741	36.9398	0	24.197
PCGF6	chr10:103302795-103351140:-	17.55	n/a	0	0	0	6.62104	0	0	0
PCLAF	chr15:64364303-64387687:-	196.85	mEnh_8805|chr15:64458640-64463641|1.0000	0	0	28.6043	6.79071	20.8585	0	30.1643
PCOLCE	chr7:100602362-100608175:+	33.77	n/a	0	3.48648	0	10.7933	0	0	6.29132
PCSK4	chr19:1481427-1490876:-	11.32	mEnh_10432|chr19:1490965-1495966|0.4577,mEnh_10433|chr19:1505605-1510606|0.5423	0	11.3398	15.7078	81.9501	0	0	2.448
PCTP	chr17:55751050-55852715:+	53.65	mEnh_9922|chr17:55814323-55819324|0.2164,mEnh_9920|chr17:55738233-55743234|0.6478,mEnh_9921|chr17:55749653-55754654|0.1358	0	6.36982	0	3.60756	0	0	0
PCYT2	chr17:81900957-81911399:-	88.85	mEnh_10141|chr17:81865758-81870759|0.4048,mEnh_10142|chr17:81920183-81925184|0.5952	0	30.4641	27.218	69.9423	21.0466	0	45.033
PDCD10	chr3:167683297-167734892:-	98.42	mEnh_2640|chr3:167725746-167730747|1.0000	0	12.4025	3.58287	4.43231	2.62274	0	22.7178
PDCD2L	chr19:34404398-34426168:+	26.4	mEnh_10746|chr19:34427529-34432530|0.2164,mEnh_10745|chr19:34360754-34365755|0.7836	0	0	0	4.22806	21.2356	0	0
PDE11A	chr2:177623243-178108339:-	3.8	mEnh_1800|chr2:177903757-177908758|0.3135,mEnh_1808|chr2:178426007-178431008|0.3199,mEnh_1801|chr2:177970477-177975478|0.3666	0	4.76935	27.2984	25.7409	10.6211	0	28.6694
PDE8A	chr15:84980466-85139142:+	15.17	mEnh_8935|chr15:84948728-84953729|0.3790,mEnh_8937|chr15:84981543-84986544|0.1710,mEnh_8938|chr15:85008173-85013174|0.1777,mEnh_8936|chr15:84958493-84963494|0.2723	0	0	0	25.0843	0	0	0
PDGFA	chr7:497257-520700:-	6.79	mEnh_4494|chr7:469627-474628|0.3015,mEnh_4496|chr7:586522-591523|0.2009,mEnh_4498|chr7:726007-731008|0.1195,mEnh_4497|chr7:605372-610373|0.1890,mEnh_4495|chr7:520437-525438|0.1892	3.69563	5.61496	5.05385	52.8988	0	0	8.4639
PDIK1L	chr1:26111161-26125555:+	17.81	mEnh_213|chr1:26068083-26073084|0.1868,mEnh_216|chr1:26136693-26141694|0.1948,mEnh_215|chr1:26123173-26128174|0.4467,mEnh_214|chr1:26102613-26107614|0.1717	0	0	0	16.045	0	0	25.9351
PDLIM1	chr10:95237571-95291003:-	79.19	mEnh_6499|chr10:95529497-95534498|0.2395,mEnh_6495|chr10:95296842-95301843|0.7605	0	32.7369	26.3397	62.8347	0	0	24.1951
PDLIM5	chr4:94451941-94668223:+	29.3	mEnh_3063|chr4:94532483-94537484|0.3495,mEnh_3060|chr4:94404563-94409564|0.1691,mEnh_3062|chr4:94482613-94487614|0.1767,mEnh_3061|chr4:94453723-94458724|0.3047	0	0	15.2966	0	0	0	0
PDZD8	chr10:117277273-117375440:-	9.29	mEnh_6621|chr10:117372743-117377744|0.5502,mEnh_6622|chr10:117407678-117412679|0.4498	0	0	0	27.4427	0	0	30.1718
PECR	chr2:216029087-216081809:-	32.32	mEnh_1929|chr2:216108906-216113907|1.0000	0	0	0	13.2969	0	0	0
PEMT	chr17:17505562-17592142:-	16.1	mEnh_9631|chr17:17600500-17605501|1.0000	0	3.74636	4.11341	14.2282	0	0	3.73851
PER3	chr1:7784290-7845177:+	6.91	mEnh_69|chr1:7768669-7773670|0.4105,mEnh_70|chr1:7825034-7830035|0.3200,mEnh_71|chr1:7954864-7959865|0.2694	0	8.17262	12.718	8.68741	17.7655	0	24.8703
PEX1	chr7:92487024-92528520:-	20.08	mEnh_4839|chr7:92528740-92533741|1.0000	0	27.3295	34.2979	0	20.8452	0	4.60124
PEX12	chr17:35574794-35578571:-	8.2	mEnh_9741|chr17:35586685-35591686|0.3324,mEnh_9740|chr17:35574975-35579976|0.6676	0	2.40923	4.71129	0	0	0	50.3336
PEX13	chr2:61017719-61051990:+	18.7	mEnh_1417|chr2:61761629-61766630|1.0000	0	3.03356	0	0	7.15269	0	40.1507
PEX5	chr12:7188652-7218574:+	17.31	mEnh_7382|chr12:7122398-7127399|0.3558,mEnh_7380|chr12:6958866-6963867|0.6442	0	0	0	0	0	0	0
PFKFB2	chr1:207034415-207081027:+	14.99	mEnh_987|chr1:207047369-207052370|0.2842,mEnh_985|chr1:207020564-207025565|0.7158	0	46.7905	47.4151	30.0982	0	0	37.6684
PFKFB4	chr3:48517683-48563136:-	17.63	mEnh_2246|chr3:48552921-48557922|1.0000	0	0	0	36.8418	0	0	0
PFKM	chr12:48105352-48146404:+	32.18	mEnh_7519|chr12:47774941-47779942|0.5142,mEnh_7523|chr12:48149751-48154752|0.4858	0	0	4.66639	3.28095	22.3821	0	0
PGBD1	chr6:28281571-28302549:+	7.36	mEnh_4014|chr6:28267166-28272167|0.4807,mEnh_4012|chr6:28209846-28214847|0.5193	0	0	0	6.40293	13.5137	0	0
PGGHG	chr11:289125-296107:+	59.37	mEnh_6696|chr11:285534-290535|0.1875,mEnh_6698|chr11:321014-326015|0.1496,mEnh_6697|chr11:295394-300395|0.1478,mEnh_6694|chr11:266204-271205|0.2981,mEnh_6695|chr11:275174-280175|0.1093,mEnh_6699|chr11:351064-356065|0.1077	0	16.2618	25.8831	54.2624	3.87667	0	15.131
PGM3	chr6:83148704-83193900:-	68.34	mEnh_4235|chr6:83181055-83186056|0.2635,mEnh_4232|chr6:82891645-82896646|0.1615,mEnh_4234|chr6:83157835-83162836|0.5750	0	0	0	20.1904	3.87048	0	4.01338
PGPEP1	chr19:18340597-18369950:+	36.72	mEnh_10664|chr19:18362594-18367595|0.1819,mEnh_10665|chr19:18374674-18379675|0.2294,mEnh_10660|chr19:18289974-18294975|0.1164,mEnh_10667|chr19:18413674-18418675|0.1997,mEnh_10663|chr19:18338884-18343885|0.2727	0	0	0	26.9104	0	0	10.4782
PHACTR1	chr6:12716766-13287837:+	13.65	mEnh_3929|chr6:12012776-12017777|1.0000	0	0	0	0	0	0	0
PHC1	chr12:8913842-8941467:+	14.67	mEnh_7391|chr12:8814218-8819219|0.2954,mEnh_7394|chr12:8914638-8919639|0.2652,mEnh_7393|chr12:8884588-8889589|0.4395	0	0	0	0	0	0	0
PHF6	chrX:134373311-134428790:+	30.94	mEnh_12203|chrX:134369164-134374165|0.6521,mEnh_12204|chrX:134403974-134408975|0.3479	0	16.3077	19.0115	5.47239	0	0	27.678
PHKA1	chrX:72578813-72714306:-	8.75	mEnh_12046|chrX:71179844-71184845|0.2122,mEnh_12066|chrX:74289889-74294890|0.2924,mEnh_12064|chrX:72711509-72716510|0.4954	0	0	4.57046	0	0	0	4.64684
PHLDA2	chr11:2928272-2929420:-	12.4	mEnh_6731|chr11:2891194-2896195|0.2825,mEnh_6733|chr11:2928244-2933245|0.7175	6.71933	8.0821	15.2297	48.7709	0	0	6.06989
PHOSPHO2	chr2:169694468-169701708:+	11.93	mEnh_1752|chr2:169693254-169698255|0.3447,mEnh_1753|chr2:169709454-169714455|0.2142,mEnh_1751|chr2:169661854-169666855|0.2308,mEnh_1755|chr2:169829189-169834190|0.2103	3.9266	0	22.6575	8.22107	0	0	0
PHTF2	chr7:77798772-77957504:+	22.51	mEnh_4817|chr7:77836422-77841423|0.6842,mEnh_4816|chr7:77796357-77801358|0.3158	0	0	0	10.6783	9.82861	0	15.5723
PI4KA	chr22:20707690-20858811:-	94.07	mEnh_11575|chr22:20865086-20870087|0.6204,mEnh_11574|chr22:20852951-20857952|0.2149,mEnh_11576|chr22:20883336-20888337|0.1647	0	18.7803	13.6786	36.3456	10.9855	0	56.5365
PIGA	chrX:15319450-15335554:-	15.6	mEnh_11886|chrX:13645685-13650686|0.2115,mEnh_11899|chrX:16769756-16774757|0.1484,mEnh_11891|chrX:14062595-14067596|0.1840,mEnh_11895|chrX:15547021-15552022|0.2371,mEnh_11892|chrX:15332212-15337213|0.2190	0	0	19.6914	0	0	6.92344	22.5598
PIGL	chr17:16217209-16326411:+	24.3	mEnh_9619|chr17:16241500-16246501|0.2440,mEnh_9620|chr17:16284575-16289576|0.7560	0	27.2644	19.2902	14.5032	0	0	26.008
PIGP	chr21:37065363-37073071:-	56.43	mEnh_11458|chr21:36961324-36966325|0.1645,mEnh_11461|chr21:37084149-37089150|0.2011,mEnh_11460|chr21:37071454-37076455|0.6345	0	16.4059	22.4245	11.6715	0	0	41.4276
PIK3CA	chr3:179148125-179240093:+	13.53	mEnh_2674|chr3:179299556-179304557|1.0000	0	0	0	0	0	0	3.87125
PIM2	chrX:48913181-48919024:-	61.5	mEnh_11989|chrX:48947123-48952124|0.5033,mEnh_11988|chrX:48916347-48921348|0.4967	0	12.9381	4.00783	23.0168	26.5076	0	18.6797
PIMREG	chr17:6444454-6451469:+	13.14	mEnh_9570|chr17:6454634-6459635|1.0000	0	7.71435	11.4417	24.6998	0	0	40.0769
PIP4K2A	chr10:22534853-22714578:-	33.09	mEnh_6226|chr10:22681275-22686276|0.3530,mEnh_6224|chr10:22628880-22633881|0.1140,mEnh_6227|chr10:22700105-22705106|0.1518,mEnh_6228|chr10:22709165-22714166|0.2663,mEnh_6225|chr10:22665560-22670561|0.1148	0	16.4924	17.3262	23.3431	0	0	3.45093
PIP4K2C	chr12:57591191-57603418:+	24.06	mEnh_7642|chr12:57537011-57542012|0.2509,mEnh_7644|chr12:57589491-57594492|0.2148,mEnh_7643|chr12:57548421-57553422|0.2727,mEnh_7641|chr12:57519301-57524302|0.2616	0	0	0	12.4467	18.1455	0	36.7974
PIP4P2	chr8:90993801-91040859:-	43.85	n/a	0	10.4173	21.2008	0	0	0	23.017
PIP5K1B	chr9:68705239-69009176:+	8.43	mEnh_5727|chr9:68774468-68779469|0.2063,mEnh_5728|chr9:69017978-69022979|0.1287,mEnh_5726|chr9:68758048-68763049|0.2506,mEnh_5724|chr9:68702278-68707279|0.1509,mEnh_5725|chr9:68744718-68749719|0.2635	0	18.7531	14.3002	22.319	0	0	43.7277
PITPNM1	chr11:67491767-67506266:-	17.69	n/a	0	30.2933	20.9118	8.06396	5.59898	3.28367	24.376
PITRM1	chr10:3137726-3172841:-	41.82	mEnh_6126|chr10:3092932-3097933|1.0000	0	0	10.4322	39.0576	0	14.0064	38.185
PITX1	chr5:135027733-135034789:-	21.56	mEnh_3651|chr5:135049564-135054565|0.1851,mEnh_3652|chr5:135131644-135136645|0.3839,mEnh_3653|chr5:135171354-135176355|0.1949,mEnh_3650|chr5:135027869-135032870|0.2361	0	22.1758	18.4607	42.9652	0	0	4.34193
PKLR	chr1:155289292-155308654:-	18.91	n/a	0	21.9379	31.3692	29.9288	28.5404	0	0
PKP3	chr11:392595-404908:+	37.17	mEnh_6701|chr11:404764-409765|0.2019,mEnh_6700|chr11:390874-395875|0.3458,mEnh_6694|chr11:266204-271205|0.2321,mEnh_6698|chr11:321014-326015|0.2202	4.36757	0	0	20.5734	0	0	0
PLA2G12A	chr4:109709988-109730070:-	85.99	mEnh_3097|chr4:109726198-109731199|1.0000	0	24.6679	18.9975	26.0546	0	0	47.1859
PLA2G2C	chr1:20163054-20186518:-	11.28	n/a	0	21.1063	20.3746	34.6452	14.3096	0	14.6608
PLAU	chr10:73909163-73917494:+	35.2	mEnh_6415|chr10:73928071-73933072|0.3385,mEnh_6418|chr10:74019216-74024217|0.1863,mEnh_6416|chr10:73954186-73959187|0.2438,mEnh_6414|chr10:73905561-73910562|0.2314	0	7.9413	0	16.4785	0	0	21.4031
PLBD1	chr12:14503660-14567883:-	21.67	mEnh_7431|chr12:14281990-14286991|0.1612,mEnh_7430|chr12:14256105-14261106|0.1999,mEnh_7433|chr12:14554070-14559071|0.1344,mEnh_7434|chr12:14566320-14571321|0.5045	0	18.5164	14.6255	0	0	0	0
PLCD1	chr3:38007495-38029642:-	53.31	mEnh_2175|chr3:38016438-38021439|0.6961,mEnh_2174|chr3:37995528-38000529|0.3039	0	0	5.21145	51.3916	0	0	0
PLCD3	chr17:45108958-45132515:-	7.52	n/a	0	13.5371	30.6112	51.6799	0	0	33.4196
PLCL1	chr2:197804592-198149863:+	8.37	mEnh_1864|chr2:197805890-197810891|0.2370,mEnh_1866|chr2:197928585-197933586|0.2639,mEnh_1867|chr2:199455686-199460687|0.2227,mEnh_1865|chr2:197819460-197824461|0.2764	0	5.12772	0	0	0	0	21.3321
PLD1	chr3:171600403-171810483:-	33.94	mEnh_2663|chr3:171961734-171966735|0.2847,mEnh_2662|chr3:171803679-171808680|0.7153	0	15.3602	0	4.05539	0	0	17.6083
PLEKHA4	chr19:48837096-48868617:-	28.6	mEnh_10923|chr19:48857737-48862738|0.2688,mEnh_10924|chr19:48873592-48878593|0.7312	0	28.347	36.7875	55.9042	21.7931	0	20.9582
PLEKHA5	chr12:19129732-19376400:+	13.37	mEnh_7437|chr12:19128975-19133976|0.6803,mEnh_7438|chr12:19142010-19147011|0.3197	4.0316	7.42092	9.14091	0	0	0	0
PLEKHF1	chr19:29665460-29675477:+	25.43	mEnh_10717|chr19:29664027-29669028|0.4315,mEnh_10718|chr19:29686917-29691918|0.5685	0	20.7788	14.1092	36.9581	0	0	26.9699
PLEKHG4	chr16:67277579-67289480:+	30.53	mEnh_9369|chr16:67238031-67243032|0.3446,mEnh_9370|chr16:67265871-67270872|0.6554	0	17.0266	7.61487	29.5883	24.0109	0	30.1902
PLEKHH3	chr17:42667913-42676994:-	22.74	mEnh_9815|chr17:42676986-42681987|0.4579,mEnh_9813|chr17:42626276-42631277|0.1982,mEnh_9816|chr17:42696756-42701757|0.3439	0	20.742	27.9624	98.5238	0	0	26.6777
PLP2	chrX:49171897-49175235:+	132.76	mEnh_11991|chrX:49159742-49164743|1.0000	0	41.35	36.3466	98.3363	0	0	26.9357
PLSCR3	chr17:7389726-7394525:-	9.35	n/a	0	17.2154	35.03	11.3803	2.29807	0	64.4108
PLXNA1	chr3:126983114-127037389:+	25.36	mEnh_2476|chr3:126981886-126986887|0.4863,mEnh_2483|chr3:128412361-128417362|0.1089,mEnh_2475|chr3:126908056-126913057|0.4047	4.0316	13.5889	13.8265	29.2127	0	0	22.2441
PLXNA3	chrX:154458280-154477779:+	14	mEnh_12279|chrX:154481405-154486406|0.4192,mEnh_12280|chrX:154493204-154498205|0.3554,mEnh_12282|chrX:154524800-154529801|0.2254	0	0	10.9691	19.3358	14.684	0	26.5769
PMP22	chr17:15229778-15265326:-	22.16	mEnh_9611|chr17:15234197-15239198|0.4737,mEnh_9610|chr17:15182927-15187928|0.0885,mEnh_9613|chr17:15488310-15493311|0.1486,mEnh_9616|chr17:15955200-15960201|0.1317,mEnh_9612|chr17:15254772-15259773|0.1576	0	0	0	0	0	0	0
PMS2	chr7:5970924-6009106:-	16.05	mEnh_4545|chr7:6021643-6026644|0.5037,mEnh_4547|chr7:6078883-6083884|0.4963	0	9.51904	11.2341	14.4078	44.0408	0	43.8096
PNMA8A	chr19:46466502-46471563:-	19.49	n/a	0	0	0	0	0	15.3816	21.2078
PNMT	chr17:39668018-39670475:+	9.96	mEnh_9771|chr17:39647761-39652762|0.6075,mEnh_9772|chr17:39663016-39668017|0.2192,mEnh_9774|chr17:39721501-39726502|0.1733	0	19.6689	11.3618	89.48	16.4978	0	17.1031
PNPLA4	chrX:7898246-7927724:-	28.6	mEnh_11867|chrX:10160154-10165155|0.4418,mEnh_11862|chrX:7923563-7928564|0.5582	0	0	3.65637	0	0	0	0
PNPLA8	chr7:108470416-108528178:-	26.36	mEnh_4955|chr7:108534740-108539741|0.1882,mEnh_4953|chr7:108243990-108248991|0.2865,mEnh_4954|chr7:108524760-108529761|0.3096,mEnh_4956|chr7:108566945-108571946|0.2157	0	3.01593	8.12474	3.90497	0	0	3.36606
POFUT2	chr21:45263934-45287895:-	38.65	mEnh_11522|chr21:45293589-45298590|0.4564,mEnh_11524|chr21:45409159-45414160|0.3137,mEnh_11521|chr21:45254589-45259590|0.2298	0	6.91473	6.64485	53.0205	0	0	26.1919
POGLUT2	chr13:102784280-102798976:-	10.17	n/a	0	8.8788	23.5542	33.2506	3.81698	0	23.0748
POLB	chr8:42338493-42371808:+	49.54	mEnh_5292|chr8:41823306-41828307|0.3869,mEnh_5296|chr8:42212676-42217677|0.6131	0	0	27.2582	6.65228	12.9164	0	4.60124
POLR3A	chr10:77975148-78029515:-	14.67	mEnh_6426|chr10:77833946-77838947|0.1592,mEnh_6431|chr10:78041236-78046237|0.1687,mEnh_6427|chr10:77906511-77911512|0.2685,mEnh_6430|chr10:77968846-77973847|0.4036	3.00818	35.0159	43.1989	12.2033	14.7118	0	34.105
POLR3B	chr12:106357747-106510198:+	9.27	mEnh_7775|chr12:106298866-106303867|0.5446,mEnh_7776|chr12:106357456-106362457|0.4554	0	0	0	0	0	15.9486	0
POMZP3	chr7:76609985-76627279:-	10.08	mEnh_4793|chr7:75661546-75666547|0.3035,mEnh_4811|chr7:76382347-76387348|0.4012,mEnh_4808|chr7:76314157-76319158|0.2952	0	7.15845	14.6255	0	0	0	0
POPDC3	chr6:105157899-105180014:-	12.69	n/a	0	0	0	0	0	9.62669	0
POR	chr7:75915154-75986855:+	64.42	mEnh_4801|chr7:75918066-75923067|0.3090,mEnh_4798|chr7:75840556-75845557|0.1903,mEnh_4802|chr7:75933786-75938787|0.2359,mEnh_4800|chr7:75904736-75909737|0.2649	0	6.88664	0	12.6858	0	0	49.3402
POT1	chr7:124822385-124929825:-	45.08	mEnh_5005|chr7:129434933-129439934|1.0000	0	2.50905	0	3.68004	0	0	29.6596
POTEE	chr2:131209535-131265278:+	8.78	n/a	0	11.036	6.85569	0	0	0	23.8593
PPAT	chr4:56393361-56435615:-	32.68	mEnh_2981|chr4:56434618-56439619|0.5185,mEnh_2980|chr4:56386618-56391619|0.2407,mEnh_2982|chr4:56462568-56467569|0.2409	0	3.18295	36.7539	5.2445	8.91705	0	30.555
PPIL2	chr22:21666011-21700015:+	109.75	mEnh_11583|chr22:21647670-21652671|0.6168,mEnh_11584|chr22:21664545-21669546|0.3832	2.37579	4.22983	9.94666	38.0206	0	0	22.9916
PPM1F	chr22:21919424-21952848:-	89.05	mEnh_11589|chr22:21944902-21949903|0.4294,mEnh_11588|chr22:21935942-21940943|0.5706	3.7811	0	0	25.3329	5.65376	0	2.05882
PPM1H	chr12:62643993-62935150:-	12.9	mEnh_7655|chr12:62929834-62934835|0.4664,mEnh_7653|chr12:62898284-62903285|0.1810,mEnh_7654|chr12:62910079-62915080|0.3526	0	0	0	0	0	0	0
PPM1M	chr3:52245758-52250599:+	16.16	mEnh_2290|chr3:52236688-52241689|0.6913,mEnh_2292|chr3:52297858-52302859|0.3087	0	22.657	20.5278	84.2986	3.9966	0	31.9099
PPM1N	chr19:45498442-45502513:+	10.06	mEnh_10866|chr19:45508356-45513357|1.0000	0	14.6803	42.6355	73.333	0	2.93397	31.2804
PPP1R13L	chr19:45379637-45406361:-	12.38	n/a	0	0	0	50.8632	31.4817	0	24.0965
PPP1R16B	chr20:38805696-38923024:+	7.81	mEnh_11226|chr20:38823751-38828752|0.3421,mEnh_11224|chr20:38664051-38669052|0.4091,mEnh_11227|chr20:38856631-38861632|0.2487	0	9.57449	0	0	0	0	6.19195
PPP1R18	chr6:30676388-30688391:-	72.8	mEnh_4032|chr6:30679987-30684988|1.0000	0	13.5423	20.068	41.6596	6.64752	0	16.0148
PPP1R2	chr3:195514427-195543325:-	37.64	mEnh_2755|chr3:195538881-195543882|1.0000	0	4.3513	0	23.3774	0	3.778	26.8288
PPP1R26	chr9:135479065-135488892:+	23.67	mEnh_6061|chr9:135438778-135443779|0.3507,mEnh_6062|chr9:135463693-135468694|0.3947,mEnh_6063|chr9:135478248-135483249|0.1461,mEnh_6060|chr9:135419018-135424019|0.1085	0	2.08871	4.47618	103.515	0	0	23.0083
PPP1R3E	chr14:23295651-23302859:-	22.87	mEnh_8246|chr14:23278390-23283391|0.1477,mEnh_8248|chr14:23319185-23324186|0.4827,mEnh_8247|chr14:23298695-23303696|0.3696	0	15.9078	25.4532	47.6268	13.6087	0	5.90479
PPP2R2D	chr10:131901007-131971533:+	26.55	mEnh_6671|chr10:131921590-131926591|0.7809,mEnh_6672|chr10:131960310-131965311|0.2191	0	49.0814	42.239	95.0362	0	0	52.5664
PPT2	chr6:32153527-32163675:+	38	mEnh_4048|chr6:32165757-32170758|1.0000	0	0	0	27.331	0	0	0
PRELID2	chr5:145228984-145835342:-	8.47	mEnh_3706|chr5:145824911-145829912|0.3502,mEnh_3707|chr5:145854191-145859192|0.6498	0	13.8479	0	15.5508	0	0	0
PREPL	chr2:44317606-44361862:-	47.76	mEnh_1357|chr2:44361315-44366316|1.0000	0	42.785	0	4.59922	0	0	37.2355
PRG2	chr11:57386779-57390650:-	9.36	mEnh_6951|chr11:57430471-57435472|0.1063,mEnh_6949|chr11:57396931-57401932|0.3196,mEnh_6948|chr11:57382951-57387952|0.1513,mEnh_6950|chr11:57422621-57427622|0.4228	0	8.82237	8.98427	21.9864	0	0	22.0107
PRICKLE3	chrX:49174801-49186373:-	15.29	mEnh_11992|chrX:49189907-49194908|0.6275,mEnh_11991|chrX:49159742-49164743|0.3725	0	35.1664	49.6897	31.6567	0	0	15.7052
PRIM1	chr12:56731579-56752323:-	112.06	mEnh_7629|chr12:56691780-56696781|0.2449,mEnh_7632|chr12:56987350-56992351|0.2905,mEnh_7631|chr12:56750070-56755071|0.4645	14.6374	7.12352	4.40861	15.6682	0	0	10.9069
PRKAB1	chr12:119667951-119681619:+	72.78	mEnh_7874|chr12:119666579-119671580|1.0000	0	17.5583	23.3799	18.3649	0	0	32.1388
PRKAB2	chr1:147155105-147172470:-	21.51	mEnh_678|chr1:147375583-147380584|0.0952,mEnh_677|chr1:147243442-147248443|0.1778,mEnh_676|chr1:147168195-147173196|0.7270	0	7.84515	17.5964	14.1691	0	0	26.8888
PRKAG1	chr12:49002273-49018776:-	66.7	mEnh_7530|chr12:49015026-49020027|0.4052,mEnh_7532|chr12:49088086-49093087|0.2804,mEnh_7531|chr12:49057671-49062672|0.3144	0	28.699	22.995	11.1885	8.67347	0	4.24667
PRKAR2B	chr7:107044704-107161811:+	90.78	mEnh_4945|chr7:106980379-106985380|0.2234,mEnh_4947|chr7:107033099-107038100|0.1357,mEnh_4948|chr7:107044869-107049870|0.1517,mEnh_4946|chr7:107006699-107011700|0.4891	3.79884	14.8362	16.3324	37.6673	0	0	44.8651
PRKCI	chr3:170222423-170305977:+	18.32	mEnh_2653|chr3:170220806-170225807|1.0000	0	0	0	9.75565	0	0	0
PRKCQ	chr10:6394096-6580646:-	8.94	mEnh_6153|chr10:6512962-6517963|0.1388,mEnh_6156|chr10:7026122-7031123|0.1098,mEnh_6152|chr10:6471112-6476113|0.2401,mEnh_6154|chr10:6578312-6583313|0.3518,mEnh_6151|chr10:6443522-6448523|0.1595	0	19.3668	32.9144	0	11.1941	0	0
PRNP	chr20:4686455-4701588:+	26.2	mEnh_11073|chr20:4671328-4676329|0.7914,mEnh_11074|chr20:4682448-4687449|0.2086	0	3.35266	13.7114	8.75582	0	0	2.95602
PRPF4B	chr6:4021299-4064983:+	40.55	mEnh_3894|chr6:4016650-4021651|1.0000	0	16.2959	18.553	11.0761	9.86217	0	17.8959
PRPSAP2	chr17:18856298-18931287:+	29.27	mEnh_9651|chr17:18857061-18862062|0.6582,mEnh_9650|chr17:18847521-18852522|0.3418	0	0	17.8778	0	0	0	11.6697
PRR16	chr5:120464277-120794594:+	13.1	mEnh_3588|chr5:124649471-124654472|0.2060,mEnh_3577|chr5:119322829-119327830|0.1987,mEnh_3578|chr5:120513049-120518050|0.3238,mEnh_3581|chr5:122110709-122115710|0.2715	0	0	18.2306	11.033	0	0	22.8556
PRSS16	chr6:27247700-27256620:+	55.03	mEnh_4000|chr6:27249025-27254026|0.6956,mEnh_4002|chr6:27295715-27300716|0.1267,mEnh_4001|chr6:27287895-27292896|0.1778	5.47322	3.14637	6.06265	19.1647	0	0	2.73821
PRSS21	chr16:2817236-2821719:+	70.81	mEnh_9071|chr16:2865893-2870894|1.0000	0	0	0	56.0455	0	3.23407	0
PRSS8	chr16:31131432-31135727:-	19.72	mEnh_9277|chr16:31139873-31144874|0.3568,mEnh_9276|chr16:31129078-31134079|0.6432	0	11.4564	20.4966	130.005	0	0	36.6611
[truncated: 2,444 more rows]

## Sheet: Table S7
Table S7: Enhancer-Promoter interactions and epigenetic profile for THP1-DUGs
[truncated: 1,601 more rows]

## Sheet: Table S8
Table S8: Enhancer-Promoter interactions and epigenetic profile for OCILY7-DUGs
[truncated: 1,391 more rows]

[truncated: 4 more sheets: Table S9, Table S10, Table S11, Table S12]
